# Supplementary material for: Crystal structure of (E)-N-{[3-methyl-1-phenyl-5-(1H-pyrrol-1-yl)-1H-pyrazol-4-yl]methyl­idene}hydroxyl­amine
Source: Acta Crystallogr Sect E Struct Rep Online. 2014 Oct 31;70(Pt 11):o1216–7. doi: 10.1107/S1600536814023514 (PMC4257281; doi:10.1107/S1600536814023514)
Supplement: Supplementary file 1 [file e-70-o1216-sup1.cif]

##############################################################################
#                                                                            #
# This CIF contains the data in a paper accepted for publication in          #
# Acta Crystallographica Section E. It conforms to the requirements of       #
# Notes for Authors for Acta Crystallographica Section E, and has been       #
# peer reviewed under the auspices of the IUCr Commission on Journals.       #
#                                                                            #
# Full details of the Crystallographic Information File format               #
# are given in the paper "The Crystallographic Information File (CIF):       #
# a New Standard Archive File for Crystallography" by S. R. Hall, F. H.      #
# Allen and I. D. Brown [Acta Cryst. (1991), A47, 655-685].                  #
#                                                                            #
# The current version of the core CIF dictionary is obtainable from          #
# ftp://ftp.iucr.org/pub/cif_core.dic.                                       #
#                                                                            #
# Software is freely available for graphical display of the structure(s)     #
# in this CIF. For information consult the CIF software page                 #
# http://www.iucr.org/resources/cif/software.                                #
#                                                                            #
# This file may be used for bona fide research purposes within the           #
# scientific community so long as proper attribution is given to the journal # 
# article from which it was obtained.                                        #
#                                                                            #
##############################################################################
data_I
_audit_creation_method     SHELXL-2014/6
_chemical_name_systematic
;\
(<i>E</i>)-<i>N</i>-{[3-Methyl-1-phenyl-5-(1<i>H</i>-pyrrol-1-yl)-\
1<i>H</i>-pyrazol-4-yl]methylidene}hydroxylamine
;
_chemical_name_common     ?
_chemical_formula_moiety     'C15 H14 N4 O'
_chemical_formula_sum     'C15 H14 N4 O'
_chemical_formula_iupac     'C15 H14 N4 O'
_chemical_formula_weight     266.30
_chemical_melting_point     ?
_shelx_space_group_comment
;
The symmetry employed for this shelxl refinement is uniquely defined
by the following loop, which should always be used as a source of
symmetry information in preference to the above space-group names.
They are only intended as comments.
;
_space_group_crystal_system     triclinic
_space_group_name_H-M_alt     'P -1'
_space_group_name_Hall     '-P 1'
loop_
    _space_group_symop_operation_xyz
    'x, y, z'
    '-x, -y, -z'
_cell_length_a     9.1497(2)
_cell_length_b     12.3932(3)
_cell_length_c     12.7294(3)
_cell_angle_alpha     87.4070(11)
_cell_angle_beta     82.6740(12)
_cell_angle_gamma     75.0190(12)
_cell_volume     1382.88(6)
_cell_formula_units_Z     4
_cell_measurement_reflns_used     8765
_cell_measurement_theta_min     3.50
_cell_measurement_theta_max     72.18
_cell_measurement_temperature     150(2)
_exptl_crystal_description     plate
_exptl_crystal_colour     colourless
_exptl_crystal_size_max     0.220
_exptl_crystal_size_mid     0.152
_exptl_crystal_size_min     0.050
_exptl_crystal_density_diffrn     1.279
_exptl_crystal_density_meas     ?
_exptl_crystal_density_method     'not measured'
_exptl_crystal_F_000     560
_exptl_absorpt_coefficient_mu     0.681
_exptl_absorpt_correction_type     multi-scan
_exptl_absorpt_process_details
;
(<i>SADABS</i>; Bruker, 2014)
;
_shelx_estimated_absorpt_T_min     0.865
_shelx_estimated_absorpt_T_max     0.967
_exptl_absorpt_correction_T_min     0.92
_exptl_absorpt_correction_T_max     0.97
_diffrn_ambient_temperature     150(2)
_diffrn_radiation_type     CuK\a
_diffrn_radiation_wavelength     1.54178
_diffrn_radiation_monochromator     mirror
_diffrn_measurement_device_type     'Bruker D8 VENTURE PHOTON 100 CMOS'
_diffrn_measurement_method     '\w scans'
_diffrn_detector_area_resol_mean     10.4167
_diffrn_reflns_number     15570
_diffrn_reflns_av_R_equivalents     0.0357
_diffrn_reflns_theta_min     3.501
_diffrn_reflns_theta_max     72.357
_diffrn_reflns_theta_full     67.500
_diffrn_measured_fraction_theta_max     0.978
_diffrn_measured_fraction_theta_full     0.990
_diffrn_reflns_limit_h_min     -11
_diffrn_reflns_limit_h_max     11
_diffrn_reflns_limit_k_min     -15
_diffrn_reflns_limit_k_max     15
_diffrn_reflns_limit_l_min     -15
_diffrn_reflns_limit_l_max     15
_refine_special_details
;
Refinement of <i>F</i>^2^ against ALL reflections. The weighted <i>R</i>-factor
<i>wR</i> and
goodness of fit <i>S</i> are based on <i>F</i>^2^, conventional
<i>R</i>-factors <i>R</i> are based
on <i>F</i>, with <i>F</i> set to zero for negative <i>F</i>^2^. The threshold
expression of
<i>F</i>^2^ > \s(<i>F</i>^2^) is used only for calculating <i>R</i>-factors(gt)
<i>etc</i>. and is
not relevant to the choice of reflections for refinement. <i>R</i>-factors
based
on <i>F</i>^2^ are statistically about twice as large as those based on
<i>F</i>, and <i>R</i>-
factors based on ALL data will be even larger. H-atoms attached to carbon
were placed in calculated positions (C---H = 0.95 - 0.98 \%A) while those
attached to oxygen were placed in locations derived from a difference
map and their parameters adjusted to give O---H = 0.84 \%A. All were
included as riding contributions with isotropic displacement
parameters 1.2 - 1.5 times those of the attached atoms.
;
_reflns_number_total     5370
_reflns_number_gt     4088
_reflns_threshold_expression     'I > 2\s(I)'
_refine_ls_structure_factor_coef     Fsqd
_refine_ls_matrix_type     full
_refine_ls_R_factor_all     0.0606
_refine_ls_R_factor_gt     0.0423
_refine_ls_wR_factor_gt     0.0982
_refine_ls_wR_factor_ref     0.1077
_refine_ls_goodness_of_fit_ref     1.036
_refine_ls_restrained_S_all     1.036
_refine_ls_number_reflns     5370
_refine_ls_number_parameters     363
_refine_ls_number_restraints     0
_refine_ls_hydrogen_treatment     constr
_refine_ls_weighting_scheme     calc
_refine_ls_weighting_details
              'w=1/[\s^2^(Fo^2^)+(0.0468P)^2^+0.4010P] where P=(Fo^2^+2Fc^2^)/3'
_atom_sites_solution_hydrogens     mixed
_atom_sites_solution_primary     direct
_atom_sites_solution_secondary     difmap
_refine_ls_shift/su_max     0.001
_refine_ls_shift/su_mean     0.000
_refine_diff_density_max     0.318
_refine_diff_density_min     -0.185
_refine_ls_extinction_method     none
_refine_ls_extinction_coef     .
loop_
    _atom_type_symbol
    _atom_type_description
    _atom_type_scat_dispersion_real
    _atom_type_scat_dispersion_imag
    _atom_type_scat_source
    'C' 'C' 0.0181 0.0091
                         'International Tables Vol C Tables 4.2.6.8 and 6.1.1.4'
    'H' 'H' 0.0000 0.0000
                         'International Tables Vol C Tables 4.2.6.8 and 6.1.1.4'
    'N' 'N' 0.0311 0.0180
                         'International Tables Vol C Tables 4.2.6.8 and 6.1.1.4'
    'O' 'O' 0.0492 0.0322
                         'International Tables Vol C Tables 4.2.6.8 and 6.1.1.4'
_computing_data_collection
;
<i>APEX2</i> (Bruker, 2014)
;
_computing_cell_refinement
;
<i>SAINT</i> (Bruker, 2014)
;
_computing_data_reduction
;
<i>SAINT</i>  (Bruker, 2014)
;
_computing_structure_solution
;
<i>SHELXT</i> (Sheldrick, 2008)
;
_computing_structure_refinement
;
<i>SHELXL2014</i> (Sheldrick, 2008)
;
_computing_molecular_graphics
;
<i>DIAMOND</i> (Brandenburg & Putz, 2012)
;
_computing_publication_material
;
<i>SHELXTL</i> (Sheldrick, 2008)
;
loop_
    _atom_site_type_symbol
    _atom_site_label
    _atom_site_fract_x
    _atom_site_fract_y
    _atom_site_fract_z
    _atom_site_U_iso_or_equiv
    _atom_site_adp_type
    _atom_site_calc_flag
    _atom_site_occupancy
    _atom_site_disorder_assembly
    _atom_site_disorder_group
    O O1 0.01620(14) -0.14968(11) 1.23494(9) 0.0350(3) Uani d 1 . .
    H H1A 0.0512 -0.2083 1.2691 0.042 Uiso d 1 . .
    N N1 0.32895(16) 0.00206(11) 0.85512(11) 0.0253(3) Uani d 1 . .
    N N2 0.33432(17) -0.10531(12) 0.83004(11) 0.0283(3) Uani d 1 . .
    N N3 0.23015(16) 0.13164(11) 0.99916(11) 0.0265(3) Uani d 1 . .
    N N4 0.11882(17) -0.16601(13) 1.14130(11) 0.0305(3) Uani d 1 . .
    N N5 0.86241(16) 0.34350(11) 0.53889(10) 0.0260(3) Uani d 1 . .
    C C1 0.40366(18) 0.06699(13) 0.78205(13) 0.0252(3) Uani d 1 . .
    C C2 0.39036(19) 0.06265(14) 0.67514(13) 0.0281(4) Uani d 1 . .
    H H2 0.3287 0.0198 0.6516 0.034 Uiso calc 1 . .
    C C3 0.4681(2) 0.12150(15) 0.60299(14) 0.0318(4) Uani d 1 . .
    H H3 0.4610 0.1181 0.5295 0.038 Uiso calc 1 . .
    C C4 0.5558(2) 0.18502(15) 0.63761(15) 0.0332(4) Uani d 1 . .
    H H4 0.6089 0.2251 0.5878 0.040 Uiso calc 1 . .
    C C5 0.5667(2) 0.19049(15) 0.74439(15) 0.0323(4) Uani d 1 . .
    H H5 0.6256 0.2356 0.7678 0.039 Uiso calc 1 . .
    C C6 0.49199(19) 0.13047(14) 0.81776(14) 0.0294(4) Uani d 1 . .
    H H6 0.5011 0.1328 0.8911 0.035 Uiso calc 1 . .
    C C7 0.25257(19) 0.02755(14) 0.95310(13) 0.0248(3) Uani d 1 . .
    C C8 0.20937(19) -0.06590(14) 0.99446(13) 0.0256(3) Uani d 1 . .
    C C9 0.2641(2) -0.14714(14) 0.91388(13) 0.0282(4) Uani d 1 . .
    C C10 0.2486(3) -0.26404(15) 0.91273(16) 0.0423(5) Uani d 1 . .
    H H10A 0.2917 -0.2969 0.8434 0.063 Uiso calc 1 . .
    H H10B 0.1406 -0.2636 0.9260 0.063 Uiso calc 1 . .
    H H10C 0.3034 -0.3084 0.9680 0.063 Uiso calc 1 . .
    C C11 0.2741(3) 0.14651(16) 1.09638(15) 0.0413(5) Uani d 1 . .
    H H11 0.3152 0.0889 1.1443 0.050 Uiso calc 1 . .
    C C12 0.2485(3) 0.25693(18) 1.11112(17) 0.0558(6) Uani d 1 . .
    H H12 0.2681 0.2911 1.1713 0.067 Uiso calc 1 . .
    C C13 0.1869(3) 0.31322(15) 1.02105(16) 0.0416(5) Uani d 1 . .
    H H13 0.1580 0.3918 1.0101 0.050 Uiso calc 1 . .
    C C14 0.1765(2) 0.23523(14) 0.95337(14) 0.0295(4) Uani d 1 . .
    H H14 0.1392 0.2492 0.8865 0.035 Uiso calc 1 . .
    C C15 0.1185(2) -0.07129(14) 1.09604(13) 0.0273(4) Uani d 1 . .
    H H15 0.0587 -0.0044 1.1291 0.033 Uiso calc 1 . .
    O O2 0.49919(16) 0.78935(10) 0.64738(10) 0.0386(3) Uani d 1 . .
    H H2A 0.4532 0.8172 0.7052 0.046 Uiso d 1 . .
    N N6 0.84165(17) 0.33808(12) 0.64741(11) 0.0284(3) Uani d 1 . .
    N N7 0.79776(16) 0.47398(11) 0.39594(11) 0.0261(3) Uani d 1 . .
    N N8 0.56651(17) 0.67789(12) 0.67161(12) 0.0315(3) Uani d 1 . .
    C C16 0.94172(19) 0.24537(13) 0.47988(13) 0.0257(4) Uani d 1 . .
    C C17 1.0867(2) 0.18970(15) 0.50007(14) 0.0334(4) Uani d 1 . .
    H H17 1.1349 0.2169 0.5513 0.040 Uiso calc 1 . .
    C C18 1.1611(2) 0.09363(17) 0.44459(15) 0.0391(5) Uani d 1 . .
    H H18 1.2611 0.0546 0.4578 0.047 Uiso calc 1 . .
    C C19 1.0912(2) 0.05402(16) 0.37017(15) 0.0362(4) Uani d 1 . .
    H H19 1.1428 -0.0123 0.3327 0.043 Uiso calc 1 . .
    C C20 0.9459(2) 0.11116(16) 0.35027(14) 0.0340(4) Uani d 1 . .
    H H20 0.8981 0.0843 0.2987 0.041 Uiso calc 1 . .
    C C21 0.8700(2) 0.20730(15) 0.40525(13) 0.0302(4) Uani d 1 . .
    H H21 0.7702 0.2466 0.3919 0.036 Uiso calc 1 . .
    C C22 0.78947(19) 0.44542(14) 0.50370(13) 0.0255(3) Uani d 1 . .
    C C23 0.7165(2) 0.50922(14) 0.59080(13) 0.0266(4) Uani d 1 . .
    C C24 0.7529(2) 0.43701(14) 0.67857(13) 0.0284(4) Uani d 1 . .
    C C25 0.7069(2) 0.45931(16) 0.79421(14) 0.0374(4) Uani d 1 . .
    H H25A 0.7502 0.3924 0.8352 0.056 Uiso calc 1 . .
    H H25B 0.5955 0.4784 0.8089 0.056 Uiso calc 1 . .
    H H25C 0.7447 0.5216 0.8142 0.056 Uiso calc 1 . .
    C C26 0.6762(2) 0.52578(16) 0.34263(14) 0.0352(4) Uani d 1 . .
    H H26 0.5721 0.5447 0.3718 0.042 Uiso calc 1 . .
    C C27 0.7302(2) 0.54509(17) 0.24161(15) 0.0400(5) Uani d 1 . .
    H H27 0.6712 0.5800 0.1874 0.048 Uiso calc 1 . .
    C C28 0.8895(2) 0.5042(2) 0.23135(16) 0.0507(6) Uani d 1 . .
    H H28 0.9576 0.5067 0.1689 0.061 Uiso calc 1 . .
    C C29 0.9289(2) 0.46064(19) 0.32625(16) 0.0435(5) Uani d 1 . .
    H H29 1.0294 0.4268 0.3420 0.052 Uiso calc 1 . .
    C C30 0.6353(2) 0.62612(14) 0.58742(14) 0.0304(4) Uani d 1 . .
    H H30 0.6330 0.6651 0.5214 0.036 Uiso calc 1 . .
loop_
    _atom_site_aniso_label
    _atom_site_aniso_U_11
    _atom_site_aniso_U_22
    _atom_site_aniso_U_33
    _atom_site_aniso_U_12
    _atom_site_aniso_U_13
    _atom_site_aniso_U_23
    O1 0.0406(7) 0.0345(7) 0.0262(6) -0.0060(6) 0.0012(5) 0.0040(5)
    N1 0.0317(8) 0.0214(7) 0.0232(7) -0.0070(6) -0.0033(6) -0.0022(5)
    N2 0.0361(8) 0.0216(7) 0.0272(7) -0.0071(6) -0.0033(6) -0.0031(6)
    N3 0.0352(8) 0.0225(7) 0.0221(7) -0.0070(6) -0.0049(6) -0.0021(5)
    N4 0.0335(8) 0.0375(9) 0.0211(7) -0.0105(7) -0.0022(6) -0.0008(6)
    N5 0.0319(8) 0.0248(7) 0.0210(7) -0.0067(6) -0.0034(6) 0.0009(5)
    C1 0.0248(8) 0.0224(8) 0.0262(8) -0.0032(7) -0.0008(7) 0.0002(6)
    C2 0.0308(9) 0.0255(9) 0.0271(9) -0.0056(7) -0.0036(7) -0.0011(7)
    C3 0.0325(10) 0.0320(10) 0.0266(9) -0.0020(8) -0.0007(7) 0.0019(7)
    C4 0.0292(9) 0.0271(9) 0.0389(10) -0.0035(7) 0.0020(8) 0.0066(8)
    C5 0.0253(9) 0.0273(9) 0.0446(11) -0.0074(7) -0.0051(8) 0.0026(8)
    C6 0.0285(9) 0.0275(9) 0.0316(9) -0.0044(7) -0.0063(7) -0.0008(7)
    C7 0.0286(9) 0.0231(8) 0.0221(8) -0.0038(7) -0.0059(6) -0.0010(6)
    C8 0.0298(9) 0.0232(8) 0.0239(8) -0.0057(7) -0.0063(7) 0.0008(6)
    C9 0.0351(9) 0.0237(9) 0.0260(9) -0.0076(7) -0.0045(7) 0.0001(7)
    C10 0.0643(14) 0.0278(10) 0.0358(11) -0.0178(9) 0.0049(9) -0.0050(8)
    C11 0.0660(14) 0.0312(10) 0.0289(10) -0.0105(9) -0.0182(9) -0.0006(8)
    C12 0.100(2) 0.0328(11) 0.0399(12) -0.0157(12) -0.0292(12) -0.0059(9)
    C13 0.0635(14) 0.0210(9) 0.0393(11) -0.0074(9) -0.0091(9) -0.0023(8)
    C14 0.0363(10) 0.0240(9) 0.0266(9) -0.0051(7) -0.0037(7) 0.0013(7)
    C15 0.0331(9) 0.0254(9) 0.0236(8) -0.0060(7) -0.0069(7) 0.0003(7)
    O2 0.0537(8) 0.0263(7) 0.0283(7) -0.0002(6) 0.0026(6) -0.0024(5)
    N6 0.0396(8) 0.0255(7) 0.0213(7) -0.0102(6) -0.0049(6) 0.0012(6)
    N7 0.0287(8) 0.0253(7) 0.0227(7) -0.0046(6) -0.0028(6) 0.0021(5)
    N8 0.0392(9) 0.0228(7) 0.0317(8) -0.0064(6) -0.0045(6) -0.0008(6)
    C16 0.0295(9) 0.0224(8) 0.0238(8) -0.0054(7) -0.0012(7) 0.0010(6)
    C17 0.0337(10) 0.0336(10) 0.0328(10) -0.0055(8) -0.0095(8) -0.0031(8)
    C18 0.0331(10) 0.0384(11) 0.0403(11) 0.0039(8) -0.0095(8) -0.0042(8)
    C19 0.0395(11) 0.0302(10) 0.0338(10) -0.0001(8) -0.0011(8) -0.0070(8)
    C20 0.0373(10) 0.0365(10) 0.0281(9) -0.0086(8) -0.0033(8) -0.0079(8)
    C21 0.0270(9) 0.0333(10) 0.0294(9) -0.0048(8) -0.0049(7) -0.0028(7)
    C22 0.0273(9) 0.0241(8) 0.0249(8) -0.0067(7) -0.0033(7) 0.0021(6)
    C23 0.0318(9) 0.0236(8) 0.0254(8) -0.0091(7) -0.0027(7) -0.0010(7)
    C24 0.0377(10) 0.0235(8) 0.0255(9) -0.0108(7) -0.0037(7) -0.0010(7)
    C25 0.0563(13) 0.0294(10) 0.0258(9) -0.0107(9) -0.0026(8) -0.0015(7)
    C26 0.0284(9) 0.0405(11) 0.0315(10) -0.0001(8) -0.0042(7) 0.0047(8)
    C27 0.0421(11) 0.0460(12) 0.0281(10) -0.0041(9) -0.0072(8) 0.0061(8)
    C28 0.0393(12) 0.0726(16) 0.0317(11) -0.0056(11) 0.0043(9) 0.0150(10)
    C29 0.0269(10) 0.0621(14) 0.0364(11) -0.0069(9) -0.0001(8) 0.0143(9)
    C30 0.0385(10) 0.0261(9) 0.0256(9) -0.0068(8) -0.0029(7) -0.0004(7)
_geom_special_details
;
All e.s.d.'s (except the e.s.d. in the dihedral angle between two l.s. planes)
are estimated using the full covariance matrix. The cell e.s.d.'s are taken
into account individually in the estimation of e.s.d.'s in distances, angles
and torsion angles; correlations between e.s.d.'s in cell parameters are only
used when they are defined by crystal symmetry. An approximate (isotropic)
treatment of cell e.s.d.'s is used for estimating e.s.d.'s involving l.s.
planes.
;
loop_
    _geom_bond_atom_site_label_1
    _geom_bond_atom_site_label_2
    _geom_bond_site_symmetry_2
    _geom_bond_distance
    _geom_bond_publ_flag
    O1 N4 . 1.4078(18) ?
    O1 H1A . 0.8403 ?
    N1 C7 . 1.358(2) ?
    N1 N2 . 1.3695(18) ?
    N1 C1 . 1.426(2) ?
    N2 C9 . 1.330(2) ?
    N3 C14 . 1.381(2) ?
    N3 C11 . 1.383(2) ?
    N3 C7 . 1.397(2) ?
    N4 C15 . 1.284(2) ?
    N5 C22 . 1.353(2) ?
    N5 N6 . 1.3713(18) ?
    N5 C16 . 1.434(2) ?
    C1 C2 . 1.386(2) ?
    C1 C6 . 1.391(2) ?
    C2 C3 . 1.387(2) ?
    C2 H2 . 0.9500 ?
    C3 C4 . 1.380(3) ?
    C3 H3 . 0.9500 ?
    C4 C5 . 1.382(3) ?
    C4 H4 . 0.9500 ?
    C5 C6 . 1.389(2) ?
    C5 H5 . 0.9500 ?
    C6 H6 . 0.9500 ?
    C7 C8 . 1.379(2) ?
    C8 C9 . 1.421(2) ?
    C8 C15 . 1.454(2) ?
    C9 C10 . 1.493(2) ?
    C10 H10A . 0.9800 ?
    C10 H10B . 0.9800 ?
    C10 H10C . 0.9800 ?
    C11 C12 . 1.345(3) ?
    C11 H11 . 0.9500 ?
    C12 C13 . 1.417(3) ?
    C12 H12 . 0.9500 ?
    C13 C14 . 1.352(2) ?
    C13 H13 . 0.9500 ?
    C14 H14 . 0.9500 ?
    C15 H15 . 0.9500 ?
    O2 N8 . 1.3973(18) ?
    O2 H2A . 0.8402 ?
    N6 C24 . 1.329(2) ?
    N7 C29 . 1.376(2) ?
    N7 C26 . 1.376(2) ?
    N7 C22 . 1.399(2) ?
    N8 C30 . 1.280(2) ?
    C16 C17 . 1.378(2) ?
    C16 C21 . 1.384(2) ?
    C17 C18 . 1.383(3) ?
    C17 H17 . 0.9500 ?
    C18 C19 . 1.380(3) ?
    C18 H18 . 0.9500 ?
    C19 C20 . 1.385(3) ?
    C19 H19 . 0.9500 ?
    C20 C21 . 1.384(2) ?
    C20 H20 . 0.9500 ?
    C21 H21 . 0.9500 ?
    C22 C23 . 1.385(2) ?
    C23 C24 . 1.418(2) ?
    C23 C30 . 1.449(2) ?
    C24 C25 . 1.496(2) ?
    C25 H25A . 0.9800 ?
    C25 H25B . 0.9800 ?
    C25 H25C . 0.9800 ?
    C26 C27 . 1.351(3) ?
    C26 H26 . 0.9500 ?
    C27 C28 . 1.405(3) ?
    C27 H27 . 0.9500 ?
    C28 C29 . 1.353(3) ?
    C28 H28 . 0.9500 ?
    C29 H29 . 0.9500 ?
    C30 H30 . 0.9500 ?
loop_
    _geom_angle_atom_site_label_1
    _geom_angle_atom_site_label_2
    _geom_angle_atom_site_label_3
    _geom_angle_site_symmetry_1
    _geom_angle_site_symmetry_3
    _geom_angle
    _geom_angle_publ_flag
    N4 O1 H1A . . 101.0 ?
    C7 N1 N2 . . 110.52(13) ?
    C7 N1 C1 . . 130.19(14) ?
    N2 N1 C1 . . 119.25(13) ?
    C9 N2 N1 . . 106.20(13) ?
    C14 N3 C11 . . 108.69(14) ?
    C14 N3 C7 . . 127.03(14) ?
    C11 N3 C7 . . 123.98(15) ?
    C15 N4 O1 . . 109.56(14) ?
    C22 N5 N6 . . 110.63(13) ?
    C22 N5 C16 . . 129.45(14) ?
    N6 N5 C16 . . 119.70(13) ?
    C2 C1 C6 . . 120.97(15) ?
    C2 C1 N1 . . 118.81(15) ?
    C6 C1 N1 . . 120.18(15) ?
    C1 C2 C3 . . 119.25(16) ?
    C1 C2 H2 . . 120.4 ?
    C3 C2 H2 . . 120.4 ?
    C4 C3 C2 . . 120.24(17) ?
    C4 C3 H3 . . 119.9 ?
    C2 C3 H3 . . 119.9 ?
    C3 C4 C5 . . 120.27(16) ?
    C3 C4 H4 . . 119.9 ?
    C5 C4 H4 . . 119.9 ?
    C4 C5 C6 . . 120.36(17) ?
    C4 C5 H5 . . 119.8 ?
    C6 C5 H5 . . 119.8 ?
    C5 C6 C1 . . 118.88(16) ?
    C5 C6 H6 . . 120.6 ?
    C1 C6 H6 . . 120.6 ?
    N1 C7 C8 . . 107.93(14) ?
    N1 C7 N3 . . 122.85(15) ?
    C8 C7 N3 . . 129.20(15) ?
    C7 C8 C9 . . 104.66(15) ?
    C7 C8 C15 . . 125.06(15) ?
    C9 C8 C15 . . 130.16(15) ?
    N2 C9 C8 . . 110.67(15) ?
    N2 C9 C10 . . 120.20(15) ?
    C8 C9 C10 . . 129.11(16) ?
    C9 C10 H10A . . 109.5 ?
    C9 C10 H10B . . 109.5 ?
    H10A C10 H10B . . 109.5 ?
    C9 C10 H10C . . 109.5 ?
    H10A C10 H10C . . 109.5 ?
    H10B C10 H10C . . 109.5 ?
    C12 C11 N3 . . 107.90(17) ?
    C12 C11 H11 . . 126.1 ?
    N3 C11 H11 . . 126.1 ?
    C11 C12 C13 . . 107.91(17) ?
    C11 C12 H12 . . 126.0 ?
    C13 C12 H12 . . 126.0 ?
    C14 C13 C12 . . 107.91(17) ?
    C14 C13 H13 . . 126.0 ?
    C12 C13 H13 . . 126.0 ?
    C13 C14 N3 . . 107.60(16) ?
    C13 C14 H14 . . 126.2 ?
    N3 C14 H14 . . 126.2 ?
    N4 C15 C8 . . 120.32(16) ?
    N4 C15 H15 . . 119.8 ?
    C8 C15 H15 . . 119.8 ?
    N8 O2 H2A . . 105.0 ?
    C24 N6 N5 . . 105.80(13) ?
    C29 N7 C26 . . 108.17(15) ?
    C29 N7 C22 . . 126.09(15) ?
    C26 N7 C22 . . 125.65(15) ?
    C30 N8 O2 . . 110.12(14) ?
    C17 C16 C21 . . 121.33(16) ?
    C17 C16 N5 . . 119.32(15) ?
    C21 C16 N5 . . 119.33(15) ?
    C16 C17 C18 . . 118.98(17) ?
    C16 C17 H17 . . 120.5 ?
    C18 C17 H17 . . 120.5 ?
    C19 C18 C17 . . 120.55(18) ?
    C19 C18 H18 . . 119.7 ?
    C17 C18 H18 . . 119.7 ?
    C18 C19 C20 . . 119.84(17) ?
    C18 C19 H19 . . 120.1 ?
    C20 C19 H19 . . 120.1 ?
    C21 C20 C19 . . 120.25(17) ?
    C21 C20 H20 . . 119.9 ?
    C19 C20 H20 . . 119.9 ?
    C16 C21 C20 . . 119.05(16) ?
    C16 C21 H21 . . 120.5 ?
    C20 C21 H21 . . 120.5 ?
    N5 C22 C23 . . 108.17(14) ?
    N5 C22 N7 . . 121.95(15) ?
    C23 C22 N7 . . 129.85(15) ?
    C22 C23 C24 . . 104.11(15) ?
    C22 C23 C30 . . 125.38(15) ?
    C24 C23 C30 . . 130.28(16) ?
    N6 C24 C23 . . 111.28(15) ?
    N6 C24 C25 . . 119.72(15) ?
    C23 C24 C25 . . 129.00(16) ?
    C24 C25 H25A . . 109.5 ?
    C24 C25 H25B . . 109.5 ?
    H25A C25 H25B . . 109.5 ?
    C24 C25 H25C . . 109.5 ?
    H25A C25 H25C . . 109.5 ?
    H25B C25 H25C . . 109.5 ?
    C27 C26 N7 . . 108.32(16) ?
    C27 C26 H26 . . 125.8 ?
    N7 C26 H26 . . 125.8 ?
    C26 C27 C28 . . 107.58(17) ?
    C26 C27 H27 . . 126.2 ?
    C28 C27 H27 . . 126.2 ?
    C29 C28 C27 . . 107.87(18) ?
    C29 C28 H28 . . 126.1 ?
    C27 C28 H28 . . 126.1 ?
    C28 C29 N7 . . 108.05(17) ?
    C28 C29 H29 . . 126.0 ?
    N7 C29 H29 . . 126.0 ?
    N8 C30 C23 . . 121.29(16) ?
    N8 C30 H30 . . 119.4 ?
    C23 C30 H30 . . 119.4 ?
loop_
    _geom_torsion_atom_site_label_1
    _geom_torsion_atom_site_label_2
    _geom_torsion_atom_site_label_3
    _geom_torsion_atom_site_label_4
    _geom_torsion_site_symmetry_1
    _geom_torsion_site_symmetry_2
    _geom_torsion_site_symmetry_3
    _geom_torsion_site_symmetry_4
    _geom_torsion
    _geom_torsion_publ_flag
    C7 N1 N2 C9 . . . . -1.45(18) ?
    C1 N1 N2 C9 . . . . 176.40(14) ?
    C7 N1 C1 C2 . . . . -139.98(18) ?
    N2 N1 C1 C2 . . . . 42.7(2) ?
    C7 N1 C1 C6 . . . . 42.0(3) ?
    N2 N1 C1 C6 . . . . -135.32(16) ?
    C6 C1 C2 C3 . . . . 0.8(3) ?
    N1 C1 C2 C3 . . . . -177.12(15) ?
    C1 C2 C3 C4 . . . . -1.0(3) ?
    C2 C3 C4 C5 . . . . 0.0(3) ?
    C3 C4 C5 C6 . . . . 1.2(3) ?
    C4 C5 C6 C1 . . . . -1.4(3) ?
    C2 C1 C6 C5 . . . . 0.4(3) ?
    N1 C1 C6 C5 . . . . 178.29(15) ?
    N2 N1 C7 C8 . . . . 1.27(19) ?
    C1 N1 C7 C8 . . . . -176.28(16) ?
    N2 N1 C7 N3 . . . . 179.80(14) ?
    C1 N1 C7 N3 . . . . 2.3(3) ?
    C14 N3 C7 N1 . . . . 49.0(2) ?
    C11 N3 C7 N1 . . . . -124.05(19) ?
    C14 N3 C7 C8 . . . . -132.8(2) ?
    C11 N3 C7 C8 . . . . 54.1(3) ?
    N1 C7 C8 C9 . . . . -0.57(18) ?
    N3 C7 C8 C9 . . . . -178.98(16) ?
    N1 C7 C8 C15 . . . . -176.83(15) ?
    N3 C7 C8 C15 . . . . 4.8(3) ?
    N1 N2 C9 C8 . . . . 1.07(19) ?
    N1 N2 C9 C10 . . . . 179.60(16) ?
    C7 C8 C9 N2 . . . . -0.32(19) ?
    C15 C8 C9 N2 . . . . 175.67(16) ?
    C7 C8 C9 C10 . . . . -178.69(19) ?
    C15 C8 C9 C10 . . . . -2.7(3) ?
    C14 N3 C11 C12 . . . . 0.1(2) ?
    C7 N3 C11 C12 . . . . 174.20(19) ?
    N3 C11 C12 C13 . . . . 0.0(3) ?
    C11 C12 C13 C14 . . . . 0.0(3) ?
    C12 C13 C14 N3 . . . . 0.0(2) ?
    C11 N3 C14 C13 . . . . -0.1(2) ?
    C7 N3 C14 C13 . . . . -173.97(17) ?
    O1 N4 C15 C8 . . . . -176.70(14) ?
    C7 C8 C15 N4 . . . . -160.65(17) ?
    C9 C8 C15 N4 . . . . 24.1(3) ?
    C22 N5 N6 C24 . . . . 1.11(18) ?
    C16 N5 N6 C24 . . . . -173.96(14) ?
    C22 N5 C16 C17 . . . . 130.07(19) ?
    N6 N5 C16 C17 . . . . -55.9(2) ?
    C22 N5 C16 C21 . . . . -51.1(2) ?
    N6 N5 C16 C21 . . . . 122.89(17) ?
    C21 C16 C17 C18 . . . . -0.3(3) ?
    N5 C16 C17 C18 . . . . 178.50(16) ?
    C16 C17 C18 C19 . . . . 0.0(3) ?
    C17 C18 C19 C20 . . . . 0.4(3) ?
    C18 C19 C20 C21 . . . . -0.5(3) ?
    C17 C16 C21 C20 . . . . 0.2(3) ?
    N5 C16 C21 C20 . . . . -178.57(16) ?
    C19 C20 C21 C16 . . . . 0.2(3) ?
    N6 N5 C22 C23 . . . . -0.78(19) ?
    C16 N5 C22 C23 . . . . 173.68(16) ?
    N6 N5 C22 N7 . . . . 177.44(14) ?
    C16 N5 C22 N7 . . . . -8.1(3) ?
    C29 N7 C22 N5 . . . . -50.5(3) ?
    C26 N7 C22 N5 . . . . 133.17(18) ?
    C29 N7 C22 C23 . . . . 127.3(2) ?
    C26 N7 C22 C23 . . . . -49.0(3) ?
    N5 C22 C23 C24 . . . . 0.14(19) ?
    N7 C22 C23 C24 . . . . -177.89(17) ?
    N5 C22 C23 C30 . . . . 175.12(16) ?
    N7 C22 C23 C30 . . . . -2.9(3) ?
    N5 N6 C24 C23 . . . . -1.01(19) ?
    N5 N6 C24 C25 . . . . 179.69(15) ?
    C22 C23 C24 N6 . . . . 0.6(2) ?
    C30 C23 C24 N6 . . . . -174.07(17) ?
    C22 C23 C24 C25 . . . . 179.77(18) ?
    C30 C23 C24 C25 . . . . 5.1(3) ?
    C29 N7 C26 C27 . . . . -0.3(2) ?
    C22 N7 C26 C27 . . . . 176.57(17) ?
    N7 C26 C27 C28 . . . . 0.1(2) ?
    C26 C27 C28 C29 . . . . 0.2(3) ?
    C27 C28 C29 N7 . . . . -0.4(3) ?
    C26 N7 C29 C28 . . . . 0.5(2) ?
    C22 N7 C29 C28 . . . . -176.44(18) ?
    O2 N8 C30 C23 . . . . 179.19(15) ?
    C22 C23 C30 N8 . . . . 177.58(17) ?
    C24 C23 C30 N8 . . . . -8.8(3) ?
loop_
    _geom_hbond_atom_site_label_D
    _geom_hbond_atom_site_label_H
    _geom_hbond_atom_site_label_A
    _geom_hbond_site_symmetry_A
    _geom_hbond_distance_DH
    _geom_hbond_distance_HA
    _geom_hbond_distance_DA
    _geom_hbond_angle_DHA
    _geom_hbond_publ_flag
    O2 H2A N2 1_565 0.84 1.95 2.7835(19) 174 yes
    O1 H1A N6 2_657 0.84 1.99 2.8277(19) 172 yes
    C11 H11 Cg 2_657 0.95 3.45 ? 170 yes
_shelx_hkl_file
;
  -1   0   0  135.29    3.60
   1   0   0  135.49    3.70
  -2   0   0 1818.62   46.60
  -2   0   0 1881.51   47.00
  -3   0   0  732.03   18.80
  -3   0   0  724.43   19.30
  -4   0   0   47.20    2.30
  -4   0   0   45.50    3.40
  -5   0   0  142.39    6.80
  -5   0   0  145.79    5.80
  -5   0   0  162.08    5.60
   5   0   0  153.68    6.10
   6   0   0   53.19    4.00
   6   0   0   40.70    6.30
   6   0   0   43.20    5.80
   6   0   0   49.99    6.10
   6   0   0   55.19    6.50
   7   0   0    5.10    4.60
   7   0   0    5.70    3.60
   7   0   0   -2.00    2.90
   7   0   0   -1.20    3.20
   7   0   0   -2.40    2.60
   8   0   0    6.80    3.30
   8   0   0    7.90    3.70
   8   0   0    5.30    3.40
   9   0   0   -0.10    2.70
   9   0   0    5.30    3.30
   9   0   0    3.50    3.30
   9   0   0    7.60    3.00
  10   0   0   -0.30    2.10
  10   0   0   -0.50    2.30
  10  -1   0   49.50    5.60
  10  -1   0   53.29    7.90
   9  -1   0   18.50    4.30
   9  -1   0    8.30    3.10
   9  -1   0    8.20    3.20
   8  -1   0    5.80    3.10
   8  -1   0    5.80    3.70
   8  -1   0    2.70    3.00
   8  -1   0    1.80    3.70
   7  -1   0    0.60    3.20
   7  -1   0    5.40    3.80
   7  -1   0    7.30    3.10
   7  -1   0    6.30    3.60
   6  -1   0   21.20    4.20
   6  -1   0   20.30    5.90
   6  -1   0   26.50    4.20
   6  -1   0   25.80    4.40
   5  -1   0    3.90    2.70
  -5   1   0    8.80    2.70
  -5   1   0    8.70    2.00
  -4   1   0  160.48    6.40
  -4   1   0  167.98    5.20
  -4   1   0  169.18    6.20
  -4   1   0  169.28    5.20
  -3   1   0  240.78    6.50
  -3   1   0  241.28    7.20
  -3   1   0  233.48    6.60
  -3   1   0  229.38    7.20
  -2   1   0  103.39    3.40
  -2   1   0  102.39    3.00
  -2   1   0  101.99    3.00
   1  -1   0  395.96   10.20
  -1   1   0  399.36   10.20
  -1   1   0  397.76   10.40
   0  -1   0  983.50   23.90
   0  -1   0  937.31   23.90
   0   1   0  931.21   23.90
   0   1   0  942.81   23.90
  -1  -1   0    2.70    0.50
  -1  -1   0    2.10    0.40
   1   1   0    3.80    0.70
   1   1   0    2.30    0.50
  -2  -1   0 3566.44   92.29
   2   1   0 3707.53   92.29
   2   1   0 3747.83   93.29
  -3  -1   0  146.69    4.70
  -3  -1   0  143.19    4.20
   3   1   0  140.89    4.30
  -4  -1   0   58.99    3.40
  -4  -1   0   56.29    2.50
  -5  -1   0    2.10    1.60
   5   1   0    3.50    2.10
   6   1   0   20.60    4.60
   6   1   0   23.70    3.30
   6   1   0   25.30    5.50
   6   1   0   24.40    5.90
   6   1   0   21.00    4.40
   7   1   0    3.60    3.50
   7   1   0    3.90    2.70
   7   1   0    0.70    4.40
   7   1   0    7.50    3.80
   7   1   0    0.70    3.10
   8   1   0   80.79    5.20
   8   1   0   85.29    7.00
   8   1   0   72.69    6.20
   8   1   0   73.99    5.50
   8   1   0   73.99    6.40
   9   1   0   32.30    4.60
   9   1   0   37.40    4.80
   9   1   0   34.20    4.90
   9   1   0   37.50    5.10
  10   1   0   48.10    6.70
  10   1   0   44.20    4.20
  10   1   0   40.00    3.90
  11   1   0   21.80    4.00
  11   1   0   17.10    2.90
  10  -2   0   -8.70    3.40
   9  -2   0   -0.80    2.80
   9  -2   0    0.70    2.80
   9  -2   0    3.70    2.90
   8  -2   0    2.40    4.30
   8  -2   0    4.50    3.50
   8  -2   0    1.80    3.00
   8  -2   0    3.60    3.30
   7  -2   0   81.39    6.60
   7  -2   0   80.19    6.10
   7  -2   0   89.69    6.50
   7  -2   0   82.59    7.00
   6  -2   0   11.40    3.90
   6  -2   0    7.50    3.90
   6  -2   0   10.30    3.30
   6  -2   0   18.80    5.40
   5  -2   0   15.70    4.10
   5  -2   0   11.20    4.30
   5  -2   0   10.90    3.20
  -4   2   0  177.88    6.50
  -4   2   0  162.28    7.20
  -4   2   0  174.48    5.60
  -4   2   0  176.38    5.50
  -3   2   0  177.08    5.30
  -3   2   0  180.98    5.20
  -3   2   0  186.68    5.90
  -3   2   0  177.88    6.00
  -2   2   0  396.36   10.70
  -2   2   0  388.76   10.30
   1  -2   0   89.79    2.90
   1  -2   0   89.89    2.70
  -1   2   0   94.59    2.70
  -1   2   0   91.99    2.90
   0  -2   0  224.48    6.10
   0  -2   0  230.88    6.00
   0   2   0  227.28    6.10
   0   2   0  236.38    6.10
  -1  -2   0   80.99    2.40
  -1  -2   0   84.49    2.50
   1   2   0   81.89    2.50
   1   2   0   83.79    2.50
  -2  -2   0 3332.27   86.79
  -2  -2   0 3363.36   86.59
   2   2   0 3602.54   86.89
   2   2   0 3479.25   86.69
  -3  -2   0 3111.29   79.29
  -3  -2   0 3144.79   79.79
   3   2   0 3208.28   79.79
   3   2   0 3117.29   79.39
  -4  -2   0  153.28    5.50
  -4  -2   0  149.49    4.80
   4   2   0  142.89    5.70
   4   2   0  146.19    5.00
  -5  -2   0   26.20    2.90
   5   2   0   20.00    3.10
   6   2   0   18.50    4.20
   6   2   0   14.60    3.10
   6   2   0   19.40    4.20
   6   2   0   23.50    5.20
   6   2   0   24.90    4.40
   7   2   0    0.90    4.40
   7   2   0    1.40    3.00
   7   2   0    1.00    2.40
   7   2   0    8.20    3.40
   8   2   0    3.80    3.10
   8   2   0    1.00    3.20
   8   2   0    6.30    3.50
   8   2   0    8.60    3.10
   8   2   0    3.70    2.60
   9   2   0    7.50    3.20
   9   2   0    9.10    5.20
   9   2   0    6.50    2.90
   9   2   0    6.10    2.70
  10   2   0  137.69    6.90
  10   2   0  143.79    6.60
  10   2   0  139.19    6.10
  11   2   0    0.70    1.70
   9  -3   0    7.40    4.50
   9  -3   0    4.90    3.00
   9  -3   0    3.10    3.40
   8  -3   0    9.00    3.70
   7  -3   0   13.50    3.50
   7  -3   0   16.90    4.10
   7  -3   0   13.60    4.40
   6  -3   0    6.30    4.00
   6  -3   0   -1.10    3.90
   6  -3   0   -7.70    5.00
   5  -3   0  239.58   10.10
   5  -3   0  221.28   11.00
   5  -3   0  218.18    9.90
   5  -3   0  243.08    9.40
  -4   3   0  637.04   17.60
  -4   3   0  640.34   18.60
  -4   3   0  682.23   17.70
  -3   3   0  305.77    8.50
  -3   3   0  302.17    9.10
   2  -3   0 1367.56   34.80
  -2   3   0 1376.16   34.80
  -2   3   0 1355.66   35.20
   1  -3   0   25.60    1.20
   1  -3   0   25.10    1.50
  -1   3   0   26.70    1.40
  -1   3   0   25.80    1.20
   0  -3   0 4007.20  101.29
   0  -3   0 4034.00  101.69
   0   3   0 4067.09  101.49
   0   3   0 3979.50  101.09
  -1  -3   0    6.50    0.90
  -1  -3   0    6.00    0.80
   1   3   0    6.10    0.70
   1   3   0    4.90    0.80
  -2  -3   0  279.87    7.70
  -2  -3   0  264.27    7.60
   2   3   0  276.27    7.60
   2   3   0  280.27    7.80
  -3  -3   0  288.07    8.00
  -3  -3   0  286.77    8.40
   3   3   0  284.57    8.70
   3   3   0  288.27    8.10
  -4  -3   0  807.62   21.50
  -4  -3   0  776.22   21.90
   4   3   0  790.22   21.80
   4   3   0  828.72   21.50
   4   3   0  829.92   22.00
  -5  -3   0  174.58    6.10
   5   3   0  151.78    6.90
   5   3   0  180.38    6.40
  -6  -3   0  151.78    8.00
   6   3   0  158.38    8.20
   6   3   0  152.88    8.80
   6   3   0  160.08    8.00
   6   3   0  165.08    7.70
   6   3   0  173.18    6.50
   7   3   0   53.59    6.50
   7   3   0   53.19    4.30
   7   3   0   53.89    5.50
   8   3   0   27.30    5.50
   8   3   0   23.80    5.00
   8   3   0   22.80    5.60
   8   3   0   27.20    3.90
   8   3   0   25.60    3.60
   9   3   0   44.80    4.70
   9   3   0   34.70    4.90
   9   3   0   47.50    5.30
   9   3   0   47.60    5.30
   9   3   0   49.30    5.50
  10   3   0    3.70    2.30
  10   3   0    2.10    3.00
  10   3   0   -2.40    2.60
  10   3   0    0.50    2.80
  11   3   0    1.80    2.10
  11   3   0    0.00    1.70
   8  -4   0   13.10    4.00
   8  -4   0   17.40    4.70
   7  -4   0   32.30    6.00
   7  -4   0   24.40    5.10
   7  -4   0   25.00    5.10
   6  -4   0    8.20    3.30
   6  -4   0    7.60    3.80
   6  -4   0   21.80    6.00
   6  -4   0   16.50    5.20
   5  -4   0   58.49    6.60
   5  -4   0   52.79    5.60
   5  -4   0   51.29    6.00
   4  -4   0  149.39    7.80
   4  -4   0  141.49    7.20
  -4   4   0  159.68    7.80
  -3   4   0  323.67    9.30
  -3   4   0  317.77    9.90
   2  -4   0 1118.09   29.00
  -2   4   0 1118.19   29.40
  -2   4   0 1140.39   29.00
   1  -4   0  632.64   16.00
   1  -4   0  538.65   16.60
  -1   4   0  628.14   16.20
  -1   4   0  634.54   16.00
   0  -4   0   26.30    1.60
   0  -4   0   26.60    1.40
   0   4   0   28.00    1.60
   0   4   0   26.40    1.50
  -1  -4   0  177.18    5.20
  -1  -4   0  186.78    5.40
   1   4   0  179.08    5.50
  -2  -4   0   93.89    3.40
  -2  -4   0   97.89    3.50
   2   4   0  100.99    3.50
   2   4   0   96.59    3.40
  -3  -4   0  128.49    4.20
  -3  -4   0  121.59    4.60
   3   4   0  125.89    4.60
   3   4   0  130.89    4.40
  -4  -4   0  460.75   13.60
  -4  -4   0  472.25   12.90
   4   4   0  459.05   13.20
   4   4   0  447.76   13.30
   4   4   0  470.65   13.60
  -5  -4   0  602.24   16.80
   5   4   0  618.04   17.00
   5   4   0  577.84   17.80
   6   4   0  116.49    6.60
   6   4   0  102.79    7.80
   6   4   0  112.19    6.60
   6   4   0  118.69    5.50
   6   4   0  123.59    7.10
   7   4   0    2.60    3.10
   7   4   0    0.40    2.50
   7   4   0    0.20    2.90
   7   4   0    6.50    3.40
   7   4   0    2.10    3.50
   8   4   0   84.19    5.20
   8   4   0   92.09    6.80
   8   4   0   78.49    5.90
   8   4   0   82.69    6.30
   8   4   0   83.69    6.30
   9   4   0    5.40    2.40
   9   4   0   -0.10    3.10
   9   4   0    4.70    5.80
   9   4   0    3.70    3.10
  10   4   0   -3.10    2.50
  10   4   0    3.30    2.40
  10   4   0   -0.50    2.60
  10   4   0    1.90    3.00
  11   4   0   -1.30    1.60
  11   4   0    1.70    2.10
   8  -5   0  160.18    6.90
   8  -5   0  155.58    8.00
   7  -5   0   10.90    6.80
   7  -5   0    4.20    4.50
   7  -5   0    2.30    2.90
   6  -5   0   71.99    5.80
   6  -5   0   77.29    5.60
   6  -5   0   76.69    7.20
   5  -5   0  129.99   10.30
   5  -5   0  139.59    8.60
   5  -5   0  125.69    8.70
   4  -5   0    1.80    2.80
   4  -5   0    0.70    5.10
   4  -5   0    2.70    3.20
   3  -5   0  121.89    7.90
  -3   5   0  116.89    6.00
  -3   5   0  105.49    5.90
   2  -5   0  196.58    6.20
  -2   5   0  199.18    6.70
  -2   5   0  192.68    6.50
   1  -5   0   22.80    2.10
   1  -5   0   26.50    2.50
  -1   5   0   23.70    2.20
  -1   5   0   25.00    2.20
   0  -5   0  600.04   16.10
   0  -5   0  610.94   16.30
   0   5   0  605.14   16.20
   0   5   0  609.04   16.20
  -1  -5   0   43.10    2.00
  -1  -5   0   41.50    2.40
   1   5   0   45.70    2.40
   1   5   0   45.20    2.30
  -2  -5   0  311.87    9.00
  -2  -5   0  327.67    9.40
   2   5   0  328.87    9.30
   2   5   0  316.67    9.30
  -3  -5   0  148.59    5.10
  -3  -5   0  156.98    5.80
   3   5   0  154.98    5.40
   3   5   0  152.88    5.60
  -4  -5   0   65.29    3.50
   4   5   0   66.69    4.30
   4   5   0   62.99    4.30
  -5  -5   0   79.49    5.10
   5   5   0   78.19    5.80
   5   5   0   74.69    6.40
   5   5   0   83.09    4.50
   6   5   0   97.19    5.20
   6   5   0   98.79    6.40
   6   5   0   96.79    6.80
   6   5   0  108.29    6.20
   6   5   0   95.59    7.10
   7   5   0    2.10    2.50
   7   5   0    6.60    3.50
   7   5   0    5.50    2.50
   7   5   0   11.60    3.60
   7   5   0   10.20    3.70
   8   5   0   89.99    8.90
   8   5   0   87.59    6.30
   8   5   0   91.49    7.00
   8   5   0   91.19    5.60
   8   5   0   93.99    5.90
   9   5   0    0.40    2.30
   9   5   0    2.20    3.10
   9   5   0    1.60    3.70
  10   5   0    5.20    2.50
  10   5   0    5.50    2.90
  10   5   0   19.20    3.80
  11   5   0    9.10    1.80
  11   5   0   12.60    3.30
   8  -6   0    6.80    3.30
   7  -6   0   16.80    4.50
   7  -6   0   20.10    5.40
   7  -6   0   11.30    4.80
   6  -6   0  200.08    7.90
   6  -6   0  196.38    8.40
   6  -6   0  187.28    9.60
   5  -6   0   52.19    7.40
   5  -6   0   39.40    4.80
   5  -6   0   35.50    5.60
   4  -6   0  146.09    7.40
   4  -6   0  137.19    6.50
   4  -6   0  150.88    9.00
   3  -6   0   -1.60    3.20
   3  -6   0   -4.00    5.60
   3  -6   0    1.60    2.60
  -3   6   0    3.20    3.90
   2  -6   0    4.30    2.60
   2  -6   0    5.10    2.20
  -2   6   0    9.30    2.30
   1  -6   0   11.10    2.40
   1  -6   0   16.80    2.50
  -1   6   0   15.10    2.30
  -1   6   0   22.50    3.30
   0  -6   0  244.48    7.90
   0  -6   0  238.08    7.40
   0   6   0  246.28    7.80
   0   6   0  237.08    8.10
  -1  -6   0   81.19    4.10
   1   6   0   79.69    3.70
   1   6   0   73.69    3.80
  -2  -6   0   19.50    2.10
  -2  -6   0   22.90    3.10
   2   6   0   19.60    2.50
   2   6   0   15.40    2.90
  -3  -6   0    1.00    1.30
  -3  -6   0   -5.30    2.10
   3   6   0    1.40    1.40
  -4  -6   0  361.16   11.00
   4   6   0  354.46   11.80
   4   6   0  363.36   11.20
   5   6   0   90.59    6.70
   5   6   0   80.69    6.20
   5   6   0   72.69    6.80
   5   6   0   85.69    4.90
   5   6   0   78.79    6.50
   6   6   0  149.79    6.50
   6   6   0  157.88    8.50
   6   6   0  139.39    7.80
   6   6   0  150.78    7.90
   6   6   0  150.28    7.30
  -7  -6   0  281.47   11.20
   7   6   0  311.97   11.10
   7   6   0  312.87   11.30
   7   6   0  300.87   10.50
   7   6   0  304.47   11.60
   7   6   0  323.17   11.60
   8   6   0   -1.00    2.20
   8   6   0   -0.70    4.30
   8   6   0    0.00    3.10
   8   6   0   -3.30    2.80
   8   6   0    0.70    3.20
   9   6   0   83.59    5.90
   9   6   0   89.99    5.60
   9   6   0   88.99    7.10
  10   6   0    6.20    2.90
  10   6   0   13.70    3.50
  10   6   0   10.40    2.80
 -11  -6   0    9.70    2.70
  11   6   0   12.70    3.00
  11   6   0    4.70    1.80
   7  -7   0   33.40    5.10
   7  -7   0   28.20    4.50
   6  -7   0   -4.30    6.20
   5  -7   0   20.20    4.90
   5  -7   0   14.90    4.60
   5  -7   0   12.00    2.70
   4  -7   0 1428.96   40.00
   4  -7   0 1473.55   39.50
   4  -7   0 1495.05   39.30
   3  -7   0  182.08    7.40
   3  -7   0  182.08    8.00
   3  -7   0  182.18    9.70
   2  -7   0  374.26   13.20
   2  -7   0  401.86   12.30
   2  -7   0  393.66   14.80
   2  -7   0  396.16   12.90
   1  -7   0   22.10    5.10
   1  -7   0   27.30    4.40
   1  -7   0   33.10    4.80
  -1   7   0   30.70    5.60
   0  -7   0   80.79    4.30
   0  -7   0   75.69    6.50
   0   7   0   83.69    5.00
  -1  -7   0   15.60    2.90
  -1  -7   0   17.60    2.90
   1   7   0   15.90    3.60
  -2  -7   0    3.30    1.50
   2   7   0   -1.70    1.80
  -3  -7   0  220.68    8.00
   3   7   0  215.68    8.40
  -4  -7   0   96.39    5.80
   4   7   0   84.09    5.90
   4   7   0   87.69    6.50
   4   7   0   90.09    6.90
  -5  -7   0   34.50    4.80
   5   7   0   43.40    4.50
   5   7   0   36.50    6.00
   5   7   0   38.60    7.70
   5   7   0   31.40    6.00
   5   7   0   35.50    4.90
  -6  -7   0   36.10    5.20
   6   7   0   32.30    4.60
   6   7   0   38.10    6.10
   6   7   0   34.30    5.40
   6   7   0   45.50    6.40
  -7  -7   0    4.30    3.20
   7   7   0    3.60    2.90
   7   7   0    4.50    3.30
   7   7   0    0.70    2.30
   7   7   0    4.80    3.20
   7   7   0   -0.50    2.40
   8   7   0    1.80    2.90
   8   7   0    4.50    3.30
   8   7   0    0.30    2.70
   8   7   0    2.10    3.10
   9   7   0   18.40    3.40
   9   7   0   17.70    3.20
   9   7   0   27.90    4.90
   9   7   0   13.90    2.80
  10   7   0    5.60    3.10
  10   7   0    7.50    2.40
  10   7   0    8.40    5.40
   7  -8   0   29.20    5.00
   7  -8   0   14.00    2.90
   6  -8   0   88.59    5.30
   6  -8   0   87.59    5.50
   5  -8   0   32.50    4.60
   5  -8   0   32.60    4.00
   4  -8   0   93.89    5.80
   4  -8   0   71.59   10.40
   4  -8   0   86.69    5.20
   3  -8   0   98.49    9.00
   3  -8   0   93.89    5.50
   3  -8   0   98.09    6.30
   2  -8   0   -2.80    2.90
   2  -8   0   -0.40    2.40
   2  -8   0    1.70    3.90
   1  -8   0   95.99    6.60
   1  -8   0   96.79    6.70
   1  -8   0   99.19    5.70
   0  -8   0    5.00    3.30
   0  -8   0   -1.60    3.20
   0  -8   0    3.50    2.90
  -1  -8   0   66.89    5.40
  -1  -8   0   67.99    6.20
   1   8   0   59.69    6.70
  -2  -8   0  250.87    8.80
   2   8   0  245.48   10.10
   2   8   0  234.68   10.30
  -3  -8   0  220.58    8.30
   3   8   0  206.78    9.30
  -4  -8   0  122.59    6.10
   4   8   0  117.59    7.40
   4   8   0  114.69    6.80
  -5  -8   0   18.80    4.80
   5   8   0   23.40    4.00
   5   8   0   27.70    5.20
   5   8   0   28.00    4.20
  -6  -8   0   65.89    5.80
   6   8   0   66.99    7.80
   6   8   0   73.29    5.50
   6   8   0   76.29    6.30
   6   8   0   78.69    6.70
  -7  -8   0   48.60    5.60
   7   8   0   46.30    5.70
   7   8   0   46.50    5.90
   7   8   0   59.19    6.60
   7   8   0   49.00    5.10
  -8  -8   0   24.30    6.00
   8   8   0   32.70    5.10
   8   8   0   27.90    5.20
   8   8   0   25.00    5.80
   8   8   0   34.30    5.10
   9   8   0   17.00    4.50
   9   8   0   15.00    3.10
   9   8   0   10.70    2.80
  10   8   0   21.10    3.60
  10   8   0   26.50    4.70
  10   8   0   28.70    4.70
   6  -9   0    7.20    2.40
   6  -9   0    8.60    2.50
   5  -9   0    0.10    2.50
   5  -9   0    2.40    2.40
   4  -9   0    8.80    2.90
   4  -9   0    2.10    2.40
   3  -9   0  158.38    7.40
   3  -9   0  147.99    7.50
   2  -9   0   93.69    5.50
   2  -9   0   90.79    6.90
   2  -9   0   88.59    6.50
   1  -9   0    2.10    2.60
   1  -9   0    3.70    4.40
   1  -9   0    1.50    3.00
   0  -9   0  130.59    7.10
   0  -9   0  118.39    6.60
   0  -9   0  121.89    6.80
   0   9   0  124.99    8.20
  -1  -9   0   74.39    6.50
  -1  -9   0   76.19    5.80
  -1  -9   0   82.99    5.40
   1   9   0   61.79    7.60
  -2  -9   0   71.89    5.20
   2   9   0   62.59    7.30
  -3  -9   0    1.40    2.50
  -3  -9   0    3.90    3.90
   3   9   0    1.40    3.80
  -4  -9   0   25.30    5.90
   4   9   0   29.50    6.00
   4   9   0   16.90    5.20
  -5  -9   0   21.80    4.50
   5   9   0   17.40    5.00
   5   9   0   21.10    5.70
  -6  -9   0  407.66   13.00
   6   9   0  414.36   13.90
   6   9   0  410.46   13.90
  -7  -9   0   -0.20    2.90
   7   9   0   -6.80    2.80
   7   9   0    4.40    3.30
  -8  -9   0    1.50    3.30
   8   9   0   -8.90    3.40
   8   9   0    1.70    2.80
   9   9   0   57.29    6.30
   9   9   0   39.40    4.30
   9   9   0   40.40    4.70
 -10  -9   0   81.99    4.00
  10   9   0   76.09    4.30
   6 -10   0   14.80    3.50
   5 -10   0    5.90    2.20
   5 -10   0    3.00    2.30
   4 -10   0  213.48    8.00
   4 -10   0  214.28    8.50
   3 -10   0   22.80    4.50
   3 -10   0   14.20    3.60
   2 -10   0  164.28    8.00
   2 -10   0  155.08    7.60
   2 -10   0  151.38    6.80
   1 -10   0   36.00    5.40
   1 -10   0   26.50    4.30
   1 -10   0   40.80    5.40
  -1  10   0   31.30    8.50
   0 -10   0  109.49    6.70
   0 -10   0  118.29    6.20
   0 -10   0  108.59    6.20
   0  10   0  114.79    8.50
  -1 -10   0  201.08    7.90
  -1 -10   0  198.38    8.60
  -2 -10   0   38.30    4.60
  -3 -10   0   27.00    6.80
  -3 -10   0   28.60    4.30
   3  10   0   19.90    4.40
  -4 -10   0   19.90    3.70
  -4 -10   0   21.50    4.30
   4  10   0   20.20    4.80
   4  10   0   11.00    4.10
  -5 -10   0  224.38    8.50
   5  10   0  221.68    9.20
   5  10   0  213.58    9.70
  -6 -10   0  135.19    6.70
   6  10   0  137.39    7.60
   6  10   0  138.39    7.20
  -7 -10   0   10.50    2.80
   7  10   0    9.80    3.00
   7  10   0   12.70    3.40
  -8 -10   0   10.10    3.10
   8  10   0   -3.70    2.50
   8  10   0    0.10    2.50
  -9 -10   0   31.20    3.40
   9  10   0   26.10    4.00
   9  10   0   30.30    4.20
 -10 -10   0   17.40    2.60
  10  10   0    8.60    2.30
   5 -11   0    3.10    2.30
   4 -11   0    8.70    2.30
   4 -11   0   15.20    3.20
   3 -11   0    0.30    2.50
   3 -11   0   -3.20    2.30
   2 -11   0   16.90    4.40
   2 -11   0   34.30    5.90
   2 -11   0   21.80    3.60
   1 -11   0   37.50    5.30
   1 -11   0   40.20    4.90
   1 -11   0   36.20    4.30
   0 -11   0    0.90    3.00
   0 -11   0    2.20    2.80
  -1 -11   0   64.99    5.20
  -1 -11   0   71.79    6.10
   1  11   0   68.59    7.60
  -2 -11   0  185.78    7.40
   2  11   0  181.78    9.40
  -3 -11   0  133.99    6.40
   3  11   0  135.19    8.10
   3  11   0  140.49    7.60
  -4 -11   0   48.80    5.10
  -4 -11   0   77.19    6.70
   4  11   0   61.59    8.40
   4  11   0   64.49    6.70
  -5 -11   0   10.70    3.10
  -5 -11   0    6.40    2.60
   5  11   0   13.60    3.80
   5  11   0   13.40    3.10
  -6 -11   0   14.70    3.80
  -6 -11   0   16.50    4.60
   6  11   0    6.80    3.50
   6  11   0   16.60    4.70
  -7 -11   0   -1.60    2.30
  -7 -11   0    2.80    2.60
   7  11   0    2.70    2.50
   7  11   0   -0.70    2.90
  -8 -11   0    0.40    2.10
  -8 -11   0    0.60    2.60
   8  11   0    2.80    2.30
   8  11   0    6.00    2.90
  -9 -11   0    5.90    1.80
   9  11   0    5.90    3.10
   9  11   0    4.80    2.50
   4 -12   0   10.00    2.40
   3 -12   0    4.80    2.10
   2 -12   0   14.30    3.50
   1 -12   0   -0.20    2.70
   1 -12   0    2.70    3.20
   0 -12   0   -2.60    2.60
   0 -12   0    0.20    2.80
  -1 -12   0  238.48    9.20
  -1 -12   0  243.98    9.00
  -2 -12   0   84.79    5.50
   2  12   0   73.89    7.30
  -3 -12   0   19.80    4.10
   3  12   0   13.10    2.90
   3  12   0   19.90    4.60
  -4 -12   0  174.68    7.20
   4  12   0  173.38    8.70
   4  12   0  184.18    8.00
  -5 -12   0    7.40    3.40
  -5 -12   0    8.80    3.40
   5  12   0    1.80    3.80
  -6 -12   0    2.40    2.90
  -6 -12   0   -1.10    2.20
   6  12   0    0.40    2.50
   6  12   0    0.50    3.30
  -7 -12   0   62.09    4.80
  -7 -12   0   70.19    4.50
   7  12   0   72.79    5.50
   7  12   0   77.19    5.00
  -8 -12   0   -0.70    2.50
  -8 -12   0    2.80    2.10
   8  12   0    0.60    2.40
   8  12   0    1.50    3.20
   3 -13   0    7.80    2.00
   2 -13   0    0.90    2.00
   1 -13   0    3.50    2.50
   1 -13   0    2.90    3.20
   0 -13   0    4.00    2.60
   0 -13   0    7.40    3.10
  -1 -13   0    1.00    2.40
  -1 -13   0   -0.80    4.80
  -2 -13   0   43.90    4.30
   2  13   0   30.90    4.20
  -3 -13   0  150.78    6.60
   3  13   0  155.08    6.90
  -4 -13   0    2.10    2.40
   4  13   0   -0.70    2.30
   4  13   0   -0.50    4.60
  -5 -13   0    8.00    2.40
   5  13   0    6.60    2.30
   5  13   0    9.60    4.30
  -6 -13   0   51.09    5.80
  -6 -13   0   43.60    4.00
   6  13   0   34.00    4.00
   6  13   0   36.60    5.60
  -7 -13   0    4.40    2.60
  -7 -13   0    1.10    2.10
   7  13   0    4.10    3.40
   7  13   0    0.30    1.90
   8  13   0    4.70    2.30
   1 -14   0    3.60    2.80
  -1  14   0    0.10    1.80
   0 -14   0    0.80    4.30
   0 -14   0   -5.30    2.60
   0  14   0    0.80    1.70
  -1 -14   0    3.80    2.20
   1  14   0   11.40    3.30
  -2 -14   0   11.80    3.10
   2  14   0   11.50    3.20
  -3 -14   0   -0.40    2.30
   3  14   0    0.20    1.90
  -4 -14   0   62.99    4.10
   4  14   0   56.79    5.50
  -5 -14   0   25.40    4.00
   5  14   0   19.50    3.20
  -6 -14   0    4.20    1.90
   6  14   0   -0.30    1.90
  -7 -14   0    7.20    2.00
   1  15   0    4.70    1.60
  -2 -15   0   17.30    2.90
   2  15   0   22.80    2.80
  -3 -15   0    1.00    1.60
   3  15   0    0.90    1.70
  -4 -15   0    7.50    1.70
   4  15   0    5.50    1.70
   4  15  -1   58.59    3.40
   3  15  -1    1.20    1.60
  -3 -15   1    3.60    1.70
   2  15  -1    4.50    1.80
  -2 -15   1    3.60    1.80
   1  15  -1   44.00    3.20
  -1 -15   1   36.20    3.40
   6  14  -1    2.30    1.80
  -6 -14   1    0.40    1.80
   5  14  -1    3.60    2.00
  -5 -14   1    3.50    1.80
   4  14  -1    1.70    2.20
  -4 -14   1    0.40    1.90
   3  14  -1    3.20    2.10
  -3 -14   1    2.80    2.00
   2  14  -1  100.99    5.10
  -2 -14   1  105.69    5.00
   1  14  -1   26.80    4.30
  -1 -14   1   23.10    3.30
   0  14  -1   13.20    3.00
   0 -14   1    2.00    6.40
   0 -14   1    4.50    3.40
  -1  14  -1   11.00    3.00
   1 -14   1    1.30    2.80
   7  13  -1    5.20    2.00
  -7 -13   1    8.80    2.50
  -7 -13   1    6.10    2.50
   6  13  -1    6.80    2.20
  -6 -13   1   12.00    3.20
  -6 -13   1    7.40    2.90
   5  13  -1   -1.50    2.00
  -5 -13   1    1.80    2.10
  -5 -13   1   -2.10    3.40
   4  13  -1   17.40    4.30
  -4 -13   1   19.10    3.70
   3  13  -1   19.00    4.50
  -3 -13   1   25.80    3.80
   2  13  -1    0.90    2.10
  -2 -13   1    1.20    2.10
   1  13  -1    8.90    2.30
  -1 -13   1    5.60    5.90
  -1 -13   1    5.30    2.20
   0 -13   1  123.39    5.80
   0 -13   1  130.89    6.50
   1 -13   1    5.80    2.80
   1 -13   1    4.40    2.80
   2 -13   1    5.80    2.30
  -3  13  -1    2.10    2.00
   3 -13   1    2.20    1.90
   8  12  -1   19.00    4.80
   8  12  -1   20.80    3.30
  -8 -12   1   19.30    3.20
   7  12  -1    7.10    3.50
   7  12  -1    7.10    2.20
  -7 -12   1   15.00    3.90
  -7 -12   1    6.80    2.20
   6  12  -1   37.10    4.40
   6  12  -1   42.00    6.40
  -6 -12   1   42.30    4.30
  -6 -12   1   52.59    4.80
   5  12  -1    5.20    4.60
  -5 -12   1   -2.40    3.00
  -5 -12   1   -2.40    2.70
   4  12  -1  109.19    6.30
   4  12  -1   96.59   11.60
  -4 -12   1  115.79    5.70
  -4 -12   1  103.09    7.40
   3  12  -1   40.10    4.60
  -3 -12   1   37.90    4.40
   2  12  -1  112.49    6.30
  -2 -12   1  115.39    5.70
  -1 -12   1    0.00    3.40
  -1 -12   1    2.70    2.60
   0 -12   1   19.90    4.60
   0 -12   1   17.90    3.90
   1 -12   1    3.10    2.90
   1 -12   1    2.10    2.70
   2 -12   1    2.50    2.30
   2 -12   1    4.90    3.30
   3 -12   1    5.50    2.20
   4 -12   1    3.20    2.10
   9  11  -1    1.00    2.70
   9  11  -1    1.80    1.90
  -9 -11   1   -0.10    2.70
   8  11  -1   38.10    4.60
   8  11  -1   34.70    4.10
  -8 -11   1   47.10    3.80
   7  11  -1   35.40    4.60
   7  11  -1   27.10    5.60
  -7 -11   1   33.90    4.20
  -7 -11   1   40.00    4.50
   6  11  -1    1.50    2.50
  -6 -11   1    2.60    2.40
  -6 -11   1   -3.40    2.40
   5  11  -1   32.30    6.30
   5  11  -1   27.10    5.10
  -5 -11   1   25.00    5.00
  -5 -11   1   31.50    4.00
   4  11  -1   97.89    8.30
   4  11  -1  103.99    6.30
  -4 -11   1   90.39    6.80
  -4 -11   1   98.39    5.90
   3  11  -1   68.29    6.30
  -3 -11   1   67.89    5.20
  -3 -11   1   65.19    6.60
  -2 -11   1   21.70    4.20
  -1 -11   1   -4.40    3.50
  -1 -11   1    3.50    2.80
   0 -11   1    9.40    2.70
   0 -11   1    8.30    3.10
   1 -11   1    3.00    2.60
   1 -11   1    2.80    2.80
   2 -11   1   62.19    4.90
   3 -11   1   -7.40    5.50
   3 -11   1   -0.50    2.30
   4 -11   1   12.50    3.20
   5 -11   1    0.60    2.40
   9  10  -1    1.40    2.20
   9  10  -1    1.00    2.60
  -9 -10   1    2.40    1.80
   8  10  -1   13.80    3.30
   8  10  -1   10.30    2.60
  -8 -10   1   19.50    6.50
  -8 -10   1   15.70    4.40
   7  10  -1    9.30    3.50
   7  10  -1    5.20    2.70
  -7 -10   1    7.80    2.50
   6  10  -1    0.70    2.70
   6  10  -1    0.20    3.60
  -6 -10   1   -1.50    2.70
  -6 -10   1    1.50    2.50
   5  10  -1  145.99    7.50
   5  10  -1  145.29    8.30
  -5 -10   1  146.29    6.80
  -5 -10   1  144.59    7.20
   4  10  -1  565.24   18.50
   4  10  -1  602.14   18.70
  -4 -10   1  581.14   17.60
  -4 -10   1  603.64   17.50
   3  10  -1  118.29    6.50
   3  10  -1  120.89    8.60
  -3 -10   1  120.59    7.90
  -3 -10   1  117.99    6.20
   2  10  -1   27.90    6.10
  -2 -10   1   28.30    4.50
  -1 -10   1  497.35   15.10
  -1 -10   1  497.45   15.50
   0 -10   1    2.70    3.10
   0 -10   1    2.30    2.90
   1 -10   1  271.87    9.60
   1 -10   1  261.77    9.50
   1 -10   1  263.37   10.50
   2 -10   1  374.66   12.20
   2 -10   1  378.46   12.50
   2 -10   1  388.86   13.00
   3 -10   1    7.40    4.20
   3 -10   1   13.50    3.60
   3 -10   1   11.30    3.10
   4 -10   1    7.80    2.60
   4 -10   1    4.70    2.80
   5 -10   1   21.20    4.40
   5 -10   1   20.50    3.40
   6 -10   1    4.90    2.30
  10   9  -1    1.70    2.00
  10   9  -1    1.30    2.10
 -10  -9   1    0.40    1.60
   9   9  -1   -2.20    2.30
   9   9  -1    1.50    2.80
  -9  -9   1    0.70    2.00
   8   9  -1    0.40    2.60
   8   9  -1    1.40    3.10
   7   9  -1   49.10    5.60
   7   9  -1   44.30    5.60
  -7  -9   1   36.80    5.30
   6   9  -1  119.29    7.70
   6   9  -1  127.49    7.10
  -6  -9   1  121.29    6.60
   5   9  -1    8.00    4.10
   5   9  -1    6.40    3.30
  -5  -9   1    7.30    2.90
   4   9  -1  181.58    8.00
   4   9  -1  161.88    9.20
  -4  -9   1  139.99   11.00
  -4  -9   1  182.78    8.00
   3   9  -1  139.19    8.50
   3   9  -1  143.79    7.00
  -3  -9   1  132.49    7.80
  -3  -9   1  137.19    6.60
   2   9  -1  313.37   13.00
  -2  -9   1  308.97   12.30
  -2  -9   1  350.26   11.00
  -1  -9   1  322.07   11.30
  -1  -9   1  314.57   10.60
   0  -9   1  164.58    7.60
   0  -9   1  163.18    8.10
   0  -9   1  164.98    7.30
   1  -9   1   19.40    5.10
   1  -9   1   28.90    4.50
   1  -9   1   25.80    5.00
   2  -9   1   49.00    5.50
   2  -9   1   49.10    4.60
   2  -9   1   39.40    5.40
   3  -9   1  120.99    6.50
   3  -9   1  120.39    7.60
   3  -9   1  116.69    7.10
   4  -9   1    7.40    2.50
   4  -9   1    4.60    3.00
   5  -9   1   36.30    4.90
   5  -9   1   44.00    4.10
   6  -9   1   28.90    4.60
   6  -9   1   34.90    3.90
  10   8  -1   32.10    3.70
  10   8  -1   27.30    3.60
  10   8  -1   25.00    4.50
 -10  -8   1   31.60    3.60
   9   8  -1   -0.70    2.90
   9   8  -1   -1.70    2.30
   9   8  -1    5.30    3.30
   8   8  -1   90.29    6.80
   8   8  -1   94.39    6.50
   8   8  -1  102.99    6.50
   7   8  -1    3.30    3.50
   7   8  -1   -7.00    4.30
   7   8  -1    3.60    4.20
  -7  -8   1    0.40    3.40
   6   8  -1    3.00    3.20
   6   8  -1    1.60    3.70
   6   8  -1    4.90    3.00
  -6  -8   1    1.10    3.20
   5   8  -1   73.59    7.80
   5   8  -1   79.29    6.90
  -5  -8   1   93.79    5.70
   4   8  -1    0.00    2.90
   4   8  -1    7.90    4.40
  -4  -8   1    0.00    2.80
   3   8  -1    6.30    2.80
   3   8  -1   16.00    4.90
  -3  -8   1    5.00    2.70
  -2  -8   1   67.29    5.30
  -2  -8   1   53.09    7.70
  -1  -8   1  112.39    8.50
  -1  -8   1  120.29    6.10
   0  -8   1   33.90    5.00
   0  -8   1   36.00    5.60
   0  -8   1   27.50    5.30
   1  -8   1   -0.20    2.90
   1  -8   1   -1.70    3.40
   1  -8   1    3.20    3.10
   2  -8   1  560.34   17.00
   2  -8   1  580.04   17.00
   2  -8   1  572.44   17.60
   3  -8   1   -1.90    3.00
   3  -8   1    3.80    2.50
   3  -8   1   -0.80    4.00
   4  -8   1    5.80    3.20
   4  -8   1    3.90    2.40
   5  -8   1    7.80    3.10
   5  -8   1    5.10    2.60
   6  -8   1  154.08    7.20
   6  -8   1  143.19    6.40
   7  -8   1   69.99    5.40
  10   7  -1    5.50    2.40
  10   7  -1    7.00    2.50
  10   7  -1    6.90    2.30
 -10  -7   1    7.20    2.20
   9   7  -1   90.79    6.10
   9   7  -1   87.79    5.80
   9   7  -1   81.19    5.40
   8   7  -1   76.29    5.60
   8   7  -1   54.49    5.30
   8   7  -1   60.49    5.80
   8   7  -1   62.99    5.50
   7   7  -1   69.79    6.60
   7   7  -1   85.29    6.60
   7   7  -1   78.89    5.40
   7   7  -1   82.59    6.40
  -7  -7   1   83.39    7.30
   6   7  -1   29.30    4.40
   6   7  -1   22.00    5.50
   6   7  -1   28.70    6.70
   6   7  -1   29.20    5.60
  -6  -7   1   33.80    5.90
   5   7  -1    1.60    2.80
   5   7  -1    0.20    3.80
   5   7  -1    3.20    2.90
  -5  -7   1    0.50    3.20
   4   7  -1  222.88   14.10
   4   7  -1  192.78    9.40
   4   7  -1  200.18    8.60
   4   7  -1  186.38    7.70
  -4  -7   1  206.78    8.20
   3   7  -1    3.20    2.80
   3   7  -1   -1.10    2.80
  -3  -7   1    2.10    3.00
   2   7  -1   32.90    3.80
  -2  -7   1   22.20    3.20
   1   7  -1   67.99    4.30
  -1  -7   1   69.49    3.90
  -1  -7   1   68.29    5.30
   0   7  -1  118.29    5.50
   0  -7   1  121.79    5.20
  -1   7  -1   25.70    7.10
   1  -7   1   14.40    4.60
   1  -7   1   12.90    3.30
   1  -7   1   21.30    5.30
   1  -7   1   19.30    3.90
   2  -7   1    1.20    3.20
   2  -7   1   -4.80    2.70
   2  -7   1   -0.90    3.70
   3  -7   1  213.18   10.00
   3  -7   1  228.08    9.20
   3  -7   1  225.78    8.50
   4  -7   1   40.90    5.50
   4  -7   1   44.40    4.60
   5  -7   1  109.69    6.50
   5  -7   1   96.79    5.60
   6  -7   1   19.10    3.50
   7  -7   1   21.60    5.40
  10   6  -1    2.80    2.40
  10   6  -1    4.90    3.00
  10   6  -1    4.80    2.40
   9   6  -1   67.19    5.40
   9   6  -1   66.19    6.10
   9   6  -1   63.09    5.50
   9   6  -1   66.29    5.20
   8   6  -1   83.49    6.20
   8   6  -1   81.79    6.30
   8   6  -1   83.49    6.30
   8   6  -1   87.99    5.70
   7   6  -1   61.79    4.90
   7   6  -1   59.99    6.40
   7   6  -1   74.09    6.20
   7   6  -1   68.59    6.20
   6   6  -1  433.96   14.20
   6   6  -1  437.36   13.70
   6   6  -1  398.56   13.80
   6   6  -1  409.66   12.90
   6   6  -1  413.46   14.00
  -6  -6   1  399.66   13.50
   5   6  -1   33.10    5.70
   5   6  -1   33.30    5.50
   5   6  -1   51.69    7.90
   5   6  -1   37.10    6.20
   5   6  -1   32.50    5.00
  -5  -6   1   41.90    5.90
   4   6  -1   40.00    4.30
   4   6  -1   36.80    5.10
  -4  -6   1   43.80    4.00
   3   6  -1  334.47   10.30
  -3  -6   1  315.87   10.60
  -3  -6   1  322.57    9.70
   2   6  -1  255.77    8.70
  -2  -6   1  264.77    8.00
  -2  -6   1  270.67    8.40
   1   6  -1  122.79    5.00
   1   6  -1  128.89    4.60
  -1  -6   1  132.99    4.60
  -1  -6   1  125.19    4.90
   0   6  -1   48.30    3.50
   0   6  -1   48.50    3.00
   0  -6   1   44.80    3.30
   0  -6   1   45.20    2.70
  -1   6  -1  138.49    5.20
   1  -6   1  130.49    5.00
   1  -6   1  136.19    5.80
  -2   6  -1   29.80    4.30
   2  -6   1   29.20    4.70
   2  -6   1   29.80    3.90
   3  -6   1   16.40    5.00
   3  -6   1   13.90    2.90
   3  -6   1   23.10    5.50
   4  -6   1  396.16   12.50
   4  -6   1  387.36   13.20
   5  -6   1  237.48    8.90
   5  -6   1  245.38    9.50
   6  -6   1   38.60    5.20
   6  -6   1   26.40    4.70
   7  -6   1    7.50    3.90
   7  -6   1    8.70    3.00
  11   5  -1    3.50    1.90
  11   5  -1    4.00    1.70
  10   5  -1    2.70    2.30
  10   5  -1    5.10    2.30
  10   5  -1    6.50    2.50
   9   5  -1   -1.60    2.60
   9   5  -1    2.30    3.10
   9   5  -1   -2.90    2.50
   9   5  -1    4.10    2.50
   8   5  -1   42.30    5.40
   8   5  -1   40.80    5.60
   8   5  -1   45.00    5.40
   7   5  -1    1.30    3.60
   7   5  -1   -1.00    2.40
   7   5  -1    1.80    3.40
   7   5  -1    0.80    3.40
   7   5  -1   -0.10    2.40
   6   5  -1   71.09    6.20
   6   5  -1   72.09    4.50
   6   5  -1   70.39    6.10
   6   5  -1   66.19    6.30
   6   5  -1   71.19    5.80
   5   5  -1    8.80    2.70
   5   5  -1    7.70    2.50
   5   5  -1    5.80    4.10
   5   5  -1    8.60    3.70
  -5  -5   1    3.80    2.50
   4   5  -1    7.70    1.90
   4   5  -1    9.60    2.70
  -4  -5   1    6.10    1.60
   3   5  -1    3.90    1.60
   3   5  -1    0.70    1.40
  -3  -5   1    1.40    1.50
  -3  -5   1    2.10    1.00
   2   5  -1  367.36   10.30
   2   5  -1  349.37   10.30
  -2  -5   1  365.26   10.30
  -2  -5   1  359.56   10.10
   1   5  -1  900.61   23.80
   1   5  -1  936.61   24.10
  -1  -5   1  898.01   23.90
  -1  -5   1  930.01   24.00
   0   5  -1   29.30    1.90
   0   5  -1   30.40    2.10
   0  -5   1   26.20    2.00
   0  -5   1   28.50    1.90
  -1   5  -1  232.68    6.70
  -1   5  -1  216.38    6.80
   1  -5   1  210.58    6.80
   1  -5   1  224.48    6.70
  -2   5  -1  248.18    7.50
  -2   5  -1  241.88    7.70
   2  -5   1  235.98    7.40
  -3   5  -1  364.86   11.50
  -3   5  -1  347.27   12.40
   3  -5   1  409.36   12.80
   4  -5   1   17.50    3.20
   4  -5   1   26.10    6.00
   5  -5   1   -2.20    3.00
   5  -5   1    2.80    3.30
   5  -5   1   -2.60    5.50
   6  -5   1  124.79    7.40
   6  -5   1  113.19    6.60
   6  -5   1  111.29    8.70
   7  -5   1    6.30    3.10
   8  -5   1    6.00    3.30
  11   4  -1   41.20    3.30
  11   4  -1   44.90    3.10
  10   4  -1   74.49    4.60
  10   4  -1   77.99    5.20
  10   4  -1   71.59    4.90
   9   4  -1   20.10    4.10
   9   4  -1   18.10    4.50
   9   4  -1   19.50    4.60
   8   4  -1   83.49    7.20
   8   4  -1   89.29    5.60
   8   4  -1   90.39    6.40
   8   4  -1   81.99    5.90
   8   4  -1   96.59    6.30
   7   4  -1  155.48    7.60
   7   4  -1  150.78    7.70
   7   4  -1  149.09    9.30
   7   4  -1  149.29    6.90
   7   4  -1  146.89    7.70
   6   4  -1   30.10    6.00
   6   4  -1   37.60    5.20
   6   4  -1   44.60    5.80
   6   4  -1   45.60    5.60
   6   4  -1   40.80    3.70
   5   4  -1  239.48    8.20
  -5  -4   1  243.88    8.00
   4   4  -1  167.68    6.40
   4   4  -1  171.68    6.20
   4   4  -1  175.08    6.40
  -4  -4   1  162.88    6.80
  -4  -4   1  178.08    5.70
   3   4  -1    3.30    1.00
   3   4  -1    2.80    1.20
  -3  -4   1    4.00    1.20
  -3  -4   1    6.70    1.40
   2   4  -1  385.26   10.80
   2   4  -1  378.46   10.00
  -2  -4   1  312.97   10.50
  -2  -4   1  371.06    9.90
   1   4  -1   56.79    2.30
   1   4  -1   54.49    2.10
  -1  -4   1   56.29    2.20
  -1  -4   1   55.49    2.10
   0   4  -1  285.77    7.80
   0   4  -1  288.17    8.00
   0  -4   1  292.17    7.90
   0  -4   1  279.17    7.80
  -1   4  -1    1.60    0.80
  -1   4  -1    0.60    0.60
   1  -4   1    2.00    0.80
   1  -4   1    1.20    0.60
  -2   4  -1  158.88    5.10
  -2   4  -1  160.88    5.10
   2  -4   1  151.48    4.90
  -3   4  -1   77.49    3.90
  -3   4  -1   70.29    3.90
  -3   4  -1   72.29    4.50
  -4   4  -1   54.49    5.70
  -4   4  -1   51.29    5.50
   4  -4   1   51.29    5.60
   5  -4   1   68.79    7.30
   5  -4   1   54.39    5.90
   5  -4   1   48.50    6.70
   6  -4   1    0.70    3.80
   6  -4   1    4.70    3.40
   6  -4   1    5.70    4.40
   7  -4   1   40.50    7.20
   7  -4   1   54.69    5.90
   8  -4   1   -2.20    3.10
   8  -4   1    0.80    4.60
  11   3  -1    6.10    1.70
  11   3  -1   13.20    2.80
  10   3  -1   32.50    5.20
  10   3  -1   38.80    4.30
  10   3  -1   37.90    4.40
   9   3  -1   20.20    4.90
   9   3  -1   20.50    4.30
   9   3  -1   12.00    2.80
   9   3  -1   16.90    3.60
   8   3  -1  421.86   14.10
   8   3  -1  393.26   13.60
   8   3  -1  404.76   13.60
   8   3  -1  420.36   13.60
   8   3  -1  406.66   13.20
   7   3  -1   20.30    4.90
   7   3  -1   21.80    5.20
   7   3  -1   15.90    4.10
   7   3  -1   20.70    3.40
   7   3  -1    9.90    4.30
   6   3  -1   -2.60    3.30
   6   3  -1    2.70    3.80
   6   3  -1    1.50    3.40
   6   3  -1    1.80    3.00
   6   3  -1    1.30    2.30
   5   3  -1  193.18    7.90
   5   3  -1  219.58    7.40
  -5  -3   1  205.98    6.80
   4   3  -1   68.29    3.90
   4   3  -1   70.49    3.50
  -4  -3   1   63.69    2.90
  -4  -3   1   66.29    4.00
   3   3  -1  910.71   23.90
   3   3  -1  923.91   23.50
  -3  -3   1  893.91   23.60
  -3  -3   1  889.21   23.80
   2   3  -1  894.71   23.60
   2   3  -1  909.31   23.50
  -2  -3   1  934.21   23.60
  -2  -3   1  900.81   23.40
   1   3  -1 1977.50   50.39
   1   3  -1 1994.90   50.39
  -1  -3   1 1985.30   50.69
  -1  -3   1 2014.60   50.39
   0   3  -1  121.49    3.50
   0   3  -1  125.19    3.70
   0  -3   1  119.79    3.60
   0  -3   1  121.39    3.50
  -1   3  -1    8.00    0.90
  -1   3  -1    8.90    0.90
   1  -3   1    8.50    1.00
   1  -3   1    7.70    0.80
  -2   3  -1  333.77    9.30
  -2   3  -1  338.47    9.20
   2  -3   1  340.87    9.20
  -3   3  -1  281.87    8.20
  -3   3  -1  282.07    8.70
  -3   3  -1  293.47    8.50
  -4   3  -1    0.90    2.00
  -4   3  -1    0.40    3.00
  -4   3  -1    0.50    1.80
  -4   3  -1   -0.40    1.80
   5  -3   1  159.68   10.20
   5  -3   1  171.18    8.80
   5  -3   1  163.48    9.40
   5  -3   1  169.78    8.80
   6  -3   1   23.60    4.70
   6  -3   1   34.20    6.60
   6  -3   1   30.60    6.30
   7  -3   1  199.98    8.90
   7  -3   1  184.68    9.30
   7  -3   1  196.68    9.10
   8  -3   1  118.79    7.10
   8  -3   1  129.39    7.90
   9  -3   1    8.00    4.50
  11   2  -1    1.20    2.00
  11   2  -1    0.80    1.60
  10   2  -1  119.99    6.10
  10   2  -1  108.69    5.50
  10   2  -1  118.39    5.60
   9   2  -1   -2.10    4.40
   9   2  -1   -1.90    2.80
   9   2  -1    1.60    2.90
   8   2  -1    2.80    2.90
   8   2  -1    1.00    2.70
   8   2  -1    5.60    3.20
   8   2  -1   -2.30    3.30
   8   2  -1   -2.10    2.60
   7   2  -1    6.80    3.50
   7   2  -1   10.10    2.80
   7   2  -1    5.30    3.40
   7   2  -1    5.10    4.10
   7   2  -1    6.00    3.00
   6   2  -1   15.20    3.70
   6   2  -1   14.30    3.30
   6   2  -1   13.10    3.50
   6   2  -1   11.00    3.50
   6   2  -1   12.10    3.40
   5   2  -1 1245.78   33.10
  -5  -2   1 1238.88   32.30
   4   2  -1  147.39    5.80
   4   2  -1  157.88    5.10
  -4  -2   1  157.78    5.90
  -4  -2   1  158.28    4.90
   3   2  -1   35.20    1.70
  -3  -2   1   33.30    1.70
  -3  -2   1   34.20    2.10
   2   2  -1 2303.07   58.49
   2   2  -1 2339.37   58.69
  -2  -2   1 2310.77   58.69
   1   2  -1  119.89    3.50
   1   2  -1  124.59    3.50
  -1  -2   1  121.19    3.50
  -1  -2   1  120.39    3.40
   0   2  -1  324.07    8.50
   0   2  -1  322.87    8.40
   0  -2   1  330.77    8.40
  -1   2  -1  197.38    5.40
  -1   2  -1  192.18    5.30
   1  -2   1  200.58    5.40
  -2   2  -1 3619.84   92.09
  -2   2  -1 3604.24   91.89
  -2   2  -1 3732.03   92.09
  -3   2  -1  409.56   11.70
  -3   2  -1  417.96   11.40
  -3   2  -1  419.46   11.30
  -3   2  -1  419.96   11.60
  -4   2  -1    5.90    2.20
  -4   2  -1    3.70    1.60
  -4   2  -1    6.90    1.50
  -4   2  -1    4.80    1.50
  -5   2  -1  100.59    6.90
  -5   2  -1  109.49    6.10
   5  -2   1  101.89    5.90
   6  -2   1   59.49    6.80
   6  -2   1   61.99    6.90
   6  -2   1   47.70    5.00
   6  -2   1   55.09    7.00
   7  -2   1    3.80    3.70
   7  -2   1   -7.60    4.20
   7  -2   1   -0.10    3.70
   7  -2   1    0.80    3.50
   8  -2   1    7.70    4.40
   8  -2   1    0.40    3.60
   8  -2   1    1.90    3.30
   8  -2   1    1.40    3.70
   9  -2   1    8.10    3.30
   9  -2   1    9.80    3.30
  10   1  -1   -0.30    2.40
  10   1  -1    2.40    2.50
  10   1  -1    2.70    2.60
   9   1  -1    0.40    2.50
   9   1  -1   -2.70    3.00
   8   1  -1   42.20    6.50
   8   1  -1   40.60    5.20
   8   1  -1   40.70    5.30
   8   1  -1   48.60    6.60
   7   1  -1  283.57   10.50
   7   1  -1  286.37   10.80
   7   1  -1  269.17   10.20
   7   1  -1  267.67   10.30
   7   1  -1  269.37   11.10
   6   1  -1  100.79    6.40
   6   1  -1   96.99    8.80
   6   1  -1  108.89    7.20
   6   1  -1  105.89    6.90
   6   1  -1  111.49    5.30
   5   1  -1    6.90    2.20
  -5  -1   1    3.80    1.60
  -5  -1   1   10.70    2.50
   4   1  -1  929.41   25.60
  -4  -1   1  994.30   24.80
  -4  -1   1  959.90   25.90
   3   1  -1  661.63   17.40
  -3  -1   1  695.73   18.10
  -3  -1   1  661.93   17.30
   2   1  -1 2003.20   51.59
  -2  -1   1 2124.49   51.99
  -2  -1   1 2016.60   51.49
   1   1  -1 1006.20   26.20
   1   1  -1 1069.29   26.40
  -1  -1   1 1046.90   26.40
  -1  -1   1 1035.40   26.20
   0   1  -1 2176.78   54.19
   0  -1   1 2097.89   54.09
  -1   1  -1  673.63   16.70
  -1   1  -1  681.83   16.70
  -1   1  -1  642.04   16.70
   1  -1   1  623.94   16.70
  -2   1  -1 5671.23  142.99
  -2   1  -1 5628.64  142.09
  -3   1  -1   56.29    2.60
  -3   1  -1   58.49    2.60
  -3   1  -1   49.00    2.10
  -4   1  -1    0.90    1.10
  -4   1  -1   -0.10    1.20
  -4   1  -1    0.80    1.50
  -4   1  -1    0.60    1.10
  -5   1  -1   19.80    4.10
  -5   1  -1   17.40    3.60
  -5   1  -1   17.70    4.60
   5  -1   1   21.70    3.60
   6  -1   1   12.20    5.10
   6  -1   1    6.60    4.20
   6  -1   1    8.60    4.10
   6  -1   1   10.60    4.30
   6  -1   1    6.60    2.90
   7  -1   1   23.60    4.20
   7  -1   1   20.00    4.60
   7  -1   1   32.70    6.20
   7  -1   1   23.70    6.20
   8  -1   1   71.89    6.40
   8  -1   1   75.09    6.10
   8  -1   1   63.59    6.80
   8  -1   1   63.29    5.90
   9  -1   1   27.40    6.80
   9  -1   1   33.60    5.30
   9  -1   1   47.90    6.30
   9  -1   1   41.00    5.00
  10  -1   1    2.70    3.50
  10  -1   1    1.80    3.30
  10   0  -1   10.70    2.50
  10   0  -1    8.30    3.10
  10   0  -1   12.20    3.30
   9   0  -1   30.20    4.50
   9   0  -1   26.60    4.60
   9   0  -1   29.80    4.70
   8   0  -1  140.89    7.30
   8   0  -1  130.59    7.50
   8   0  -1  143.69    7.40
   8   0  -1  129.89    7.00
   7   0  -1    1.50    3.00
   7   0  -1    0.80    3.30
   7   0  -1    0.30    2.70
   7   0  -1    0.90    3.00
   6   0  -1   96.89    6.70
   6   0  -1  101.59    5.30
   6   0  -1  109.29    6.90
   6   0  -1   91.49    6.60
   5   0  -1   87.69    4.70
  -5   0   1   86.49    4.00
   4   0  -1   23.30    3.50
  -4   0   1   31.50    1.80
  -4   0   1   27.30    3.30
  -4   0   1   30.20    2.90
  -3   0   1  156.98    4.40
  -3   0   1  163.38    5.30
  -3   0   1  153.88    5.20
  -2   0   1 1707.93   42.70
  -2   0   1 1690.63   43.30
   1   0  -1   65.39    1.70
  -1   0   1   64.09    2.10
  -1   0   1   64.49    1.70
   0   0  -1  488.45   12.40
   0   0  -1  488.55   12.30
  -1   0  -1   -7.90    0.20
  -1   0  -1   -8.00    0.20
   1   0   1   -7.90    0.20
  -2   0  -1 4462.35  113.99
  -2   0  -1 4546.94  114.49
   2   0   1 4525.15  114.59
  -3   0  -1   88.09    3.00
  -3   0  -1   84.29    3.20
  -4   0  -1 1354.76   36.30
  -4   0  -1 1414.86   35.70
  -5   0  -1    5.50    2.30
  -5   0  -1    7.50    1.80
  -5   0  -1    7.20    2.20
   5   0   1    8.10    2.60
   6   0   1   27.90    6.50
   6   0   1   52.89    7.30
   6   0   1   43.10    7.30
   6   0   1   45.40    4.00
   6   0   1   46.10    5.80
   7   0   1   13.50    4.00
   7   0   1    7.80    2.80
   7   0   1    3.50    4.10
   7   0   1    7.70    3.90
   7   0   1   12.40    3.50
   8   0   1    1.80    3.60
   8   0   1   -0.10    3.80
   8   0   1    4.10    2.90
   8   0   1    1.90    3.20
   8   0   1    1.80    3.60
   9   0   1    7.40    3.70
   9   0   1    2.70    3.90
   9   0   1    5.90    3.30
   9   0   1    5.50    3.80
  10   0   1   -2.40    2.70
  10   0   1    3.50    2.30
  10  -1  -1   10.40    2.90
  10  -1  -1   16.10    4.00
  10  -1  -1   13.60    3.00
   9  -1  -1   11.10    2.80
   9  -1  -1    7.40    2.70
   9  -1  -1   14.80    4.10
   8  -1  -1    5.10    3.00
   8  -1  -1    9.80    3.50
   8  -1  -1   12.00    3.00
   8  -1  -1    6.50    3.80
   7  -1  -1   52.69    5.10
   7  -1  -1   54.79    5.80
   7  -1  -1   52.39    5.50
   7  -1  -1   42.10    5.80
   6  -1  -1    8.40    2.80
   6  -1  -1    9.40    3.30
   6  -1  -1    7.40    3.30
   6  -1  -1    9.90    3.40
   5  -1  -1  141.69    8.00
   5  -1  -1  145.29    6.20
   5  -1  -1  148.39    9.00
   4  -1  -1    8.90    2.80
  -4   1   1    6.00    1.50
  -4   1   1    6.90    1.10
  -4   1   1    4.60    1.90
  -4   1   1    4.50    1.30
  -3   1   1    6.50    1.40
  -3   1   1    3.70    0.90
  -3   1   1    3.50    0.90
  -3   1   1    6.40    0.80
  -2   1   1 1204.38   30.90
  -2   1   1 1187.68   30.20
  -2   1   1 1203.08   30.20
   1  -1  -1   26.70    1.30
  -1   1   1   29.30    0.90
  -1   1   1   28.80    1.30
   0  -1  -1 3690.63   92.49
   0  -1  -1 3687.93   92.89
   0   1   1 3592.04   92.39
   0   1   1 3715.63   93.39
  -1  -1  -1    4.70    0.50
  -1  -1  -1    4.50    0.50
   1   1   1    4.90    0.50
   1   1   1    4.80    0.50
  -2  -1  -1 8961.90  224.98
  -2  -1  -1 8855.31  223.78
   2   1   1 9116.29  224.08
   2   1   1 8526.05  223.38
  -3  -1  -1    5.30    1.20
  -3  -1  -1    5.00    1.00
   3   1   1    8.80    1.30
   3   1   1    7.00    1.20
  -4  -1  -1  115.49    4.60
  -4  -1  -1  120.69    4.10
  -5  -1  -1   54.39    3.50
   5   1   1   59.19    4.00
  -6  -1  -1    5.20    3.30
   6   1   1    3.90    4.40
   6   1   1   -1.60    2.10
   6   1   1    5.60    3.30
   6   1   1    4.90    3.20
   6   1   1   -1.80    3.80
   7   1   1   -1.60    2.50
   7   1   1   -0.10    3.50
   7   1   1   -3.50    3.70
   7   1   1   -3.60    3.70
   7   1   1    5.40    4.80
   8   1   1   10.40    3.90
   8   1   1   10.70    3.40
   8   1   1   23.20    5.70
   8   1   1    9.20    2.80
   8   1   1    5.80    3.30
   9   1   1   63.99    6.00
   9   1   1   72.09    6.40
   9   1   1   67.19    5.20
   9   1   1   61.29    6.60
   9   1   1   76.99    5.30
  10   1   1   -4.00    2.90
  10   1   1   -0.40    2.20
  10   1   1   -1.60    2.90
  11   1   1    3.50    2.10
  10  -2  -1   -2.80    2.90
   9  -2  -1   69.39    5.10
   9  -2  -1   63.99    4.80
   9  -2  -1   68.99    5.10
   8  -2  -1   35.80    4.90
   8  -2  -1   25.80    5.00
   8  -2  -1   37.80    4.90
   7  -2  -1    5.60    2.90
   7  -2  -1    1.10    3.30
   7  -2  -1    2.10    3.40
   7  -2  -1   -2.60    3.80
   6  -2  -1    1.30    3.10
   6  -2  -1    1.20    3.30
   6  -2  -1   -0.90    3.10
   6  -2  -1   -3.30    3.50
   5  -2  -1  112.39    7.10
   5  -2  -1  104.89    7.50
   5  -2  -1  121.59    6.00
   5  -2  -1  108.29    6.90
   4  -2  -1   -1.70    3.30
  -4   2   1    0.80    1.10
  -4   2   1    0.00    1.10
  -4   2   1    0.60    1.70
  -3   2   1  667.43   17.30
  -3   2   1  671.93   17.30
  -3   2   1  675.13   18.30
  -2   2   1 2598.04   66.19
  -2   2   1 2668.73   66.89
   1  -2  -1 4427.66  113.19
  -1   2   1 4518.05  113.19
  -1   2   1 4537.25  113.59
   0  -2  -1    7.10    0.70
   0  -2  -1    7.60    0.50
   0   2   1    7.80    0.70
   0   2   1    7.40    0.50
  -1  -2  -1  569.04   14.00
  -1  -2  -1  523.75   13.80
   1   2   1  525.05   13.80
   1   2   1  529.05   14.00
  -2  -2  -1 9290.27  245.08
  -2  -2  -1 9999.00  245.78
   2   2   1 9826.02  245.18
   2   2   1 9750.12  246.88
  -3  -2  -1  682.33   18.40
  -3  -2  -1  712.53   18.20
   3   2   1  688.53   18.40
   3   2   1  686.63   18.20
  -4  -2  -1  598.34   15.80
  -4  -2  -1  601.14   16.40
   4   2   1  591.84   16.40
   4   2   1  564.64   15.90
  -5  -2  -1   51.79    3.40
   5   2   1   50.59    3.80
  -6  -2  -1   38.40    6.10
   6   2   1   30.60    4.60
   6   2   1   41.40    5.50
   6   2   1   35.50    3.70
   6   2   1   44.40    5.80
   6   2   1   34.70    7.90
   7   2   1   40.70    6.40
   7   2   1   51.99    5.50
   7   2   1   48.20    4.30
   7   2   1   46.50    6.30
   7   2   1   49.50    5.70
   8   2   1    2.60    3.60
   8   2   1   -2.00    3.60
   8   2   1    2.30    2.90
   8   2   1    1.30    3.10
   8   2   1    2.60    2.50
   9   2   1    5.80    2.60
   9   2   1   -3.60    2.80
   9   2   1    0.50    2.70
   9   2   1    1.30    3.20
  10   2   1   16.10    4.50
  10   2   1    7.80    3.20
  10   2   1   10.50    3.00
  11   2   1   -1.30    2.40
  11   2   1    0.50    1.80
   9  -3  -1    3.30    3.10
   9  -3  -1    0.90    2.90
   9  -3  -1   -1.20    2.30
   8  -3  -1    1.60    3.90
   8  -3  -1    7.80    3.00
   8  -3  -1    6.10    3.40
   7  -3  -1   21.50    5.00
   7  -3  -1   25.60    4.90
   7  -3  -1   35.50    5.60
   6  -3  -1   -2.10    3.50
   6  -3  -1   -5.40    6.10
   6  -3  -1    2.10    3.00
   5  -3  -1    1.80    3.60
   5  -3  -1    2.10    4.00
   5  -3  -1    2.60    2.80
   5  -3  -1    0.20    4.00
  -4   3   1  313.87   10.60
  -4   3   1  313.87    9.20
  -3   3   1  201.18    5.80
  -3   3   1  209.28    6.90
  -3   3   1  199.38    5.90
  -2   3   1  152.98    4.40
  -2   3   1  158.88    5.10
   1  -3  -1  808.02   21.20
   1  -3  -1  788.02   20.70
  -1   3   1  818.42   21.40
  -1   3   1  822.22   20.70
   0  -3  -1 1772.82   44.00
   0  -3  -1 1732.23   44.30
   0   3   1 1702.73   44.30
   0   3   1 1759.82   44.00
  -1  -3  -1  251.87    7.10
  -1  -3  -1  273.17    7.40
   1   3   1  266.57    7.50
   1   3   1  264.07    7.20
  -2  -3  -1  742.53   18.50
  -2  -3  -1  701.33   18.30
   2   3   1  693.93   18.40
   2   3   1  674.03   18.40
  -3  -3  -1    0.80    0.70
  -3  -3  -1   -0.20    0.70
   3   3   1    1.00    0.70
   3   3   1    0.50    0.80
  -4  -3  -1  777.52   20.90
  -4  -3  -1  788.82   20.30
   4   3   1  723.63   20.70
   4   3   1  749.42   20.40
   4   3   1  780.12   20.90
  -5  -3  -1   68.89    4.00
   5   3   1   71.09    4.60
   5   3   1   69.09    4.10
   6   3   1   46.10    5.00
   6   3   1   36.40    5.70
   6   3   1   45.90    5.70
   6   3   1   38.60    3.60
   6   3   1   39.70    7.80
   7   3   1    2.10    2.30
   7   3   1    1.00    3.40
   7   3   1    5.80    2.80
   7   3   1    7.00    4.30
   7   3   1    4.80    2.80
   8   3   1   62.79    5.50
   8   3   1   57.19    4.60
   8   3   1   62.79    6.80
   8   3   1   57.69    5.10
   8   3   1   59.39    6.10
   9   3   1   -2.00    2.80
   9   3   1    3.00    3.10
   9   3   1    0.90    2.50
   9   3   1   -3.50    4.20
   9   3   1    0.30    2.50
  10   3   1   45.00    4.80
  10   3   1   49.80    4.90
  10   3   1   44.10    4.30
  11   3   1   -0.90    2.30
  11   3   1    0.70    1.70
   9  -4  -1   35.00    4.80
   9  -4  -1   28.60    4.10
   8  -4  -1   63.99    4.80
   8  -4  -1   62.39    5.90
   8  -4  -1   62.99    5.70
   7  -4  -1    1.50    3.40
   7  -4  -1    1.50    3.80
   7  -4  -1    3.80    2.60
   6  -4  -1    2.30    3.80
   6  -4  -1   13.50    4.20
   6  -4  -1   13.10    3.20
   6  -4  -1   21.60    5.40
   5  -4  -1   93.19    6.60
   5  -4  -1   86.09    6.00
   5  -4  -1   74.39    6.20
   5  -4  -1  101.49    7.80
   4  -4  -1   35.20    5.40
   4  -4  -1   31.50    6.10
   4  -4  -1   32.20    5.50
  -3   4   1  248.98    7.40
  -3   4   1  251.17    8.50
   2  -4  -1   39.70    2.00
   2  -4  -1   37.50    3.20
  -2   4   1   41.40    2.70
   1  -4  -1  806.92   20.70
   1  -4  -1  787.82   21.30
  -1   4   1  794.52   21.30
  -1   4   1  822.22   20.80
   0  -4  -1  549.25   14.70
   0  -4  -1  542.25   14.30
   0   4   1  539.95   14.60
   0   4   1  553.34   14.40
  -1  -4  -1 1009.90   26.50
  -1  -4  -1  999.40   26.50
   1   4   1 1019.40   26.30
   1   4   1 1054.29   26.50
  -2  -4  -1  347.87    9.50
  -2  -4  -1  357.56    9.90
   2   4   1  344.67    9.70
   2   4   1  344.07    9.80
  -3  -4  -1  156.88    5.60
  -3  -4  -1  172.08    5.60
   3   4   1  166.08    5.40
  -4  -4  -1 1060.19   29.60
   4   4   1 1113.69   29.30
   4   4   1 1121.79   29.60
   4   4   1 1134.19   29.40
  -5  -4  -1   34.70    3.70
   5   4   1   43.90    4.60
   5   4   1   38.30    3.50
   6   4   1  256.87    8.50
   6   4   1  236.48    9.20
   6   4   1  240.48   10.70
   6   4   1  221.08   10.40
   6   4   1  243.88    9.40
   6   4   1  237.48    9.90
   7   4   1    0.50    2.10
   7   4   1   -3.10    5.20
   7   4   1    3.30    3.90
   8   4   1    1.30    2.40
   8   4   1    4.20    3.50
   8   4   1   -1.80    3.40
   8   4   1    1.40    2.60
   8   4   1    0.10    3.40
   9   4   1  102.39    6.00
   9   4   1  107.09    5.90
   9   4   1  108.39    6.80
   9   4   1  108.99    6.30
  10   4   1   22.00    5.00
  10   4   1   16.40    3.60
  10   4   1   25.90    4.40
  11   4   1    0.10    2.30
  11   4   1   -1.40    2.10
   8  -5  -1   47.50    4.20
   8  -5  -1   45.80    5.40
   7  -5  -1   53.99    8.00
   7  -5  -1   55.69    5.10
   7  -5  -1   66.19    6.70
   6  -5  -1   13.70    3.20
   6  -5  -1   10.70    3.90
   6  -5  -1   18.60    3.60
   5  -5  -1  168.68    7.40
   5  -5  -1  179.08    7.80
   5  -5  -1  166.68    8.40
   4  -5  -1   17.10    4.60
   4  -5  -1    6.80    2.90
   4  -5  -1    9.30    3.40
   3  -5  -1  697.23   20.00
   3  -5  -1  681.33   20.30
  -3   5   1  748.43   20.50
   2  -5  -1  814.12   21.30
   2  -5  -1  756.62   22.60
  -2   5   1  833.52   22.10
  -2   5   1  840.52   21.50
   1  -5  -1  148.79    5.60
   1  -5  -1  147.99    4.70
  -1   5   1  154.58    5.00
  -1   5   1  139.59    5.20
   0  -5  -1   65.19    2.60
   0  -5  -1   64.49    3.20
   0   5   1   70.39    3.80
   0   5   1   67.19    2.90
  -1  -5  -1  774.02   20.30
  -1  -5  -1  759.82   19.90
   1   5   1  762.12   20.10
   1   5   1  750.22   20.20
  -2  -5  -1  213.08    6.80
  -2  -5  -1  215.58    6.40
   2   5   1  206.98    6.60
   2   5   1  219.48    6.80
  -3  -5  -1   88.59    3.50
  -3  -5  -1   84.39    4.10
   3   5   1   86.09    3.90
   3   5   1   84.39    3.90
  -4  -5  -1   73.29    3.60
   4   5   1   63.09    4.40
   4   5   1   70.09    4.50
  -5  -5  -1  124.59    5.90
   5   5   1  108.89    7.50
   5   5   1  120.89    6.80
   5   5   1  125.69    5.40
   6   5   1  267.17   10.40
   6   5   1  276.67   10.00
   6   5   1  250.77   11.00
   6   5   1  272.07    9.90
   6   5   1  275.87    9.30
   7   5   1   75.89    6.30
   7   5   1   78.29    5.80
   7   5   1   81.29    5.10
   7   5   1   87.09    9.70
   7   5   1   85.79    5.80
   8   5   1    2.00    2.50
   8   5   1    4.10    3.30
   8   5   1    1.20    2.70
   8   5   1    1.60    2.30
   8   5   1    2.80    3.80
   9   5   1   28.40    6.70
   9   5   1   26.80    4.20
   9   5   1   26.70    4.20
   9   5   1   23.20    4.60
   9   5   1   18.30    5.40
  10   5   1    1.80    3.00
  10   5   1   -2.10    2.10
  10   5   1   -2.80    2.60
  11   5   1    5.60    1.80
  11   5   1    2.40    2.10
   8  -6  -1   34.60    3.70
   7  -6  -1    3.50    3.70
   7  -6  -1    5.70    3.70
   7  -6  -1    0.90    2.30
   6  -6  -1  334.77   11.10
   6  -6  -1  338.87   11.50
   6  -6  -1  327.17   12.00
   5  -6  -1   67.59    5.20
   5  -6  -1   70.39    6.90
   5  -6  -1   65.69    5.50
   4  -6  -1  115.09    6.50
   4  -6  -1   94.09    7.70
   4  -6  -1  109.29    5.80
   3  -6  -1  519.15   15.50
   3  -6  -1  487.05   16.00
   3  -6  -1  504.15   15.10
   2  -6  -1  185.28    7.30
   2  -6  -1  180.98    6.60
   2  -6  -1  175.78    7.90
  -2   6   1  181.28    7.70
   1  -6  -1   24.60    2.70
   1  -6  -1   23.10    4.70
  -1   6   1   25.10    3.50
  -1   6   1   21.50    3.30
   0  -6  -1   17.40    2.10
   0  -6  -1   14.80    3.30
   0   6   1   19.30    2.90
   0   6   1   14.10    2.90
  -1  -6  -1   42.40    2.50
  -1  -6  -1   38.70    3.70
   1   6   1   47.80    3.10
   1   6   1   41.30    3.10
  -2  -6  -1  183.18    5.80
  -2  -6  -1  174.08    6.50
   2   6   1  160.48    6.20
   2   6   1  183.58    6.30
  -3  -6  -1   44.80    2.90
   3   6   1   40.80    3.60
  -4  -6  -1   17.10    3.20
   4   6   1   20.50    4.50
   4   6   1   19.10    4.20
   5   6   1  117.79    5.50
   5   6   1  104.09    7.80
   5   6   1  118.09    7.50
   5   6   1   96.69    6.80
   5   6   1  113.29    6.40
   6   6   1   28.80    5.20
   6   6   1   23.70    4.60
   6   6   1   28.70    7.10
   6   6   1   19.80    3.70
   6   6   1   23.80    3.70
   7   6   1   81.89    6.90
   7   6   1   71.69    5.00
   7   6   1   83.99    6.00
   7   6   1   69.99    6.30
   7   6   1   80.99    5.70
  -8  -6  -1  453.45   14.90
   8   6   1  488.25   15.10
   8   6   1  466.75   15.50
   8   6   1  476.35   15.10
   8   6   1  477.25   15.50
   9   6   1   46.50    4.50
   9   6   1   52.09    5.60
   9   6   1   43.10    5.20
   9   6   1   51.49    5.10
   9   6   1   47.00    6.10
  10   6   1   17.90    4.40
  10   6   1   23.80    3.50
  10   6   1   21.60    4.50
  11   6   1   10.60    3.00
  11   6   1    5.20    1.80
   8  -7  -1   34.00    4.50
   7  -7  -1   27.30    4.80
   7  -7  -1   27.40    3.70
   7  -7  -1   19.00    4.30
   6  -7  -1   10.90    3.80
   6  -7  -1   23.70    4.20
   5  -7  -1  131.79    8.00
   5  -7  -1  117.29    6.00
   5  -7  -1  126.19    6.60
   4  -7  -1  139.79    6.60
   4  -7  -1  143.89    7.10
   4  -7  -1  135.29    8.40
   3  -7  -1   35.20    7.40
   3  -7  -1   29.60    5.00
   3  -7  -1   27.00    4.20
   2  -7  -1  183.68    7.80
   2  -7  -1  171.18    7.30
   2  -7  -1  172.18    9.00
   1  -7  -1   28.00    4.80
   1  -7  -1   15.60    3.10
   1  -7  -1   14.80    2.80
  -1   7   1   15.50    3.20
   0  -7  -1 2315.57   59.79
   0   7   1 2339.07   60.29
  -1  -7  -1   34.00    3.20
   1   7   1   36.10    4.00
  -2  -7  -1  445.56   13.10
   2   7   1  457.45   13.70
  -3  -7  -1  328.67   10.60
   3   7   1  334.57   11.20
   4   7   1  166.58    8.10
   4   7   1  151.48    7.90
   4   7   1  160.38    7.40
   4   7   1  158.28    8.20
   5   7   1   54.69    6.40
   5   7   1   45.90    5.60
   5   7   1   39.20    6.70
   5   7   1   61.79    5.70
   6   7   1   35.50    5.50
   6   7   1   35.20    6.30
   6   7   1   47.10    6.50
   6   7   1   28.60    4.10
   6   7   1   29.80    8.00
  -7  -7  -1  134.69    7.20
   7   7   1  130.79    7.60
   7   7   1  139.49    7.80
   7   7   1  134.59    6.30
   7   7   1  132.99    7.30
   7   7   1  142.29    7.20
  -8  -7  -1   26.60    5.00
   8   7   1   21.10    4.10
   8   7   1   27.20    4.40
   8   7   1   25.10    5.00
   8   7   1   22.20    5.60
   8   7   1   20.90    5.00
   9   7   1   26.70    5.80
   9   7   1   24.50    4.40
   9   7   1   34.70    5.30
   9   7   1   33.00    4.90
  10   7   1   84.99    5.50
  10   7   1   74.59    4.70
 -11  -7  -1   21.00    3.10
  11   7   1   22.00    3.00
  11   7   1   22.30    3.00
   7  -8  -1   42.90    5.00
   7  -8  -1   37.70    5.50
   6  -8  -1   19.70    4.00
   6  -8  -1   26.70    4.20
   5  -8  -1    3.20    2.50
   5  -8  -1   -1.80    2.30
   5  -8  -1   -4.50    5.80
   4  -8  -1   66.69    5.30
   4  -8  -1   68.29    5.20
   4  -8  -1   56.69    7.40
   3  -8  -1  120.59    8.60
   3  -8  -1  123.69    6.30
   3  -8  -1  132.49    6.70
   2  -8  -1   58.69   11.40
   2  -8  -1   55.99    5.20
   2  -8  -1   60.49    7.50
   2  -8  -1   64.59    4.70
   1  -8  -1  109.69    6.00
   1  -8  -1   94.59    7.30
   1  -8  -1  108.99    6.40
   0  -8  -1  248.38    9.40
   0  -8  -1  258.87    9.70
   0  -8  -1  247.68    9.40
  -1  -8  -1  126.99    6.90
  -1  -8  -1  119.29    6.30
   1   8   1  113.09    7.80
  -2  -8  -1  598.54   18.10
   2   8   1  627.34   19.10
   2   8   1  687.43   20.80
  -3  -8  -1   43.20    4.70
   3   8   1   48.20    6.10
  -4  -8  -1    1.20    2.60
   4   8   1   -1.10    3.30
   4   8   1    2.30    3.50
  -5  -8  -1    4.70    2.70
   5   8   1   -2.40    3.80
   5   8   1   -5.00    2.90
   5   8   1   -0.40    3.10
  -6  -8  -1   57.29    5.00
   6   8   1   65.79    6.00
   6   8   1   66.89    6.60
   6   8   1   56.69    6.80
   6   8   1   51.89    5.50
   6   8   1   57.19    5.20
  -7  -8  -1    0.60    2.70
   7   8   1   -0.40    3.30
   7   8   1    0.70    3.60
   7   8   1    2.50    3.40
   7   8   1   -0.80    3.00
  -8  -8  -1    6.90    3.00
   8   8   1    8.00    3.20
   8   8   1    6.80    3.40
   8   8   1    7.80    3.40
   8   8   1    4.70    3.10
   9   8   1   42.20    5.10
   9   8   1   37.00    5.30
   9   8   1   40.60    5.80
   9   8   1   28.30    4.70
  10   8   1   20.90    3.80
  10   8   1   28.00    4.10
   6  -9  -1  175.48    6.80
   6  -9  -1  177.48    6.60
   5  -9  -1    5.00    2.40
   5  -9  -1    8.90    2.40
   4  -9  -1   61.79    4.40
   4  -9  -1   61.49    5.10
   3  -9  -1   40.90    4.00
   3  -9  -1   39.50    5.50
   2  -9  -1  138.39    6.50
   2  -9  -1  129.99    7.10
   2  -9  -1  122.69    8.40
   1  -9  -1    0.60    2.70
   1  -9  -1    2.10    3.00
   1  -9  -1   -2.50    3.90
   0  -9  -1   65.79    5.60
   0  -9  -1   61.69    5.50
   0  -9  -1   61.49    5.60
  -1  -9  -1  158.98    7.40
  -1  -9  -1  147.69    8.10
  -1  -9  -1  168.78    7.90
   1   9   1  150.28    7.80
  -2  -9  -1   31.00    4.50
   2   9   1   39.70    5.30
  -3  -9  -1  274.47   13.70
  -3  -9  -1  259.47    9.30
   3   9   1  267.57   10.30
  -4  -9  -1  138.79    7.10
   4   9   1  147.79    7.50
   4   9   1  150.78    7.50
  -5  -9  -1   94.49    5.70
   5   9   1   94.39    6.60
   5   9   1   89.49    6.70
  -6  -9  -1   58.49    5.10
   6   9   1   57.99    6.10
   6   9   1   60.89    5.80
  -7  -9  -1   22.20    4.60
   7   9   1   31.00    6.40
   7   9   1   13.60    3.20
   7   9   1   18.70    5.10
   7   9   1   30.80    5.80
  -8  -9  -1   38.60    5.00
   8   9   1   29.10    4.60
   8   9   1   38.70    6.60
   8   9   1   31.30    5.50
   8   9   1   45.70    6.10
   9   9   1   -1.60    3.00
   9   9   1    4.60    2.60
   9   9   1   -1.10    2.80
 -10  -9  -1   15.00    3.10
  10   9   1   17.80    3.70
  10   9   1   10.10    3.00
   6 -10  -1   39.90    3.70
   6 -10  -1   39.60    3.50
   5 -10  -1   20.00    3.60
   5 -10  -1   18.60    3.40
   4 -10  -1   34.20    3.70
   4 -10  -1   35.00    4.30
   3 -10  -1   12.70    3.40
   3 -10  -1    5.30    2.50
   2 -10  -1   -0.10    2.40
   2 -10  -1   -4.60    6.30
   2 -10  -1    1.00    2.60
   1 -10  -1  255.87    9.40
   1 -10  -1  267.07   10.00
   1 -10  -1  263.37   11.20
   0 -10  -1   64.19    5.30
   0 -10  -1   62.29    6.00
   0 -10  -1   68.39    5.80
   0  10   1   60.99    6.50
  -1 -10  -1   11.40    3.20
  -1 -10  -1    7.10    3.70
   1  10   1    9.40    4.20
  -2 -10  -1   75.39    5.30
   2  10   1   70.89    6.60
  -3 -10  -1    9.40    2.70
   3  10   1    8.10    3.70
  -4 -10  -1   29.80    6.50
  -4 -10  -1   38.40    4.50
   4  10   1   30.40    5.10
   4  10   1   34.20    5.50
  -5 -10  -1   -1.80    2.90
   5  10   1    4.40    3.30
   5  10   1   -2.10    3.20
  -6 -10  -1   20.70    5.00
   6  10   1   22.10    5.00
   6  10   1   25.80    5.00
  -7 -10  -1    3.10    2.50
   7  10   1    9.90    3.20
   7  10   1    5.40    3.10
  -8 -10  -1   17.50    4.30
   8  10   1   20.50    4.70
   8  10   1   20.50    4.90
   9  10   1    0.30    5.10
   9  10   1    2.60    2.40
 -10 -10  -1    2.70    1.60
  10  10   1    0.20    2.10
   5 -11  -1   25.30    2.90
   4 -11  -1   14.50    3.10
   4 -11  -1   15.70    3.40
   3 -11  -1   26.60    4.70
   3 -11  -1   41.00    3.70
   2 -11  -1   28.30    4.40
   2 -11  -1   37.90    4.50
  -2  11   1   36.40    6.90
   1 -11  -1   44.50    5.10
   1 -11  -1   48.60    4.50
   1 -11  -1   57.49    5.80
  -1  11   1   41.30    6.40
   0 -11  -1  244.38    8.80
   0 -11  -1  224.68    9.10
   0  11   1  224.98    9.60
  -1 -11  -1   39.80    5.10
  -1 -11  -1   45.20    5.70
   1  11   1   42.70    6.10
  -2 -11  -1    2.60    2.50
   2  11   1   -0.50    3.80
  -3 -11  -1   58.29    5.00
   3  11   1   58.89    5.10
   3  11   1   53.89    6.40
  -4 -11  -1  138.79    6.60
   4  11   1  143.59    7.70
   4  11   1  142.69    7.30
  -5 -11  -1  155.28    6.70
  -5 -11  -1  149.99    7.70
   5  11   1  152.48    8.00
   5  11   1  142.99    7.40
  -6 -11  -1    5.20    2.70
  -6 -11  -1    5.30    2.30
   6  11   1    6.40    2.80
   6  11   1    6.60    3.30
  -7 -11  -1  108.29    6.00
  -7 -11  -1  106.39    5.50
   7  11   1  106.19    6.50
   7  11   1  101.29    6.10
  -8 -11  -1    7.00    2.50
  -8 -11  -1    1.50    2.00
   8  11   1    2.60    2.70
   8  11   1    0.50    2.50
  -9 -11  -1    2.30    1.80
   9  11   1    0.20    2.40
   4 -12  -1   -1.90    1.80
   3 -12  -1   21.60    3.20
   2 -12  -1    2.80    2.40
   1 -12  -1    2.80    2.50
   1 -12  -1    1.50    3.70
   0 -12  -1   17.00    4.20
   0  12   1   16.20    4.80
  -1 -12  -1   62.79    5.80
  -1 -12  -1   65.89    5.00
   1  12   1   59.69    6.60
  -2 -12  -1   35.60    4.50
   2  12   1   25.40    6.00
  -3 -12  -1   70.59    4.80
   3  12   1   80.59    5.60
   3  12   1   73.49    6.30
  -4 -12  -1   13.80    3.60
   4  12   1   17.30    4.20
   4  12   1   21.30    5.60
  -5 -12  -1   59.79    7.00
  -5 -12  -1   46.80    4.20
  -6 -12  -1    5.40    2.40
  -6 -12  -1    1.30    3.00
   6  12   1    3.30    3.10
   6  12   1    4.80    2.90
  -7 -12  -1    5.50    2.70
  -7 -12  -1    6.20    2.10
   7  12   1   14.80    4.10
   7  12   1    5.30    2.90
  -8 -12  -1   15.60    3.30
  -8 -12  -1    9.30    2.30
   8  12   1   14.10    3.90
   8  12   1   18.50    4.20
  -9 -12  -1    1.90    2.00
   9  12   1   -0.40    2.50
   3 -13  -1    7.00    1.90
   2 -13  -1   12.80    3.10
   1 -13  -1   17.70    3.60
   0 -13  -1   34.20    4.70
   0 -13  -1   28.70    4.70
  -1 -13  -1   46.00    7.40
  -1 -13  -1   51.89    4.70
  -2 -13  -1   10.10    2.70
   2  13   1   14.00    3.90
   2  13   1    6.10    4.30
  -3 -13  -1   98.09    5.40
   3  13   1   93.09    5.50
   3  13   1   80.49    7.00
  -4 -13  -1   92.89    5.10
   4  13   1  103.29    6.70
   4  13   1   95.79    5.80
  -5 -13  -1   61.69    4.00
   5  13   1   61.89    4.60
   5  13   1   56.29    5.80
  -6 -13  -1    2.60    1.90
   6  13   1    5.80    3.20
   6  13   1    3.10    2.20
  -7 -13  -1    4.20    3.20
  -7 -13  -1    7.20    1.90
   7  13   1    3.80    2.70
   7  13   1   12.30    3.50
  -8 -13  -1    1.10    2.30
   8  13   1   -1.90    2.60
   1 -14  -1   56.99    4.50
  -1  14   1   47.50    3.60
   0 -14  -1   19.80    6.10
   0 -14  -1    5.00    3.50
   0  14   1   12.70    3.30
  -1 -14  -1   18.40    3.70
   1  14   1   19.10    3.30
  -2 -14  -1   26.80    3.50
   2  14   1   33.00    3.50
  -3 -14  -1   76.49    4.90
   3  14   1   76.19    4.70
  -4 -14  -1    1.00    1.80
   4  14   1   -1.10    2.20
  -5 -14  -1   41.00    3.30
   5  14   1   39.90    3.60
   5  14   1   52.49    6.50
  -6 -14  -1   82.29    4.00
   6  14   1   75.09    6.00
   6  14   1   70.79    4.20
  -7 -14  -1   17.70    2.90
   1  15   1   35.90    3.00
  -2 -15  -1    5.60    2.10
   2  15   1    8.50    1.80
  -3 -15  -1    6.20    1.90
   3  15   1    5.50    1.90
  -4 -15  -1    2.30    1.70
   4  15   1    0.20    1.70
  -5 -15  -1   29.60    2.60
   5  15   1   17.00    3.20
   3  15  -2   -1.40    1.60
  -3 -15   2    1.40    1.70
   2  15  -2   11.60    2.90
  -2 -15   2   17.50    2.60
   6  14  -2   14.60    2.60
  -6 -14   2   14.70    3.10
   5  14  -2    1.00    1.70
  -5 -14   2    2.20    2.20
   4  14  -2    0.20    1.90
  -4 -14   2    2.20    2.30
   3  14  -2   18.60    3.30
  -3 -14   2   15.00    3.10
   2  14  -2   21.30    4.00
  -2 -14   2   20.30    2.90
   1  14  -2   42.40    3.60
  -1 -14   2   43.30    3.60
   0 -14   2   10.90    2.70
  -1  14  -2    6.90    2.20
   1 -14   2   14.40    3.80
   1 -14   2    9.60    3.10
   7  13  -2   42.50    4.20
  -7 -13   2   42.00    3.80
  -7 -13   2   41.30    4.30
   6  13  -2   14.90    3.10
  -6 -13   2   14.70    4.00
  -6 -13   2   18.50    3.60
   5  13  -2    4.70    2.20
  -5 -13   2    5.90    3.00
  -5 -13   2    8.60    2.40
   4  13  -2   -1.90    2.20
  -4 -13   2    4.80    4.70
  -4 -13   2    2.40    2.30
   3  13  -2   39.00    4.60
  -3 -13   2   36.50    4.10
   2  13  -2   25.30    4.20
  -2 -13   2   35.00    4.10
   1  13  -2    4.00    2.40
  -1 -13   2    1.00    2.50
   0  13  -2    1.20    2.10
   0 -13   2    1.90    2.30
   0 -13   2   -0.80    3.20
  -1  13  -2    6.80    2.20
   1 -13   2    7.30    2.40
   1 -13   2   14.60    3.90
  -2  13  -2    6.90    2.90
   2 -13   2   -0.50    2.10
   2 -13   2    4.90    3.10
   3 -13   2   28.00    3.10
   8  12  -2   13.80    3.20
  -8 -12   2   14.00    3.50
   7  12  -2   -0.60    2.00
  -7 -12   2   -0.40    2.00
  -7 -12   2    6.60    3.00
   6  12  -2   20.20    4.20
  -6 -12   2   17.90    4.00
  -6 -12   2   25.50    4.10
   5  12  -2   51.39    4.90
  -5 -12   2   50.69    4.90
  -5 -12   2   60.99    4.80
   4  12  -2    9.40    2.70
  -4 -12   2    5.90    3.20
  -4 -12   2    4.10    2.60
   3  12  -2  124.79    6.80
  -3 -12   2  129.89    6.00
  -3 -12   2  118.29    8.60
   2  12  -2   52.79    5.20
  -2 -12   2   54.99    4.60
   1  12  -2   52.29    4.80
  -1 -12   2   60.19    4.60
  -1 -12   2   43.90    8.00
   0 -12   2   84.89    7.10
   0 -12   2   97.89    7.40
   1 -12   2   63.49    4.80
   1 -12   2   61.69    5.10
   2 -12   2    8.60    2.60
   2 -12   2    7.60    3.10
   3 -12   2    1.20    2.10
   4 -12   2   -0.90    1.80
   9  11  -2   28.80    3.10
  -9 -11   2   33.50    3.00
   8  11  -2    5.60    3.60
   8  11  -2    3.50    2.10
  -8 -11   2    1.00    2.20
   7  11  -2    2.20    2.40
   7  11  -2   -1.20    3.70
  -7 -11   2    5.70    3.10
  -7 -11   2   -0.50    2.60
   6  11  -2    3.30    4.50
  -6 -11   2   -1.80    2.70
  -6 -11   2   -3.20    2.70
   5  11  -2   -2.90    4.70
   5  11  -2    4.30    2.60
  -5 -11   2   -2.00    2.70
  -5 -11   2    3.40    2.50
   4  11  -2   83.39    5.90
  -4 -11   2   75.79    5.10
  -4 -11   2   68.19    5.80
   3  11  -2    0.30    2.50
  -3 -11   2   -5.10    3.10
  -3 -11   2    3.10    2.70
   2  11  -2  458.65   14.90
  -2 -11   2  459.55   15.30
  -2 -11   2  472.35   14.30
  -1 -11   2   49.80    4.80
  -1 -11   2   49.40    5.80
   0 -11   2  141.49    6.90
   0 -11   2  154.08    6.90
   1 -11   2  104.19    5.80
   1 -11   2   92.79    5.50
   2 -11   2   48.10    8.00
   2 -11   2   67.29    4.60
   3 -11   2   12.60    3.70
   3 -11   2    9.70    2.50
   4 -11   2  114.99    5.20
   5 -11   2   -0.20    2.20
   9  10  -2   -2.60    3.10
   9  10  -2   -2.00    1.80
  -9 -10   2   -1.00    1.60
   8  10  -2   45.10    4.60
   8  10  -2   41.70    5.30
  -8 -10   2   45.60    5.00
   7  10  -2   10.90    4.20
   7  10  -2   22.70    6.10
  -7 -10   2   13.00    3.70
   6  10  -2    4.80    3.40
   6  10  -2   -0.90    4.00
  -6 -10   2    3.30    4.30
  -6 -10   2    4.70    2.80
   5  10  -2   -2.90    4.50
   5  10  -2    1.20    2.80
  -5 -10   2    1.30    2.60
  -5 -10   2    2.90    2.70
   4  10  -2   46.60    8.60
   4  10  -2   45.90    5.40
  -4 -10   2   50.79    4.90
  -4 -10   2   36.80    5.30
   3  10  -2  121.59    6.60
  -3 -10   2  116.79    6.00
  -3 -10   2  104.79    6.80
  -2 -10   2   21.40    4.00
  -2 -10   2   27.70    4.20
  -1 -10   2    1.10    2.80
  -1 -10   2    3.70    3.70
   0 -10   2   -5.30    3.00
   0 -10   2   -0.30    2.80
   1 -10   2  317.87   10.90
   1 -10   2  319.67   11.00
   2 -10   2   74.09    5.60
   2 -10   2   77.79    6.20
   2 -10   2   84.69    6.00
   3 -10   2   18.60    3.80
   3 -10   2   20.40    5.20
   3 -10   2   22.70    3.90
   4 -10   2   17.90    4.90
   4 -10   2   23.00    3.70
   5 -10   2   -0.90    2.10
   6 -10   2   19.50    3.40
  10   9  -2   16.60    3.20
  10   9  -2   27.90    3.70
 -10  -9   2   21.80    3.10
   9   9  -2   -1.20    2.70
   9   9  -2    0.70    2.00
  -9  -9   2   -0.30    3.80
  -9  -9   2    1.50    1.90
   8   9  -2    9.60    2.70
   8   9  -2   14.80    3.50
  -8  -9   2   11.10    2.40
   7   9  -2   86.19    6.80
   7   9  -2   78.19    5.90
  -7  -9   2   62.99    6.20
  -7  -9   2   83.29    6.40
   6   9  -2   -0.10    3.70
   6   9  -2    4.50    3.00
  -6  -9   2   -1.00    3.30
   5   9  -2  148.79    7.40
   5   9  -2  145.59    8.50
  -5  -9   2  150.38    7.20
  -5  -9   2  153.48    7.10
   4   9  -2    2.40    2.70
   4   9  -2   12.40    5.20
  -4  -9   2    6.80    2.90
  -4  -9   2    7.80    3.10
   3   9  -2   11.50    3.20
  -3  -9   2    5.70    3.10
  -3  -9   2   10.20    2.80
  -2  -9   2   64.09    6.80
  -2  -9   2   67.89    5.00
  -1  -9   2   10.10    4.50
  -1  -9   2    9.50    2.80
  -1  -9   2    0.80    3.70
   0  -9   2    7.50    3.10
   0  -9   2    3.30    2.80
   1  -9   2  136.49    6.80
   1  -9   2  131.99    7.80
   1  -9   2  137.39    6.50
   2  -9   2    2.60    3.10
   2  -9   2   -1.00    2.40
   2  -9   2    3.40    3.40
   3  -9   2  158.88    7.70
   3  -9   2  143.19    6.60
   3  -9   2  152.88    7.90
   4  -9   2   88.59    6.60
   4  -9   2   80.29    7.00
   4  -9   2   81.49    5.10
   5  -9   2   22.90    5.20
   5  -9   2   28.60    3.90
   6  -9   2    6.10    2.50
  10   8  -2   51.09    3.60
  10   8  -2   51.19    4.30
 -10  -8   2   60.69    3.80
 -10  -8   2   52.59    8.00
   9   8  -2  169.38    7.10
   9   8  -2  176.18    7.50
   9   8  -2  171.98    7.60
  -9  -8   2  177.28    6.90
   8   8  -2    0.40    4.30
   8   8  -2    1.90    3.10
   8   8  -2    4.50    4.40
   7   8  -2  132.19    8.70
   7   8  -2  129.29    7.70
   7   8  -2  126.59    7.10
   6   8  -2  218.88    9.60
   6   8  -2  216.68    9.40
  -6  -8   2  211.08    9.10
   5   8  -2  200.78    8.70
   5   8  -2  205.68    9.90
  -5  -8   2  206.08    8.40
   4   8  -2   96.89    8.20
   4   8  -2   71.49    5.80
  -4  -8   2   71.99    5.70
   3   8  -2   33.70    9.50
   3   8  -2   10.90    3.30
  -3  -8   2   12.10    3.30
  -3  -8   2   10.40    3.00
  -2  -8   2   27.90    6.10
  -2  -8   2   25.10    4.30
  -1  -8   2  426.96   12.80
  -1  -8   2  398.66   14.30
  -1  -8   2  416.26   13.60
   0  -8   2  297.67   10.20
   0  -8   2  304.77   11.30
   0  -8   2  297.77   10.40
   1  -8   2    7.20    2.90
   1  -8   2   12.80    3.10
   1  -8   2    7.20    3.70
   2  -8   2    2.60    3.50
   2  -8   2   -2.40    2.90
   2  -8   2    1.80    2.70
   3  -8   2   15.20    3.90
   3  -8   2   14.00    3.80
   3  -8   2   14.30    3.00
   4  -8   2  184.38    8.80
   4  -8   2  180.88    9.00
   4  -8   2  189.18    7.80
   5  -8   2   15.70    3.80
   5  -8   2   14.40    3.70
   6  -8   2   98.79    6.90
   6  -8   2   91.09    5.40
   7  -8   2    8.20    3.20
  10   7  -2   15.50    3.20
  10   7  -2    9.80    3.30
  10   7  -2    9.50    2.40
 -10  -7   2   15.00    3.40
   9   7  -2   21.20    4.80
   9   7  -2   16.30    4.10
   9   7  -2   22.30    4.60
   8   7  -2   -1.80    3.00
   8   7  -2    1.60    2.50
   8   7  -2   -3.50    3.20
   7   7  -2   16.70    4.30
   7   7  -2    8.10    3.20
   7   7  -2   14.00    3.80
   6   7  -2    4.40    3.20
   6   7  -2   -2.70    3.70
   6   7  -2   -8.20    4.70
   6   7  -2    5.50    2.80
  -6  -7   2   -0.40    4.10
   5   7  -2    0.90    2.80
   5   7  -2    3.40    2.70
   5   7  -2    4.10    4.30
  -5  -7   2   -4.30    3.70
   4   7  -2  179.08    9.60
   4   7  -2  196.68   12.80
   4   7  -2  185.88    8.20
  -4  -7   2  175.18    8.20
   3   7  -2   -2.90    2.90
   3   7  -2   -1.80    3.40
  -3  -7   2   -0.40    3.20
   2   7  -2    7.10    2.50
   1   7  -2   49.90    4.00
  -1  -7   2   48.40    3.80
   0  -7   2   94.59    6.00
   1  -7   2  171.38    8.80
   1  -7   2  165.38    7.80
   1  -7   2  183.88    7.50
   2  -7   2    1.30    3.90
   2  -7   2    3.10    3.50
   2  -7   2   -1.80    2.50
   3  -7   2    5.50    3.60
   3  -7   2    1.80    3.50
   3  -7   2    4.70    2.40
   4  -7   2   10.90    2.90
   4  -7   2   11.50    3.80
   4  -7   2   18.10    4.80
   5  -7   2  147.59    6.70
   5  -7   2  135.59    7.90
   6  -7   2    1.70    3.60
   7  -7   2   21.30    5.20
  10   6  -2   14.30    4.10
  10   6  -2   14.90    3.50
  10   6  -2   13.30    3.60
 -10  -6   2   13.30    2.50
   9   6  -2   46.20    5.40
   9   6  -2   49.30    4.80
   9   6  -2   42.80    4.40
   8   6  -2   27.00    5.10
   8   6  -2   16.50    3.50
   8   6  -2   23.00    5.20
   7   6  -2   -1.70    2.50
   7   6  -2   -2.30    2.90
   7   6  -2    0.40    3.40
   7   6  -2   -0.70    3.50
   6   6  -2    2.40    4.10
   6   6  -2   12.80    2.90
   6   6  -2   13.30    3.90
   6   6  -2    9.00    5.20
   5   6  -2    0.10    2.40
   5   6  -2   -1.80    5.30
   5   6  -2    2.80    3.40
   5   6  -2   -3.00    4.10
  -5  -6   2    5.10    4.50
   4   6  -2    1.40    2.60
   4   6  -2   -5.10    2.50
   4   6  -2   -0.90    3.00
  -4  -6   2    2.90    2.40
   3   6  -2   -0.50    1.90
  -3  -6   2    1.70    1.60
  -3  -6   2    1.70    2.50
   2   6  -2   79.39    4.00
  -2  -6   2   79.29    3.70
  -2  -6   2   85.69    4.30
   1   6  -2    7.40    2.10
  -1  -6   2    7.80    1.50
   0   6  -2  554.44   14.80
   0  -6   2  550.54   14.90
   0  -6   2  550.14   15.20
  -1   6  -2   -0.90    1.50
   1  -6   2    0.20    1.70
   2  -6   2   76.49    5.00
   2  -6   2   78.29    5.60
   3  -6   2   49.50    4.80
   3  -6   2   41.20    6.40
   3  -6   2   47.70    6.30
   4  -6   2   15.10    4.10
   4  -6   2   14.50    3.00
   4  -6   2   22.50    4.80
   5  -6   2   77.39    7.30
   5  -6   2   86.19    5.60
   6  -6   2  138.79    7.60
   6  -6   2  126.09    6.60
   7  -6   2    5.00    4.10
  10   5  -2   31.90    4.20
  10   5  -2   28.20    3.60
  10   5  -2   31.40    4.10
 -10  -5   2   18.00    3.10
   9   5  -2    0.30    2.60
   9   5  -2    0.20    2.40
   9   5  -2   -2.00    3.00
   8   5  -2   64.29    5.50
   8   5  -2   58.79    5.00
   8   5  -2   53.39    5.90
   8   5  -2   65.99    5.70
   7   5  -2   92.49    6.50
   7   5  -2   94.19    5.50
   7   5  -2   89.19    6.70
   7   5  -2   92.19    6.90
   6   5  -2   -0.70    3.50
   6   5  -2    2.90    3.50
   6   5  -2   -1.20    2.50
   6   5  -2    1.80    2.80
   5   5  -2    6.70    4.40
   5   5  -2    0.20    2.60
   5   5  -2    0.20    4.00
   5   5  -2    1.70    3.50
  -5  -5   2    1.30    3.00
   4   5  -2  137.79    5.80
  -4  -5   2  135.69    5.40
   3   5  -2  662.13   17.60
   3   5  -2  639.74   17.70
   3   5  -2  606.84   17.50
  -3  -5   2  625.94   17.60
  -3  -5   2  647.74   17.20
   2   5  -2  431.96   11.60
   2   5  -2  389.46   11.70
  -2  -5   2  415.26   11.50
  -2  -5   2  417.56   11.50
   1   5  -2    7.20    1.90
   1   5  -2    5.00    1.40
  -1  -5   2    7.60    1.40
  -1  -5   2    4.10    0.90
   0   5  -2  185.28    6.00
   0   5  -2  187.98    5.40
   0  -5   2  185.18    5.50
   0  -5   2  189.18    5.80
  -1   5  -2  305.07    9.30
  -1   5  -2  321.07    8.70
   1  -5   2  317.47    9.10
  -2   5  -2   24.90    2.60
  -3   5  -2  253.67    8.50
   3  -5   2  230.18    8.90
   4  -5   2   22.40    5.20
   4  -5   2    3.80    4.40
   4  -5   2   13.70    3.00
   5  -5   2   -7.60    4.00
   5  -5   2    3.30    5.80
   5  -5   2    5.50    4.90
   6  -5   2   46.60    6.40
   6  -5   2   35.30    5.60
  10   4  -2   37.80    4.20
  10   4  -2   38.70    3.80
  10   4  -2   28.50    3.80
   9   4  -2   84.89    5.50
   8   4  -2    8.40    3.00
   8   4  -2    2.20    3.70
   8   4  -2    3.90    2.80
   8   4  -2    2.90    2.80
   7   4  -2   56.89    5.70
   7   4  -2   51.09    5.50
   7   4  -2   54.99    5.60
   7   4  -2   59.39    4.60
   6   4  -2  350.76   12.10
   6   4  -2  357.66   12.30
   6   4  -2  345.37   12.40
   6   4  -2  361.96   11.40
   6   4  -2  350.36   12.60
   5   4  -2    8.20    2.30
   5   4  -2    8.90    4.40
   5   4  -2   11.40    3.50
   5   4  -2   12.50    3.30
  -5  -4   2    7.50    2.40
   4   4  -2   13.30    3.10
   4   4  -2   20.30    3.70
  -4  -4   2   18.80    2.40
  -4  -4   2   22.10    5.30
   3   4  -2  384.66   10.90
   3   4  -2  366.26   10.60
  -3  -4   2  372.26   10.80
   2   4  -2   -0.20    0.70
   2   4  -2    0.50    0.90
  -2  -4   2    0.60    0.60
  -2  -4   2    0.10    0.80
   1   4  -2  835.72   21.20
   1   4  -2  826.92   21.50
  -1  -4   2  835.22   21.20
  -1  -4   2  790.42   21.30
   0   4  -2   76.99    2.50
   0   4  -2   78.49    2.90
   0  -4   2   81.99    2.90
   0  -4   2   81.79    2.50
  -1   4  -2    2.00    0.90
  -1   4  -2    5.00    1.10
   1  -4   2    0.60    0.80
  -2   4  -2  223.98    6.90
  -2   4  -2  230.78    6.50
  -2   4  -2  223.08    6.70
   2  -4   2  215.98    6.70
  -3   4  -2  503.05   14.80
  -3   4  -2  547.65   15.60
  -3   4  -2  531.35   14.60
  -4   4  -2  102.09    6.80
  -4   4  -2  114.79    6.60
   4  -4   2  104.09    6.50
   5  -4   2   25.10    4.70
   5  -4   2   25.70    6.80
   5  -4   2   21.20    4.00
   6  -4   2   95.39    7.60
   6  -4   2   73.29    6.90
   7  -4   2   -5.80    4.20
  10   3  -2   12.30    3.10
  10   3  -2   20.10    5.10
  10   3  -2   18.80    3.60
   9   3  -2   10.70    2.70
   8   3  -2   34.40    6.10
   8   3  -2   45.70    5.10
   8   3  -2   46.10    5.30
   7   3  -2   -0.80    2.50
   7   3  -2    2.20    2.80
   7   3  -2    6.00    3.70
   7   3  -2   -0.70    3.20
   7   3  -2   -3.00    3.00
   6   3  -2  294.97    9.70
   6   3  -2  276.77   10.90
   6   3  -2  290.77   10.70
   6   3  -2  298.97   10.80
   6   3  -2  269.37   10.80
   5   3  -2    6.70    2.20
   5   3  -2   -0.20    3.60
  -5  -3   2    0.70    1.80
   4   3  -2  235.58    7.70
   4   3  -2  241.78    7.40
  -4  -3   2  223.28    8.00
  -4  -3   2  237.18    6.90
   3   3  -2   66.49    2.80
  -3  -3   2   63.69    3.00
  -3  -3   2   62.89    2.50
   2   3  -2    7.30    1.20
   2   3  -2    6.20    1.40
  -2  -3   2    8.00    1.00
  -2  -3   2    6.20    1.20
   1   3  -2 2056.59   50.99
   1   3  -2 1947.91   51.09
  -1  -3   2 2039.40   51.09
  -1  -3   2 2026.70   50.89
   0   3  -2  172.18    4.50
   0   3  -2  167.18    5.30
   0  -3   2  170.68    4.50
   0  -3   2  167.18    4.90
  -1   3  -2  153.38    4.60
  -1   3  -2  152.88    4.20
   1  -3   2  152.38    4.60
  -2   3  -2  603.24   15.90
  -2   3  -2  591.44   15.80
  -2   3  -2  603.64   15.70
  -3   3  -2  155.58    5.20
  -3   3  -2  160.28    5.60
  -3   3  -2  159.58    5.40
  -4   3  -2  335.57   10.00
  -4   3  -2  317.07   10.10
  -4   3  -2  310.77   10.80
   4  -3   2  305.67   10.70
   5  -3   2   32.00    8.30
   5  -3   2   36.40    7.20
   5  -3   2   51.39    5.70
   5  -3   2   45.30    8.50
   6  -3   2   52.39    8.20
   6  -3   2   44.40    7.50
   6  -3   2   57.29    6.30
   7  -3   2   50.99    7.60
   7  -3   2   68.29    8.30
   7  -3   2   64.59    7.60
  10   2  -2   38.90    4.10
  10   2  -2   35.40    3.80
  10   2  -2   34.20    3.90
   9   2  -2    3.00    2.40
   8   2  -2   17.80    5.10
   8   2  -2   23.60    4.80
   8   2  -2   20.90    4.60
   8   2  -2   27.00    6.40
   7   2  -2    2.60    2.80
   7   2  -2   -9.00    6.20
   7   2  -2    1.90    3.30
   7   2  -2   -0.50    2.40
   7   2  -2    4.10    2.90
   6   2  -2   45.00    5.80
   6   2  -2   32.40    5.50
   6   2  -2   52.59    7.00
   6   2  -2   45.10    4.00
   6   2  -2   39.90    5.80
   5   2  -2  194.58    7.00
  -5  -2   2  196.28    6.30
  -5  -2   2  183.08    8.40
   4   2  -2   48.20    2.90
   4   2  -2   46.60    3.40
  -4  -2   2   49.50    2.30
  -4  -2   2   47.20    3.70
   3   2  -2  529.25   14.00
  -3  -2   2  522.15   14.50
  -3  -2   2  538.65   13.90
   2   2  -2  226.78    6.20
  -2  -2   2  227.38    6.50
  -2  -2   2  226.78    6.20
   1   2  -2 5395.66  134.69
  -1  -2   2 5236.68  134.69
  -1  -2   2 5418.26  134.79
   0   2  -2 1769.12   45.30
   0  -2   2 1815.72   45.30
  -1   2  -2 1699.03   42.80
  -1   2  -2 1659.13   43.10
  -1   2  -2 1750.82   42.80
   1  -2   2 1702.83   43.20
  -2   2  -2  159.58    4.70
  -2   2  -2  153.78    4.60
  -2   2  -2  157.18    4.60
  -3   2  -2  108.39    3.80
  -3   2  -2  108.19    4.10
  -3   2  -2  109.79    3.90
  -3   2  -2  108.99    4.00
  -4   2  -2 1121.99   29.90
  -4   2  -2 1165.58   30.20
  -4   2  -2 1187.68   30.00
  -4   2  -2 1116.69   30.30
   4  -2   2 1102.59   30.30
  -5   2  -2  494.25   15.60
  -5   2  -2  484.75   15.10
   5  -2   2  509.95   14.80
   6  -2   2   69.59    8.30
   6  -2   2   84.59    8.40
   6  -2   2   87.29    5.70
   6  -2   2   69.49    8.80
   6  -2   2   81.89   11.40
   7  -2   2    1.90    3.30
   7  -2   2   -9.00    4.90
   7  -2   2    7.70    3.70
   8  -2   2   32.70    5.80
   8  -2   2   28.90    4.80
   8  -2   2   37.10    6.60
   9  -2   2   90.19    6.40
   9  -2   2  105.19    7.40
  10   1  -2   52.99    4.50
  10   1  -2   53.29    4.60
  10   1  -2   52.89    4.00
   9   1  -2   77.29    6.10
   9   1  -2   80.29    5.40
   9   1  -2   73.09    6.90
   8   1  -2   34.70    4.70
   8   1  -2   39.00    5.10
   8   1  -2   40.70    5.40
   8   1  -2   39.40    5.00
   7   1  -2   28.30    5.00
   7   1  -2   33.70    4.90
   7   1  -2   29.60    4.20
   7   1  -2   24.90    5.40
   6   1  -2  422.26   14.00
   6   1  -2  434.16   13.10
   6   1  -2  410.76   13.80
   6   1  -2  422.26   13.50
   5   1  -2   25.30    3.30
  -5  -1   2   30.00    4.90
   4   1  -2  360.46   10.90
  -4  -1   2  343.57   11.30
  -4  -1   2  389.86   11.30
  -4  -1   2  370.16    9.80
   3   1  -2  254.47    6.80
  -3  -1   2  258.17    7.70
  -3  -1   2  246.98    6.70
  -3  -1   2  245.28    7.60
   2   1  -2 3405.06   85.49
  -2  -1   2 3392.16   85.39
  -2  -1   2 3416.46   85.99
   1   1  -2  430.16   11.10
  -1  -1   2  440.06   11.30
  -1  -1   2  436.76   11.30
  -1  -1   2  429.06   11.10
   0   1  -2  122.89    3.40
   0  -1   2  119.49    3.40
  -1   1  -2  681.43   17.40
  -1   1  -2  670.83   17.10
  -2   1  -2 4639.94  113.89
  -2   1  -2 4414.56  113.79
  -3   1  -2   27.90    1.70
  -3   1  -2   23.10    2.10
  -3   1  -2   27.20    1.70
  -4   1  -2  472.45   13.30
  -4   1  -2  460.75   12.90
  -4   1  -2  461.05   13.40
  -4   1  -2  480.05   13.00
   4  -1   2  443.46   13.50
  -5   1  -2   58.69    4.70
  -5   1  -2   69.39    5.40
   5  -1   2   70.09    4.50
   6  -1   2   47.50    6.40
   6  -1   2   56.49    8.10
   6  -1   2   30.40    7.60
   6  -1   2   55.49    4.40
   7  -1   2  289.57   11.20
   7  -1   2  297.57   11.70
   7  -1   2  292.67   11.70
   7  -1   2  292.47   10.30
   8  -1   2   48.50    7.60
   8  -1   2   59.99    6.60
   8  -1   2   58.99    5.40
   8  -1   2   57.29    6.00
   9  -1   2   28.50    5.00
   9  -1   2   38.20    5.90
   9  -1   2   37.10    5.90
  10  -1   2   29.70    4.70
  10   0  -2   -2.00    2.50
  10   0  -2    3.00    2.80
  10   0  -2    1.10    2.00
   9   0  -2    5.40    2.60
   9   0  -2    5.60    2.90
   9   0  -2    6.00    2.50
   8   0  -2    9.10    3.10
   8   0  -2    8.10    3.30
   8   0  -2   10.30    2.90
   7   0  -2   80.89    5.80
   7   0  -2   90.19    6.30
   7   0  -2   84.99    6.20
   7   0  -2   83.59    5.60
   6   0  -2    7.40    3.50
   6   0  -2    8.20    2.90
   6   0  -2   12.70    3.30
   6   0  -2   10.80    2.80
   5   0  -2   93.49    7.10
   5   0  -2  110.69    5.20
   5   0  -2   98.09    6.10
   5   0  -2  101.39    6.30
   4   0  -2   88.69    4.40
  -4   0   2   83.39    2.80
  -4   0   2   92.49    4.30
  -4   0   2   83.69    2.80
  -3   0   2  630.14   16.60
  -3   0   2  584.94   16.60
  -2   0   2  614.94   16.30
  -1   0   2  443.86   11.70
   0   0  -2   38.80    1.30
   0   0  -2   39.30    1.30
   0   0   2   37.90    1.30
  -1   0  -2 3074.69   78.69
  -1   0  -2 3066.79   78.39
   1   0   2 3179.58   78.29
  -2   0  -2 5529.85  138.69
  -2   0  -2 5360.36  138.29
   2   0   2 5531.35  137.99
  -3   0  -2 2159.68   55.49
  -3   0  -2 2193.38   55.29
  -4   0  -2   40.70    2.90
  -4   0  -2   38.00    2.50
   4   0   2   31.80    3.70
  -5   0  -2   15.30    3.30
   5   0   2   11.10    2.50
   6   0   2   25.20    5.50
   6   0   2   20.40    5.20
   6   0   2   19.90    4.10
   6   0   2   19.10    3.60
   7   0   2   51.99    5.80
   7   0   2   49.30   12.10
   7   0   2   54.69    4.80
   8   0   2   14.10    4.00
   8   0   2    8.30    4.80
   8   0   2    6.60    3.40
   8   0   2    7.10    3.80
   9   0   2    0.70    3.60
   9   0   2    2.30    3.00
   9   0   2    0.40    3.10
   9   0   2    9.60    4.20
  10   0   2    2.10    3.90
  10   0   2   10.80    2.70
  10   0   2    2.20    3.20
  10  -1  -2    4.70    3.10
  10  -1  -2    1.80    1.90
  10  -1  -2   -4.30    2.10
   9  -1  -2   18.40    4.10
   9  -1  -2   20.40    4.30
   9  -1  -2   28.40    4.10
   8  -1  -2   50.69    5.10
   8  -1  -2   58.89    5.40
   8  -1  -2   59.79    5.00
   7  -1  -2   35.40    4.90
   7  -1  -2   37.90    5.00
   7  -1  -2   34.40    4.90
   7  -1  -2   29.90    5.20
   6  -1  -2   54.59    4.70
   6  -1  -2   51.29    5.60
   6  -1  -2   49.50    5.80
   6  -1  -2   58.09    5.60
   5  -1  -2  189.08    7.20
   5  -1  -2  185.18    8.30
   5  -1  -2  179.38    8.00
   5  -1  -2  174.08    8.40
   4  -1  -2   30.90    3.90
  -4   1   2   34.70    3.40
  -3   1   2   31.20    2.30
  -2   1   2  453.85   12.40
   1  -1  -2 1135.09   29.60
  -1   1   2 1176.78   29.60
   0  -1  -2  492.75   12.70
   0  -1  -2  477.35   12.40
   0   1   2  503.05   12.50
   0   1   2  474.85   12.60
  -1  -1  -2  343.37    9.30
  -1  -1  -2  349.67    9.20
   1   1   2  337.47    9.10
   1   1   2  358.86    9.20
  -2  -1  -2   27.40    1.40
  -2  -1  -2   27.50    1.40
   2   1   2   26.60    1.40
   2   1   2   27.20    1.40
  -3  -1  -2 1064.99   26.90
  -3  -1  -2  993.30   26.80
   3   1   2 1039.60   26.90
  -4  -1  -2   59.79    3.30
   4   1   2   57.59    3.90
   4   1   2   62.09    3.20
  -5  -1  -2  479.45   13.80
   5   1   2  480.85   14.00
   6   1   2   11.80    3.20
   6   1   2   14.40    4.20
   6   1   2   14.30    3.40
   6   1   2   25.20    5.80
   7   1   2    3.70    4.40
   7   1   2    1.20    2.50
   8   1   2   -1.90    3.10
   8   1   2    1.70    3.70
   8   1   2    3.30    2.70
   8   1   2   -0.30    3.30
   9   1   2   43.90    6.10
   9   1   2   44.10    4.60
   9   1   2   30.80    4.30
  10   1   2    3.80    2.40
  10   1   2    2.60    3.20
  10   1   2    5.10    3.10
  11   1   2   -0.50    2.30
  10  -2  -2   14.30    3.70
   9  -2  -2    3.40    2.70
   9  -2  -2   -1.80    2.00
   9  -2  -2    4.00    2.80
   8  -2  -2   15.70    4.30
   8  -2  -2   24.20    4.60
   8  -2  -2   21.50    4.20
   7  -2  -2   84.29    6.20
   7  -2  -2   91.89    5.70
   7  -2  -2   77.59    6.00
   6  -2  -2   66.99    5.80
   6  -2  -2   56.59    5.50
   5  -2  -2   84.19    6.40
   5  -2  -2   89.19    5.50
   5  -2  -2   79.39    6.40
   5  -2  -2   80.99    5.90
   4  -2  -2   44.60    5.10
  -4   2   2   57.99    4.40
  -3   2   2  457.15   13.10
  -2   2   2  383.36   10.80
   1  -2  -2 1236.68   31.20
   1  -2  -2 1234.88   31.90
  -1   2   2 1242.38   31.90
  -1   2   2 1248.38   31.20
   0  -2  -2  492.45   12.40
   0  -2  -2  464.35   12.70
   0   2   2  467.95   12.40
   0   2   2  502.15   12.90
  -1  -2  -2  114.89    3.40
  -1  -2  -2  116.39    3.60
   1   2   2  119.79    3.60
   1   2   2  113.99    3.40
  -2  -2  -2  124.59    4.00
   2   2   2  124.79    3.90
   2   2   2  128.79    4.00
  -3  -2  -2 3175.38   80.69
  -3  -2  -2 3244.98   80.49
   3   2   2 3187.08   80.69
   3   2   2 3118.29   80.49
  -4  -2  -2  405.76   11.80
  -4  -2  -2  400.66   11.20
   4   2   2  383.06   11.80
   4   2   2  394.06   11.40
   4   2   2  416.66   11.70
  -5  -2  -2   28.00    3.30
   5   2   2   28.60    2.90
   6   2   2   72.19    4.60
   6   2   2   65.29    7.00
   6   2   2   79.59    6.40
   6   2   2   73.79    5.70
   6   2   2  101.39    8.90
   7   2   2   64.89    5.40
   7   2   2   65.09    4.60
   7   2   2   67.19    6.60
   7   2   2   65.89    5.90
   8   2   2   57.29    4.60
   8   2   2   55.49    5.90
   8   2   2   50.09    6.30
   8   2   2   55.29    5.50
   9   2   2   20.90    4.10
   9   2   2   12.90    3.10
   9   2   2   15.40    3.40
   9   2   2   23.30    4.60
  10   2   2   -0.40    2.50
  10   2   2   10.60    3.20
  10   2   2    2.80    2.30
  10   2   2    5.50    2.70
  11   2   2    4.50    1.90
  11   2   2   -5.00    3.30
   9  -3  -2   27.70    4.20
   9  -3  -2   23.60    3.40
   8  -3  -2   23.80    4.90
   8  -3  -2   29.30    4.30
   8  -3  -2   32.50    5.10
   7  -3  -2    3.30    3.10
   7  -3  -2    1.10    2.70
   7  -3  -2    2.60    2.90
   6  -3  -2    7.60    2.90
   6  -3  -2   13.50    3.60
   6  -3  -2    5.40    5.70
   6  -3  -2    8.60    3.50
   5  -3  -2   61.99    5.10
   5  -3  -2   64.99    6.50
   5  -3  -2   59.89    6.50
   5  -3  -2   65.89    5.90
   4  -3  -2  129.69    7.30
   4  -3  -2  131.99    7.40
  -4   3   2  170.88    8.40
  -3   3   2   83.69    4.20
   2  -3  -2   14.30    2.40
  -2   3   2   16.80    1.10
  -2   3   2   16.40    1.90
   1  -3  -2   17.70    1.70
   1  -3  -2   21.70    1.00
  -1   3   2   19.00    1.10
  -1   3   2   20.30    1.60
   0  -3  -2 1456.75   37.90
   0  -3  -2 1490.55   37.50
   0   3   2 1512.95   37.90
   0   3   2 1466.35   37.50
  -1  -3  -2 4188.88  106.39
  -1  -3  -2 4262.37  106.29
   1   3   2 4191.28  106.69
   1   3   2 4216.68  105.99
  -2  -3  -2  321.17    9.00
   2   3   2  316.57    9.00
   2   3   2  319.07    8.80
  -3  -3  -2  585.64   15.30
  -3  -3  -2  563.74   15.60
   3   3   2  549.65   15.40
   3   3   2  591.34   15.70
  -4  -3  -2  176.58    6.30
  -4  -3  -2  184.28    5.80
   4   3   2  171.38    6.50
   4   3   2  177.58    6.20
   4   3   2  164.78    5.90
  -5  -3  -2  320.47   10.10
   5   3   2  324.67   10.90
   5   3   2  331.07   10.20
   6   3   2   11.30    4.40
   6   3   2   10.60    3.90
   6   3   2   11.50    2.70
   6   3   2   20.20    5.00
   6   3   2   14.60    3.20
   7   3   2   17.90    3.70
   7   3   2   23.50    5.40
   7   3   2   18.40    3.50
   7   3   2   16.70    4.60
   7   3   2   16.00    3.50
   8   3   2    2.10    2.90
   8   3   2    1.90    3.30
   8   3   2   -2.30    2.50
   8   3   2    2.50    3.10
   9   3   2   27.60    4.10
   9   3   2   31.00    5.60
   9   3   2   29.00    4.60
   9   3   2   30.30    4.80
  10   3   2   14.90    3.80
  10   3   2   18.10    4.20
  10   3   2   16.50    3.90
  10   3   2   15.10    4.40
  11   3   2   21.60    3.90
  11   3   2   24.90    3.10
   9  -4  -2    9.30    2.90
   9  -4  -2    3.30    2.00
   8  -4  -2   36.50    4.00
   8  -4  -2   32.70    5.10
   8  -4  -2   39.80    5.00
   7  -4  -2   28.10    5.90
   7  -4  -2   34.70    4.90
   7  -4  -2   36.40    5.50
   6  -4  -2    1.50    3.70
   6  -4  -2    7.00    2.90
   6  -4  -2    3.40    3.50
   6  -4  -2    7.10    3.80
   5  -4  -2   44.30    5.30
   5  -4  -2   39.50    6.80
   5  -4  -2   36.30    5.00
   5  -4  -2   41.30    5.50
   4  -4  -2   37.40    5.50
   4  -4  -2   33.40    5.00
   4  -4  -2   35.00    5.60
   4  -4  -2   36.60    7.40
  -3   4   2   27.40    4.10
   2  -4  -2  230.18    8.30
  -2   4   2  250.47    6.80
  -2   4   2  253.07    7.90
   1  -4  -2    0.40    0.60
   1  -4  -2    0.60    1.10
  -1   4   2    0.30    0.80
  -1   4   2    0.60    0.70
   0  -4  -2  102.09    3.80
   0  -4  -2  105.09    3.30
   0   4   2  110.89    3.80
   0   4   2  104.89    3.40
  -1  -4  -2    5.30    1.00
  -1  -4  -2    3.50    0.90
   1   4   2    4.00    1.10
   1   4   2    3.70    1.30
  -2  -4  -2  125.09    4.10
  -2  -4  -2  123.19    4.30
   2   4   2  122.39    4.30
   2   4   2  123.79    4.20
  -3  -4  -2 1550.44   39.10
  -3  -4  -2 1497.45   39.50
   3   4   2 1531.75   39.50
   3   4   2 1487.55   39.20
  -4  -4  -2  318.37    9.40
  -4  -4  -2  332.77   11.70
   4   4   2  289.47    9.70
   4   4   2  315.47   10.00
   4   4   2  321.47    9.90
  -5  -4  -2  606.64   17.30
   5   4   2  646.34   17.50
   5   4   2  589.34   18.20
   6   4   2  308.77   13.70
   6   4   2  352.06   11.80
   6   4   2  346.17   11.90
   6   4   2  347.27   12.30
   6   4   2  366.16   11.20
   6   4   2  357.06   12.10
   7   4   2   10.00    3.40
   7   4   2    8.30    3.90
   7   4   2   14.60    3.50
   7   4   2   18.20    5.10
   7   4   2   12.40    2.80
   8   4   2   17.90    3.70
   8   4   2    8.80    3.20
   8   4   2   12.50    3.00
   8   4   2   19.60    5.50
   9   4   2    3.30    2.70
   9   4   2    2.60    2.20
   9   4   2   -0.50    2.70
   9   4   2    0.90    3.40
  10   4   2    2.20    2.60
  10   4   2   -1.00    2.30
  10   4   2    4.00    2.10
  10   4   2    1.30    2.50
  11   4   2   24.50    4.00
  11   4   2   16.70    4.00
   8  -5  -2   26.90    3.30
   8  -5  -2   23.40    4.30
   7  -5  -2    8.00    5.10
   7  -5  -2   14.00    4.20
   6  -5  -2  274.07   10.00
   6  -5  -2  263.67   10.30
   6  -5  -2  246.38   10.20
   6  -5  -2  267.07    9.70
   5  -5  -2  310.57   11.40
   5  -5  -2  305.57   10.50
   5  -5  -2  313.07   10.90
   5  -5  -2  299.07   12.90
   4  -5  -2   37.00    5.80
   4  -5  -2   38.40    5.00
   4  -5  -2   42.20    4.80
   3  -5  -2   20.80    5.10
   3  -5  -2   21.90    4.60
   3  -5  -2   17.70    4.30
   2  -5  -2   95.29    3.60
  -2   5   2  100.09    5.00
  -2   5   2   96.79    4.10
   1  -5  -2   -1.70    1.70
   1  -5  -2    0.60    0.90
  -1   5   2    2.00    1.20
  -1   5   2   -0.70    1.20
   0  -5  -2  307.67    8.40
   0  -5  -2  291.77    9.20
   0   5   2  307.27    9.10
   0   5   2  301.17    8.60
  -1  -5  -2 1422.66   36.80
  -1  -5  -2 1453.45   37.40
   1   5   2 1450.25   37.30
   1   5   2 1415.66   37.00
  -2  -5  -2   38.00    2.70
  -2  -5  -2   36.40    2.10
   2   5   2   35.40    2.50
   2   5   2   30.60    2.40
  -3  -5  -2    1.70    1.60
  -3  -5  -2    4.30    1.00
   3   5   2    3.70    1.30
   3   5   2    4.80    1.50
  -4  -5  -2  189.38    6.50
   4   5   2  187.38    7.00
   4   5   2  185.08    7.20
   5   5   2   -0.30    2.20
   5   5   2   -0.50    2.80
   5   5   2    4.70    3.60
   5   5   2    6.10    3.90
   5   5   2    5.10    3.70
   6   5   2  358.46   12.20
   6   5   2  327.37   13.50
   6   5   2  371.06   12.30
   6   5   2  366.56   11.60
   6   5   2  346.97   12.30
   7   5   2   39.40    4.90
   7   5   2   41.30    5.70
   7   5   2   39.50    4.80
   7   5   2   38.60    4.80
   7   5   2   36.40    7.70
   8   5   2  109.59    6.20
   8   5   2  122.49    7.00
   8   5   2  111.59    6.40
   8   5   2  101.49    8.30
   8   5   2  110.19    6.00
   9   5   2   64.79    5.30
   9   5   2   63.59    5.00
   9   5   2   66.99    5.60
   9   5   2   66.89    5.60
  10   5   2   12.80    2.80
  10   5   2   11.40    3.00
  10   5   2   10.00    2.60
  11   5   2   34.70    4.60
  11   5   2   33.90    3.60
   8  -6  -2   20.90    3.10
   8  -6  -2   31.50    4.90
   7  -6  -2    0.50    2.00
   7  -6  -2    3.90    3.50
   7  -6  -2    6.00    3.30
   6  -6  -2   -2.60    2.70
   6  -6  -2    0.40    2.40
   6  -6  -2   -0.30    3.40
   5  -6  -2  121.89    6.20
   5  -6  -2  118.99    6.50
   5  -6  -2  118.79    7.40
   4  -6  -2    1.40    2.40
   4  -6  -2   -0.70    2.70
   3  -6  -2   12.40    4.10
   3  -6  -2    3.30    2.80
   3  -6  -2    2.10    2.60
   2  -6  -2  151.88    7.00
   2  -6  -2  141.89    8.30
   2  -6  -2  150.78    6.80
  -2   6   2  148.39    7.60
   1  -6  -2  476.35   12.80
  -1   6   2  441.86   13.10
  -1   6   2  458.35   13.80
   0  -6  -2   50.29    2.90
   0  -6  -2   53.49    4.70
   0   6   2   47.10    3.70
   0   6   2   45.30    3.50
  -1  -6  -2   57.89    3.00
  -1  -6  -2   60.89    4.30
   1   6   2   61.79    3.50
   1   6   2   55.79    3.80
  -2  -6  -2  618.34   16.20
  -2  -6  -2  560.44   17.00
   2   6   2  610.34   16.80
   2   6   2  585.74   16.60
  -3  -6  -2  216.08    7.10
   3   6   2  212.48    7.70
  -4  -6  -2    2.40    1.90
   4   6   2   -1.10    1.90
   4   6   2    6.00    3.10
   5   6   2  168.18    7.60
   5   6   2  165.08    8.60
   5   6   2  166.68    9.10
   5   6   2  149.88    7.90
   5   6   2  156.88    6.70
   6   6   2   47.80    5.60
   6   6   2   43.10    5.10
   6   6   2   36.70    5.50
   6   6   2   38.10    4.00
   6   6   2   45.40    8.20
   7   6   2   -3.50    3.30
   7   6   2    4.60    2.40
   7   6   2    2.40    2.50
   7   6   2    1.20    4.40
   7   6   2    0.70    2.80
   8   6   2  343.57   11.80
   8   6   2  331.67   12.90
   8   6   2  359.06   12.10
   8   6   2  346.27   12.60
   9   6   2    8.40    2.70
   9   6   2    7.40    3.20
   9   6   2    2.80    2.20
   9   6   2    4.20    2.70
  10   6   2    1.00    2.40
  10   6   2    1.30    2.70
  10   6   2   -2.90    2.00
  11   6   2   -0.50    2.10
  11   6   2   -2.50    1.70
   8  -7  -2    6.10    2.40
   7  -7  -2    7.50    3.40
   7  -7  -2    7.50    3.40
   6  -7  -2  147.59    6.60
   6  -7  -2  144.59    7.40
   6  -7  -2  157.58    6.60
   5  -7  -2   33.80    4.30
   5  -7  -2   33.70    5.80
   5  -7  -2   30.00    4.40
   4  -7  -2   58.29    4.70
   4  -7  -2   54.29    6.40
   4  -7  -2   50.19    5.30
   3  -7  -2   51.79    7.40
   3  -7  -2   49.50    6.50
   2  -7  -2    2.40    4.00
   2  -7  -2   -1.10    2.30
   2  -7  -2   -0.40    2.80
   1  -7  -2  293.97   11.80
   1  -7  -2  312.97   10.40
   1  -7  -2  320.57   11.00
   0  -7  -2    9.90    3.80
   0  -7  -2   12.40    2.30
   0   7   2   11.60    2.80
  -1  -7  -2   84.39    4.30
   1   7   2   78.79    5.30
  -2  -7  -2  226.68    7.70
   2   7   2  226.28    8.50
   3   7   2   99.49    6.20
   3   7   2  101.89    6.40
   4   7   2   -2.60    3.20
   4   7   2   -2.20    3.20
   4   7   2   -6.10    4.20
   5   7   2  109.09    7.90
   5   7   2  114.29    6.70
   5   7   2  120.99    7.60
   5   7   2   97.29    8.50
   5   7   2  104.49    6.40
   6   7   2  146.89   11.00
   6   7   2  171.18    9.10
   6   7   2  177.78    7.10
   6   7   2  153.08    7.70
   6   7   2  147.39    9.20
   7   7   2   21.70    5.10
   7   7   2   20.50    4.80
   7   7   2   12.20    3.10
   7   7   2   14.00    4.20
   7   7   2   12.30    2.80
  -8  -7  -2   13.70    3.20
   8   7   2   20.70    4.40
   8   7   2   14.60    4.20
   8   7   2   12.30    3.20
   8   7   2   14.70    3.50
   8   7   2   10.50    3.10
  -9  -7  -2   70.09    6.20
   9   7   2   77.49    5.40
   9   7   2   69.29    5.80
   9   7   2   73.59    5.00
   9   7   2   68.39    5.10
  10   7   2   85.19    5.00
  10   7   2   86.49    5.90
  10   7   2   76.39    4.60
  11   7   2    2.10    1.80
  11   7   2   -0.40    1.90
   7  -8  -2   20.50    4.50
   6  -8  -2   10.30    2.70
   6  -8  -2   12.40    3.40
   6  -8  -2    1.30    3.70
   5  -8  -2  186.98    7.40
   5  -8  -2  189.38    7.80
   4  -8  -2  114.89    7.20
   4  -8  -2  105.89    6.40
   4  -8  -2  112.49    6.10
   3  -8  -2   85.09    5.80
   3  -8  -2   87.99    5.30
   3  -8  -2   83.79    7.30
   2  -8  -2   24.80    4.40
   2  -8  -2   16.10    4.20
   2  -8  -2   19.00    4.50
   1  -8  -2  102.39    6.10
   1  -8  -2  103.39    5.70
   1  -8  -2   79.89    8.50
   0  -8  -2   -4.00    3.70
   0  -8  -2    0.50    3.20
   0  -8  -2    3.00    3.00
  -1  -8  -2   51.29    5.30
  -1  -8  -2   44.20    6.80
  -1  -8  -2   51.29    5.50
  -2  -8  -2   12.40    3.00
   2   8   2    9.60    3.20
  -3  -8  -2   56.09    4.90
   3   8   2   65.59    5.70
  -4  -8  -2   15.30    3.20
   4   8   2   12.70    3.60
   4   8   2    9.50    3.30
   4   8   2   14.30    3.70
   5   8   2  264.87   10.60
   5   8   2  263.27    9.90
   5   8   2  264.67   10.20
   5   8   2  265.07   11.20
   6   8   2   36.10    4.80
   6   8   2   38.70    4.90
   6   8   2   29.70    5.90
   6   8   2   41.40    7.00
   6   8   2   35.50    5.30
  -7  -8  -2   70.39    5.60
   7   8   2   83.39    6.50
   7   8   2   71.39    6.60
   7   8   2   70.69    6.10
   7   8   2   82.59    5.50
   7   8   2   77.19    7.10
  -8  -8  -2    8.60    2.60
   8   8   2   -1.10    3.80
   8   8   2    0.00    2.10
   8   8   2    1.40    2.90
   8   8   2    3.30    3.00
   8   8   2    2.10    3.20
  -9  -8  -2    4.80    3.00
   9   8   2    0.20    2.90
   9   8   2   -2.20    2.60
   9   8   2    3.00    2.60
  10   8   2   94.79    5.00
  10   8   2   99.99    5.20
   6  -9  -2    8.40    2.10
   6  -9  -2   16.80    3.50
   5  -9  -2  314.67   10.50
   5  -9  -2  306.27   10.10
   4  -9  -2    2.20    2.20
   4  -9  -2    0.90    2.50
   3  -9  -2   28.80    3.90
   3  -9  -2   18.20    4.40
   2  -9  -2    1.60    2.70
   2  -9  -2    2.60    2.40
   1  -9  -2   -4.30    3.00
   1  -9  -2   -2.40    4.90
   1  -9  -2   -3.00    2.50
   0  -9  -2   -2.00    2.80
   0  -9  -2    2.10    3.50
   0  -9  -2   -5.70    2.90
  -1  -9  -2  118.19    6.70
  -1  -9  -2  116.99    6.90
  -1  -9  -2  107.29    7.00
  -2  -9  -2  106.59    5.90
   2   9   2  103.69    7.00
  -3  -9  -2    0.80    2.50
   3   9   2   -4.30    3.10
  -4  -9  -2   70.09    7.80
   4   9   2   82.59    6.60
   4   9   2   76.09    6.40
  -5  -9  -2    2.30    2.40
   5   9   2    1.80    3.00
   5   9   2    5.70    3.50
  -6  -9  -2    4.90    2.50
   6   9   2   -1.20    3.30
   6   9   2    5.10    3.70
   6   9   2    1.10    3.20
  -7  -9  -2    2.30    2.50
   7   9   2   -2.70    4.10
   7   9   2    2.00    3.00
   7   9   2   -1.30    3.30
   7   9   2   -0.30    3.50
   8   9   2   29.40    5.80
   8   9   2   15.80    3.50
   8   9   2   18.60    4.30
   8   9   2   14.60    4.00
  -9  -9  -2    2.40    2.80
   9   9   2    1.40    2.40
   9   9   2    7.10    3.00
  10   9   2   49.10    4.00
  10   9   2   50.89    4.40
   6 -10  -2   26.80    3.30
   5 -10  -2    4.90    2.00
   5 -10  -2    0.00    1.80
   4 -10  -2    2.10    2.10
   4 -10  -2    5.10    2.50
   3 -10  -2    6.30    2.80
   3 -10  -2    0.90    2.20
   2 -10  -2  265.47   10.20
   2 -10  -2  266.17    9.60
   1 -10  -2    1.70    4.10
   1 -10  -2    3.20    2.80
   1 -10  -2    4.10    2.50
   0 -10  -2   21.70    4.50
   0 -10  -2   20.10    3.90
   0 -10  -2   20.20    4.90
  -1 -10  -2  117.89    6.50
  -1 -10  -2  123.79    6.80
  -1 -10  -2   92.49    6.80
   1  10   2  104.29    6.70
  -2 -10  -2    5.00    2.80
   2  10   2    8.70    2.80
  -3 -10  -2  157.28    7.00
   3  10   2  168.08    8.10
  -4 -10  -2  286.57    9.90
   4  10   2  277.97   10.80
   4  10   2  273.67   10.60
  -5 -10  -2    3.20    2.60
   5  10   2    1.50    3.20
   5  10   2    6.20    3.30
  -6 -10  -2   50.99    4.50
   6  10   2   38.00    6.50
   6  10   2   55.99    6.10
  -7 -10  -2   63.99    4.60
   7  10   2   76.19    6.20
   7  10   2   63.49    5.60
  -8 -10  -2    2.90    2.50
   8  10   2    0.00    2.60
   8  10   2   -2.50    3.30
   8  10   2   -2.60    4.00
  -9 -10  -2   64.79    4.60
   9  10   2   71.29    5.60
   9  10   2   57.69    7.10
 -10 -10  -2    6.50    1.70
  10  10   2    6.50    2.10
   5 -11  -2   47.60    3.20
   5 -11  -2   46.50    3.20
   4 -11  -2    4.10    2.30
   4 -11  -2    3.00    2.10
   3 -11  -2    1.20    2.10
   3 -11  -2    0.30    2.20
  -3  11   2    3.40    3.70
   2 -11  -2   27.90    3.70
   2 -11  -2   32.40    4.30
   1 -11  -2   71.19    6.90
   1 -11  -2   77.59    5.60
   1 -11  -2   64.69    4.80
  -1  11   2   73.39    5.90
   0 -11  -2   20.70    3.90
   0 -11  -2   25.10    5.00
   0 -11  -2   29.50    4.70
   0  11   2   20.10    5.40
  -1 -11  -2   47.80    5.00
  -1 -11  -2   47.20    5.60
   1  11   2   47.10    5.20
  -2 -11  -2   17.70    4.00
   2  11   2    9.80    3.50
  -3 -11  -2   82.89    5.60
   3  11   2   89.19    6.60
  -4 -11  -2   22.20    4.50
   4  11   2   16.10    3.30
   4  11   2   20.20    4.90
  -5 -11  -2   12.60    2.60
  -5 -11  -2   16.50    4.00
   5  11   2   12.20    3.20
   5  11   2   26.80    5.00
  -6 -11  -2    1.40    3.20
  -6 -11  -2    1.40    2.30
   6  11   2    4.20    3.00
   6  11   2    3.70    2.80
  -7 -11  -2    6.60    2.40
   7  11   2    7.50    3.00
   7  11   2    2.90    2.80
  -8 -11  -2   35.40    3.90
  -8 -11  -2   36.90    4.20
   8  11   2   28.30    4.70
   8  11   2   37.10    5.90
  -9 -11  -2    2.30    2.50
  -9 -11  -2    0.60    1.90
   9  11   2    1.70    2.20
   4 -12  -2    9.60    2.50
   3 -12  -2   84.19    4.30
   2 -12  -2   17.60    3.20
  -2  12   2    7.50    3.50
   1 -12  -2   -0.80    2.40
  -1  12   2   -2.70    2.90
   0 -12  -2   42.30    5.40
   0  12   2   31.70    5.60
  -1 -12  -2   10.00    3.50
  -1 -12  -2   12.90    2.90
   1  12   2   10.00    3.40
  -2 -12  -2   24.90    4.10
   2  12   2   25.60    4.90
  -3 -12  -2   -0.80    2.20
   3  12   2    0.30    2.30
   3  12   2   -4.70    3.00
  -4 -12  -2   -0.60    2.30
   4  12   2    3.30    3.00
   4  12   2   -0.50    2.50
  -5 -12  -2   87.69    5.10
   5  12   2   86.49    6.80
  -6 -12  -2    1.90    3.50
  -6 -12  -2    0.70    2.20
   6  12   2   -2.20    2.80
   6  12   2    1.00    3.00
  -7 -12  -2   84.99    4.80
  -7 -12  -2   92.59    5.60
   7  12   2   93.79    5.70
   7  12   2   86.79    5.80
  -8 -12  -2    4.10    1.90
  -8 -12  -2    5.60    3.20
   8  12   2    9.60    6.00
   8  12   2    6.50    2.50
  -9 -12  -2   63.69    4.20
   9  12   2   53.79    3.60
   3 -13  -2    9.80    2.00
   2 -13  -2    1.00    1.90
   1 -13  -2   77.49    4.50
   0 -13  -2    8.80    3.00
   0 -13  -2    3.70    3.40
   0  13   2    4.20    4.00
  -1 -13  -2   49.99    4.90
  -1 -13  -2   49.00    9.60
   1  13   2   59.49    6.10
  -2 -13  -2   91.89    5.40
   2  13   2   88.99    6.60
   2  13   2   93.39    5.40
  -3 -13  -2    1.00    2.40
   3  13   2    1.10    3.30
   3  13   2    5.50    2.40
  -4 -13  -2   25.40    3.80
   4  13   2   29.10    4.60
   4  13   2   27.00    5.40
  -5 -13  -2  102.69    5.00
   5  13   2  107.59    5.80
   5  13   2   99.79    6.20
  -6 -13  -2    0.00    1.80
   6  13   2   -0.40    2.60
   6  13   2    0.10    2.40
  -7 -13  -2    7.20    1.80
   7  13   2    1.60    2.40
   7  13   2    7.30    2.90
  -8 -13  -2   42.00    3.10
   8  13   2   51.09    3.70
   1 -14  -2    0.90    2.90
  -1 -14  -2    5.10    3.00
   1  14   2    4.50    1.90
  -2 -14  -2   36.80    3.90
   2  14   2   25.30    5.50
   2  14   2   43.50    4.70
  -3 -14  -2   22.80    3.50
   3  14   2   23.30    5.40
   3  14   2   18.90    3.60
  -4 -14  -2    2.20    1.90
   4  14   2   -0.70    3.20
   4  14   2   -0.30    2.10
  -5 -14  -2   35.20    3.30
   5  14   2   35.20    7.50
   5  14   2   23.40    3.50
  -6 -14  -2    7.00    1.80
   6  14   2    5.40    2.90
   6  14   2   14.20    3.80
  -7 -14  -2   31.10    2.70
   1  15   2   -1.10    1.60
  -2 -15  -2    2.30    3.80
   2  15   2    0.00    1.80
  -3 -15  -2   -0.10    1.90
   3  15   2    1.50    1.90
  -4 -15  -2    1.30    1.70
   4  15   2    0.10    1.90
  -5 -14   3   -0.60    1.90
   4  14  -3    4.60    1.80
  -4 -14   3    5.70    1.90
   3  14  -3    5.80    1.90
  -3 -14   3    6.20    2.00
   2  14  -3   17.80    5.00
  -2 -14   3   17.80    3.00
   1  14  -3    1.90    2.00
  -1 -14   3    0.40    1.80
   0  14  -3    3.00    2.30
   0 -14   3    3.10    2.00
   1 -14   3    5.90    2.50
   7  13  -3   75.29    3.90
  -7 -13   3   81.89    4.30
   6  13  -3   22.40    3.20
  -6 -13   3   18.90    4.10
  -6 -13   3   11.40    2.80
   5  13  -3   15.70    3.90
  -5 -13   3   16.70    3.50
  -5 -13   3   16.40    4.30
   4  13  -3   28.00    4.40
  -4 -13   3   17.50    3.50
  -4 -13   3   25.70    3.60
   3  13  -3    5.00    2.50
  -3 -13   3    4.80    2.10
   2  13  -3    4.50    2.40
  -2 -13   3    3.80    2.20
   1  13  -3    0.90    2.30
  -1 -13   3    1.60    2.10
   0  13  -3   37.10    4.30
   0 -13   3   29.40    3.60
   0 -13   3   27.90    4.80
  -1  13  -3   21.80    3.90
   1 -13   3   13.00    2.90
   1 -13   3   20.20    3.60
  -2  13  -3    0.10    2.70
   2 -13   3    1.60    2.60
   2 -13   3    0.00    2.00
   8  12  -3   -0.40    1.60
  -8 -12   3    1.00    1.60
   7  12  -3   -0.30    1.80
  -7 -12   3   -0.10    1.80
   6  12  -3   28.80    3.80
  -6 -12   3   28.90    4.50
  -6 -12   3   30.60    3.80
   5  12  -3   31.00    4.70
  -5 -12   3   50.29    4.60
  -5 -12   3   35.90    4.50
   4  12  -3   22.30    4.40
  -4 -12   3   21.50    4.80
  -4 -12   3   28.00    4.40
   3  12  -3    4.10    2.60
  -3 -12   3    3.20    3.40
  -3 -12   3    2.40    3.10
   2  12  -3   26.00    4.30
  -2 -12   3   22.80    4.00
   1  12  -3   23.50    4.50
  -1 -12   3   16.70    3.90
  -1 -12   3   15.50    4.60
   0  12  -3  156.38    7.30
   0 -12   3  149.79    7.20
   0 -12   3  146.79    6.70
   1 -12   3  112.89    6.00
   1 -12   3  114.59    5.70
   2 -12   3   31.30    4.30
   2 -12   3   38.10    3.90
  -3  12  -3   85.59    5.50
   3 -12   3   73.99    4.40
   3 -12   3   66.19    5.40
   4 -12   3    0.40    1.90
   8  11  -3    1.30    1.80
  -8 -11   3    1.20    1.80
   7  11  -3    3.70    2.40
  -7 -11   3    3.70    2.20
   6  11  -3   39.30    4.50
  -6 -11   3   32.60    5.20
  -6 -11   3   42.80    4.50
   5  11  -3   16.70    4.30
  -5 -11   3    8.30    2.50
  -5 -11   3   12.70    3.00
   4  11  -3   66.59    5.70
  -4 -11   3   66.89    5.60
  -4 -11   3   60.39    5.00
   3  11  -3   48.00    5.10
  -3 -11   3   49.50    4.70
  -3 -11   3   43.80    5.80
   2  11  -3  264.87   10.50
  -2 -11   3  265.07   10.40
  -2 -11   3  269.17    9.70
   1  11  -3   -0.10    2.50
  -1 -11   3   -3.90    3.70
  -1 -11   3    0.20    2.70
   0 -11   3  107.39    5.80
   0 -11   3  101.99    6.20
   1 -11   3   23.90    4.10
   1 -11   3   33.30    4.20
   2 -11   3   -1.80    2.80
   3 -11   3  206.68    7.90
   3 -11   3  213.18    8.30
   4 -11   3   30.10    4.30
   5 -11   3    2.40    2.10
   9  10  -3    5.10    3.10
   9  10  -3    7.90    3.70
  -9 -10   3   13.80    2.70
   8  10  -3   32.20    4.20
   8  10  -3   31.00    5.90
  -8 -10   3   32.70    3.60
   7  10  -3    8.10    2.50
   7  10  -3   10.50    4.10
  -7 -10   3   17.40    4.20
   6  10  -3   -3.50    4.60
   6  10  -3   -0.80    2.60
  -6 -10   3    0.00    2.40
  -6 -10   3    2.20    3.30
   5  10  -3   69.79    5.70
  -5 -10   3   73.49    5.40
  -5 -10   3   71.49    5.20
   4  10  -3  180.38    9.20
  -4 -10   3  176.48    7.70
  -4 -10   3  187.98    8.10
   3  10  -3   86.09    6.00
  -3 -10   3   87.69    5.80
  -3 -10   3   88.09    6.30
   2  10  -3  151.08    7.30
  -2 -10   3  148.19    7.80
  -2 -10   3  142.09    6.70
  -1 -10   3    1.50    3.80
  -1 -10   3    1.90    2.90
  -1 -10   3   -5.40    4.00
   0 -10   3   90.49    5.90
   0 -10   3   78.79    5.50
   1 -10   3   72.39    5.40
   1 -10   3   74.89    5.30
   2 -10   3  124.29    6.20
   2 -10   3  134.09    6.50
   3 -10   3   -3.00    3.40
   3 -10   3   -0.50    2.30
   4 -10   3    7.80    3.70
   4 -10   3   10.30    2.50
   5 -10   3    6.30    2.90
   6 -10   3   -1.10    2.10
   9   9  -3    4.20    1.90
   9   9  -3    9.50    2.90
  -9  -9   3    7.00    2.40
  -9  -9   3    8.40    4.00
   8   9  -3   58.29    5.80
   8   9  -3   65.69    6.70
  -8  -9   3   60.89    4.70
  -8  -9   3   57.29    5.90
   7   9  -3   23.70    4.60
   7   9  -3   22.50    6.20
  -7  -9   3   22.20    4.10
  -7  -9   3   19.40    4.40
   6   9  -3    7.50    2.90
  -6  -9   3    4.90    4.70
  -6  -9   3   11.20    2.80
  -6  -9   3    5.90    3.60
   5   9  -3   21.50    4.90
   5   9  -3   29.70    7.70
  -5  -9   3   23.00    4.80
  -5  -9   3   23.10    5.30
   4   9  -3   32.20    5.40
  -4  -9   3   40.10    4.90
  -4  -9   3   30.20    4.80
   3   9  -3   31.10    5.00
  -3  -9   3   31.40    4.60
  -3  -9   3   35.00    5.40
   2   9  -3   -5.40    3.70
  -2  -9   3    2.60    3.10
  -1  -9   3   35.10    6.40
  -1  -9   3   19.70    4.00
   0  -9   3   50.99    8.60
   0  -9   3   55.69    9.50
   0  -9   3   55.89    5.10
   1  -9   3  347.47   11.70
   1  -9   3  356.96   11.70
   2  -9   3    0.20    3.50
   2  -9   3   -3.90    3.00
   2  -9   3   -3.90    2.50
   3  -9   3   28.60    6.20
   3  -9   3   34.20    4.20
   3  -9   3   41.30    5.50
   4  -9   3  138.39    6.30
   4  -9   3  139.79    7.20
   5  -9   3   -0.90    2.30
   6  -9   3   55.69    4.30
  10   8  -3    5.30    2.50
  10   8  -3    7.00    1.90
 -10  -8   3   12.80    3.40
   9   8  -3   -1.30    1.90
   9   8  -3   -0.10    2.50
  -9  -8   3    2.00    2.00
  -9  -8   3   -1.40    2.80
   8   8  -3    8.80    2.70
   8   8  -3   10.70    3.60
  -8  -8   3    7.50    2.30
   7   8  -3   34.70    5.30
   7   8  -3   31.40    5.70
  -7  -8   3   21.40    4.60
   6   8  -3   35.70    6.60
   6   8  -3   34.30    5.70
  -6  -8   3   29.80    6.60
   5   8  -3   11.30    3.20
   5   8  -3   17.80    5.00
  -5  -8   3    7.20    3.60
  -5  -8   3   10.70    2.90
   4   8  -3   58.49   15.80
   4   8  -3   17.50    5.00
  -4  -8   3   21.80    3.70
  -4  -8   3   24.80    4.90
   3   8  -3    1.30    3.00
  -3  -8   3    7.40    3.00
  -3  -8   3    2.90    2.70
   2   8  -3  399.86   13.00
  -2  -8   3  386.76   12.30
  -2  -8   3  391.06   12.90
  -1  -8   3   55.49    5.10
  -1  -8   3   61.79    6.40
  -1  -8   3   65.39    6.80
   0  -8   3  165.88    9.70
   0  -8   3  184.78    7.80
   0  -8   3  179.38    7.50
   1  -8   3  258.47    9.20
   1  -8   3  243.88    9.00
   1  -8   3  232.88   10.30
   2  -8   3  135.99    8.10
   2  -8   3  146.99    7.00
   2  -8   3  143.89    6.70
   3  -8   3   63.09    5.00
   3  -8   3   56.59    7.00
   3  -8   3   66.59    5.90
   4  -8   3    6.40    3.10
   4  -8   3    8.50    4.20
   4  -8   3   11.20    3.70
   5  -8   3   29.60    6.90
   5  -8   3   21.40    4.60
   5  -8   3   23.40    4.00
   6  -8   3    2.10    2.80
   7  -8   3   -8.10    3.20
  10   7  -3    2.30    2.30
  10   7  -3    3.70    2.60
  10   7  -3    1.80    1.80
 -10  -7   3    3.90    2.30
 -10  -7   3    5.30    2.80
   9   7  -3   10.00    3.00
   9   7  -3    8.20    2.90
   9   7  -3    9.30    2.20
  -9  -7   3    4.80    2.20
   8   7  -3   42.00    5.80
   8   7  -3   41.20    5.50
   7   7  -3  116.29    8.50
   7   7  -3  130.49    7.50
   7   7  -3  126.19    7.50
   6   7  -3    2.90    2.70
   5   7  -3   18.90    4.90
   5   7  -3   12.30    3.30
  -5  -7   3   13.70    4.20
   4   7  -3    6.00    3.00
   4   7  -3    4.40    5.90
  -4  -7   3    3.50    3.80
   3   7  -3    5.10    3.10
  -3  -7   3    8.50    3.00
  -3  -7   3    1.80    3.60
   2   7  -3   -2.20    2.90
  -2  -7   3   -0.30    3.10
  -2  -7   3    1.40    3.10
  -1  -7   3   26.80    4.60
   0  -7   3   88.39    5.50
   0  -7   3   84.69    6.50
   1  -7   3  264.17   11.20
   1  -7   3  270.37    9.70
   1  -7   3  302.87   15.30
   1  -7   3  270.37    9.60
   2  -7   3   40.90    7.10
   2  -7   3   41.50    4.90
   2  -7   3   30.40    4.50
   3  -7   3   16.80    4.70
   3  -7   3   15.30    3.60
   4  -7   3    7.60    4.00
   4  -7   3    9.30    2.90
   4  -7   3    0.30    4.40
   5  -7   3    0.10    4.40
   5  -7   3    3.40    4.20
   5  -7   3    3.40    2.50
   6  -7   3  106.79    6.10
   7  -7   3    8.40    3.40
  10   6  -3    0.40    2.30
  10   6  -3   -0.40    1.80
  10   6  -3    0.00    2.80
 -10  -6   3   -3.70    2.60
 -10  -6   3    0.00    2.80
   9   6  -3    0.30    2.60
   9   6  -3    1.00    2.00
   9   6  -3    0.60    2.60
  -9  -6   3    3.00    2.40
   8   6  -3  132.49    7.20
   8   6  -3  136.79    7.50
   8   6  -3  138.09    7.10
   7   6  -3   10.40    3.20
   7   6  -3    2.90    3.40
   7   6  -3    4.50    3.40
   6   6  -3   21.80    4.80
   6   6  -3   18.20    4.40
   6   6  -3   13.60    3.50
   5   6  -3    5.20    4.60
   5   6  -3    7.00    3.10
   4   6  -3  246.18    9.80
  -3  -6   3  109.29    5.10
   2   6  -3  377.86   10.70
  -2  -6   3  346.87   10.80
   1   6  -3  146.49    4.90
  -1  -6   3  135.49    5.20
   0  -6   3   73.09    3.80
   1  -6   3  735.43   20.20
   2  -6   3  231.98    8.90
   2  -6   3  236.98    8.60
   3  -6   3    0.20    4.70
   3  -6   3    2.70    3.40
   3  -6   3    5.00    2.50
   4  -6   3   16.10    4.90
   4  -6   3   24.60    4.40
   5  -6   3   39.50    8.20
   5  -6   3   37.80    4.80
   5  -6   3   60.79    7.10
   6  -6   3   32.90    4.90
   7  -6   3   30.70    6.00
  10   5  -3    3.60    2.40
  10   5  -3    2.00    2.00
  10   5  -3    1.80    1.90
   9   5  -3   -3.10    2.50
   9   5  -3   -0.50    2.00
   9   5  -3   -2.20    2.50
  -9  -5   3    1.30    2.60
   8   5  -3    8.10    3.60
   8   5  -3    2.20    2.80
   8   5  -3    6.20    3.30
   7   5  -3    3.80    3.70
   7   5  -3    4.50    2.70
   7   5  -3    0.50    3.30
   6   5  -3   57.69    6.60
   6   5  -3   54.59    6.30
   6   5  -3   66.09    5.50
   6   5  -3   42.20    6.90
   5   5  -3    4.40    4.40
   5   5  -3    2.70    2.30
   5   5  -3    4.60    3.50
   5   5  -3    1.90    4.50
   4   5  -3   16.70    3.80
   4   5  -3   23.60    3.30
  -4  -5   3   12.10    2.30
  -3  -5   3  598.54   16.90
  -3  -5   3  604.54   16.50
   2   5  -3   26.40    3.10
  -2  -5   3   25.50    2.50
  -2  -5   3   27.10    2.20
   1   5  -3  802.42   22.40
   1   5  -3  881.71   21.70
  -1  -5   3  838.02   21.60
   0   5  -3   27.20    2.60
   0  -5   3   28.80    2.20
   1  -5   3   57.39    3.10
  -2   5  -3   24.00    2.30
   2  -5   3   12.70    3.00
   3  -5   3   38.60    4.90
   3  -5   3   29.80    5.60
   4  -5   3   68.09    5.40
   4  -5   3   78.09    7.20
   5  -5   3  149.88    7.30
   5  -5   3  156.48   11.20
   6  -5   3   20.70    5.40
   6  -5   3   39.40    7.40
   7  -5   3   29.00    6.90
  10   4  -3   29.40    3.80
  10   4  -3   26.00    3.50
  10   4  -3   25.00    3.30
   9   4  -3    8.60    2.80
   9   4  -3    3.90    2.10
   9   4  -3    4.80    2.60
  -9  -4   3    6.00    3.10
   8   4  -3    6.50    3.20
   8   4  -3    3.50    2.50
   8   4  -3    6.00    3.50
   7   4  -3    1.70    2.90
   7   4  -3    5.10    2.70
   7   4  -3    2.80    3.50
   7   4  -3    6.80    3.00
   6   4  -3   75.69    6.10
   6   4  -3   78.29    6.10
   6   4  -3   72.99    6.40
   6   4  -3   77.79    5.70
   5   4  -3   19.10    5.10
   5   4  -3   10.60    4.10
   5   4  -3   14.90    3.50
   5   4  -3   12.00    3.20
   4   4  -3   31.40    3.50
   4   4  -3   28.40    4.90
  -4  -4   3   37.90    3.00
   3   4  -3  416.26   12.00
   3   4  -3  422.86   12.30
  -3  -4   3  418.26   12.20
  -3  -4   3  431.96   11.70
   2   4  -3  124.49    4.40
  -2  -4   3  122.39    4.20
  -2  -4   3  123.19    4.20
   1   4  -3 1248.18   32.30
  -1  -4   3 1250.37   32.20
  -1  -4   3 1249.47   31.70
   0   4  -3  271.47    7.80
   0  -4   3  264.77    7.70
  -1   4  -3   41.30    2.40
   1  -4   3   41.00    2.20
  -2   4  -3   82.19    3.90
  -2   4  -3   85.59    3.00
  -2   4  -3   89.19    2.90
  -3   4  -3   49.50    3.40
   4  -4   3  219.48    8.70
   4  -4   3  219.58    9.40
   5  -4   3   15.80    4.80
   5  -4   3   12.00    3.80
   6  -4   3   51.09    6.40
   6  -4   3   61.69    7.80
  10   3  -3   20.10    3.10
  10   3  -3   19.20    3.80
  10   3  -3   14.60    3.70
   9   3  -3   35.90    4.70
   9   3  -3   28.40    4.30
   9   3  -3   31.00    6.10
   8   3  -3   37.30    4.80
   8   3  -3   31.20    4.70
   8   3  -3   27.20    5.10
   7   3  -3  145.49    7.60
   7   3  -3  132.79    7.40
   7   3  -3  140.19    7.80
   7   3  -3  147.99    6.60
   6   3  -3  145.69    7.50
   6   3  -3  155.28    6.50
   6   3  -3  141.29    8.00
   6   3  -3  149.59    7.50
   5   3  -3  164.48    8.10
   5   3  -3  182.38    6.60
   5   3  -3  178.28    8.00
   5   3  -3  159.28    8.80
   4   3  -3  551.74   15.40
   4   3  -3  578.54   15.90
  -4  -3   3  555.74   15.10
   3   3  -3  198.18    5.90
   3   3  -3  184.48    6.60
  -3  -3   3  191.08    6.40
  -3  -3   3  192.78    5.70
   2   3  -3  200.28    5.80
  -2  -3   3  195.38    5.70
  -2  -3   3  195.18    5.90
   1   3  -3  153.68    4.70
  -1  -3   3  152.08    4.40
  -1  -3   3  159.68    4.60
   0   3  -3  301.17    8.20
   0  -3   3  293.97    8.20
  -1   3  -3  119.29    3.90
   1  -3   3  113.29    3.80
  -2   3  -3  747.03   19.90
  -2   3  -3  751.22   19.30
  -2   3  -3  751.62   19.20
  -3   3  -3  199.98    6.90
  -3   3  -3  215.38    6.40
  -3   3  -3  210.38    6.50
  -4   3  -3   24.70    4.00
  -4   3  -3   17.80    4.30
   4  -3   3   23.60    4.80
   5  -3   3   47.30    7.20
   5  -3   3   52.39    7.30
   5  -3   3   52.89    5.50
   5  -3   3   50.29    7.70
   6  -3   3  104.49    8.70
   6  -3   3  101.89    8.40
   6  -3   3   89.39    7.00
  10   2  -3    0.60    1.80
  10   2  -3    2.40    2.30
  10   2  -3    1.50    1.80
 -10  -2   3    2.50    3.20
   9   2  -3   64.49    5.00
   9   2  -3   66.79    5.30
   9   2  -3   59.59    4.90
   8   2  -3   62.79    5.10
   8   2  -3   68.09    5.50
   8   2  -3   63.79    6.00
   7   2  -3   -0.40    2.90
   7   2  -3    6.10    3.50
   7   2  -3    5.80    2.70
   7   2  -3    3.60    2.70
   6   2  -3  360.36   12.80
   6   2  -3  365.96   11.70
   6   2  -3  349.87   12.40
   6   2  -3  374.96   12.30
   5   2  -3   61.49    5.60
   5   2  -3   62.19    4.20
   5   2  -3   58.49    6.70
   5   2  -3   71.79    5.80
   4   2  -3   13.90    2.70
   4   2  -3   11.20    2.70
  -4  -2   3   11.30    1.70
  -4  -2   3    7.20    2.00
   3   2  -3 1368.86   34.80
  -3  -2   3 1359.36   34.70
  -3  -2   3 1337.77   35.50
  -3  -2   3 1384.06   35.60
   2   2  -3  265.17    7.40
  -2  -2   3  265.67    7.70
  -2  -2   3  269.17    7.30
  -2  -2   3  278.57    7.80
   1   2  -3 2733.43   71.19
  -1  -2   3 2857.01   71.19
  -1  -2   3 2933.71   71.19
  -1  -2   3 2781.12   71.19
   0   2  -3  232.48    6.40
   0  -2   3  226.78    6.30
  -1   2  -3 1036.90   25.90
   1  -2   3  976.70   25.90
  -2   2  -3   82.09    2.60
  -2   2  -3   85.59    2.60
  -2   2  -3   79.89    3.00
  -3   2  -3   98.99    3.60
  -3   2  -3  100.79    4.00
  -3   2  -3  100.19    3.90
  -3   2  -3   99.79    3.60
  -4   2  -3   21.60    3.70
  -4   2  -3   23.90    3.30
  -4   2  -3   25.40    3.70
   4  -2   3   25.90    3.90
  -5   2  -3   39.30    6.50
   5  -2   3   27.80    4.30
   5  -2   3   44.40    6.90
   5  -2   3   30.10    6.80
   6  -2   3   14.10    3.60
   6  -2   3   27.50    7.20
   6  -2   3   13.50    4.00
   6  -2   3   10.30    4.70
   7  -2   3   -4.60    4.20
   7  -2   3    0.60    3.30
   7  -2   3    5.70    4.00
   8  -2   3   16.80    4.30
   8  -2   3    3.00    3.80
  10   1  -3   -0.50    1.80
  10   1  -3    1.00    1.80
  10   1  -3   -2.20    1.80
 -10  -1   3    6.20    3.90
   9   1  -3   68.19    5.30
   9   1  -3   65.29    4.80
   9   1  -3   62.49    4.80
   8   1  -3   31.70    6.60
   8   1  -3   31.30    4.70
   8   1  -3   34.70    4.90
   7   1  -3    4.10    3.00
   7   1  -3    4.80    2.80
   7   1  -3    7.40    3.40
   7   1  -3    4.50    2.70
   6   1  -3  144.39    6.50
   6   1  -3  147.29    7.30
   6   1  -3  151.08    7.80
   6   1  -3  137.39    7.00
   5   1  -3   78.79    6.20
   5   1  -3   72.49    6.40
   5   1  -3   86.29    4.40
   5   1  -3   80.29    6.00
   4   1  -3  209.98    7.40
  -4  -1   3  225.08    7.80
   3   1  -3   85.69    2.70
  -3  -1   3   80.89    3.90
  -3  -1   3   83.29    2.50
  -3  -1   3   81.19    3.80
   2   1  -3   90.99    2.60
  -2  -1   3   89.39    3.20
  -2  -1   3   75.89    4.30
  -2  -1   3   87.59    2.50
   1   1  -3  140.79    4.00
  -1  -1   3  143.09    4.20
  -1  -1   3  146.09    4.00
   0   1  -3 1074.19   26.50
   0  -1   3 1047.80   26.50
   0  -1   3 1006.10   26.30
  -1   1  -3  559.54   14.50
  -1   1  -3  557.54   14.10
   1  -1   3  555.54   14.10
  -2   1  -3  472.85   12.60
  -2   1  -3  469.05   12.30
  -3   1  -3    2.20    1.10
  -3   1  -3    1.80    0.80
  -3   1  -3    2.30    0.90
  -4   1  -3  933.51   24.70
  -4   1  -3  957.30   24.80
  -4   1  -3  902.81   24.60
   4  -1   3  911.91   24.90
  -5   1  -3  151.88    7.60
  -5   1  -3  148.99    7.20
   5  -1   3  172.98    6.70
   6  -1   3  275.07   11.20
   6  -1   3  266.77   10.70
   6  -1   3  267.17   12.60
   6  -1   3  264.47   10.70
   6  -1   3  278.17    9.50
   7  -1   3    0.30    3.40
   7  -1   3   -1.30    2.90
   7  -1   3    3.40    5.00
   7  -1   3    3.70    3.80
   7  -1   3    8.30    4.60
   8  -1   3   47.00    5.90
   8  -1   3   43.10    6.90
   8  -1   3   38.20    8.20
   8  -1   3   50.09    5.50
   9  -1   3    4.40    3.70
   9  -1   3    6.70    3.20
  10   0  -3   26.70    3.70
  10   0  -3   20.90    3.20
  10   0  -3   22.70    3.10
   9   0  -3    6.30    2.20
   9   0  -3    6.30    2.80
   9   0  -3    5.20    3.50
   8   0  -3    0.20    2.50
   8   0  -3    1.80    3.30
   8   0  -3    3.30    2.80
   7   0  -3  119.29    6.70
   7   0  -3  126.49    6.90
   7   0  -3  122.09    7.00
   6   0  -3  189.88    8.40
   6   0  -3  186.48    8.30
   6   0  -3  181.58    8.20
   6   0  -3  191.48    7.50
   5   0  -3   -2.00    3.00
   5   0  -3   -3.40    3.20
   5   0  -3    1.00    2.80
   5   0  -3    0.40    2.40
   4   0  -3  326.77   10.20
  -4   0   3  342.47   10.80
  -3   0   3   71.99    3.40
  -3   0   3   64.29    3.60
  -2   0   3   61.69    2.70
   1   0  -3    8.70    1.10
   1   0  -3   10.40    0.60
  -1   0   3   10.10    1.00
   0   0  -3  408.36   10.50
   0   0  -3  410.36   10.70
   0   0   3  403.86   10.60
  -1   0  -3  377.96    9.80
  -1   0  -3  377.06    9.90
  -1   0  -3  371.86   10.00
   1   0   3  377.36    9.80
  -2   0  -3   22.70    1.30
  -2   0  -3   22.10    1.40
   2   0   3   24.00    1.40
  -3   0  -3 1406.36   35.50
  -3   0  -3 1322.07   35.80
   3   0   3 1402.96   35.40
  -4   0  -3   50.29    3.10
  -4   0  -3   51.39    3.50
  -4   0  -3   48.00    3.00
   4   0   3   50.69    3.70
  -5   0  -3  964.60   26.70
   5   0   3 1011.10   26.80
   6   0   3   -7.40    3.10
   6   0   3   -1.40    5.50
   6   0   3    2.20    3.30
   6   0   3   -1.40    2.40
   6   0   3    0.50    4.80
   7   0   3   45.00    6.10
   7   0   3   55.69    4.70
   7   0   3   38.90    7.70
   7   0   3   48.60    6.00
   7   0   3   55.09   10.00
   8   0   3   55.69    6.20
   8   0   3   51.89    6.20
   8   0   3   55.09    7.00
   9   0   3    2.00    2.90
   9   0   3    0.40    3.00
   9   0   3    7.10    4.50
   9   0   3   -1.00    3.00
  10   0   3    2.10    3.80
  10   0   3    0.20    2.60
  10  -1  -3   20.00    3.00
  10  -1  -3   32.10    3.30
  10  -1  -3   29.20    3.10
   9  -1  -3   10.50    2.40
   9  -1  -3    6.50    2.30
   9  -1  -3   15.30    3.80
   8  -1  -3    4.90    2.80
   8  -1  -3    4.30    3.00
   8  -1  -3    1.70    2.30
   7  -1  -3    0.50    2.90
   7  -1  -3    2.50    3.40
   7  -1  -3    4.00    3.20
   6  -1  -3    2.10    2.70
   6  -1  -3    1.20    5.20
   5  -1  -3   14.20    3.90
   5  -1  -3   11.60    3.60
   5  -1  -3    8.30    3.00
   5  -1  -3   11.50    3.10
   4  -1  -3  190.78    7.30
  -4   1   3  197.98    7.60
  -3   1   3  334.27   10.10
  -2   1   3  125.69    4.40
   1  -1  -3   77.89    2.90
  -1   1   3   75.89    2.80
   0  -1  -3 2502.15   63.99
   0  -1  -3 2630.34   64.39
   0   1   3 2506.95   64.29
  -1  -1  -3   -0.10    0.40
  -1  -1  -3   -0.20    0.40
   1   1   3   -0.10    0.40
  -2  -1  -3    5.00    1.00
  -2  -1  -3    4.90    1.00
  -3  -1  -3 1221.78   31.90
  -3  -1  -3 1232.88   31.90
   3   1   3 1250.57   32.00
  -4  -1  -3   16.20    2.10
  -4  -1  -3   14.80    2.90
   4   1   3   17.00    2.40
   4   1   3   18.50    3.10
   5   1   3  265.47    8.80
   6   1   3  105.59    5.10
   6   1   3   86.69    8.20
   6   1   3  102.19    7.60
   6   1   3   98.69    7.00
   6   1   3   95.19    6.30
   7   1   3    9.50    4.40
   7   1   3    8.30    3.90
   7   1   3    7.00    4.70
   7   1   3    6.20    2.50
   7   1   3    6.00    3.30
   8   1   3    6.30    3.10
   8   1   3    1.30    3.00
   8   1   3    5.60    4.10
   8   1   3    5.10    2.90
   9   1   3   58.19    7.00
   9   1   3   55.19    5.10
   9   1   3   50.99    5.40
  10   1   3    9.00    3.20
  10   1   3   18.20    4.10
  10   1   3    8.20    3.80
  10   1   3   12.60    3.20
   9  -2  -3   27.80    3.70
   9  -2  -3   18.60    3.30
   9  -2  -3   33.20    4.70
   8  -2  -3   14.60    3.50
   7  -2  -3  384.86   13.00
   7  -2  -3  401.96   14.90
   7  -2  -3  385.96   12.80
   6  -2  -3  229.28    9.00
   6  -2  -3  210.28    8.90
   6  -2  -3  216.58    9.00
   5  -2  -3   87.19    6.70
   5  -2  -3   96.19    6.00
   5  -2  -3   97.29    6.20
   5  -2  -3   84.09    7.70
   4  -2  -3   81.89   10.20
   4  -2  -3   75.79    8.40
  -4   2   3   65.39    5.50
  -3   2   3  219.38    7.50
   2  -2  -3    3.00    1.20
  -2   2   3    3.90    1.00
   1  -2  -3  815.22   21.40
  -1   2   3  806.12   21.40
   0  -2  -3   92.29    2.60
   0  -2  -3   88.19    3.10
   0   2   3   90.39    3.10
   0   2   3   89.69    2.70
  -1  -2  -3   -0.40    0.40
   1   2   3   -0.60    0.40
  -2  -2  -3  449.95   11.90
  -2  -2  -3  417.06   12.30
   2   2   3  445.86   11.90
   2   2   3  457.65   12.00
  -3  -2  -3    3.50    0.90
  -3  -2  -3    3.00    0.90
   3   2   3    2.60    0.80
   3   2   3    4.20    1.00
  -4  -2  -3  381.96   11.30
  -4  -2  -3  390.96   10.90
   4   2   3  374.86   11.20
   4   2   3  367.86   11.10
  -5  -2  -3   14.70    3.40
   5   2   3   18.40    3.00
   5   2   3   17.30    3.90
   6   2   3   76.99    7.60
   6   2   3   79.99    5.90
   6   2   3   82.89    6.10
   6   2   3   83.19    6.80
   6   2   3   90.29    4.80
   7   2   3    5.00    4.00
   7   2   3    6.20    4.00
   7   2   3    3.10    5.30
   7   2   3    3.40    2.40
   8   2   3   -2.10    3.00
   8   2   3   -3.20    2.20
   8   2   3   -2.50    4.40
   8   2   3   -1.20    2.80
   8   2   3   -1.80    4.00
   9   2   3    8.10    2.60
   9   2   3    5.30    3.40
   9   2   3    6.10    2.90
   9   2   3    7.00    3.10
  10   2   3    1.60    2.70
  10   2   3   -1.80    2.40
  10   2   3   -1.80    2.20
  10   2   3    7.00    3.50
  11   2   3    3.60    1.90
   9  -3  -3   22.10    3.10
   9  -3  -3   17.20    3.90
   9  -3  -3   17.30    4.00
   8  -3  -3    2.90    2.40
   8  -3  -3    4.30    2.40
   8  -3  -3    4.20    2.90
   7  -3  -3    2.40    3.00
   7  -3  -3    5.70    2.70
   7  -3  -3    3.90    3.00
   6  -3  -3   14.00    3.50
   6  -3  -3   11.20    3.50
   6  -3  -3    9.00    2.90
   6  -3  -3    4.90    4.00
   5  -3  -3  129.79    7.20
   5  -3  -3  125.99    7.20
   5  -3  -3  129.39    7.40
   5  -3  -3  128.19    6.40
   4  -3  -3   66.59    6.60
   4  -3  -3   71.79    5.90
   4  -3  -3   71.79    6.00
   4  -3  -3   57.09    6.20
  -3   3   3   41.30    3.90
   2  -3  -3   -0.20    1.40
  -2   3   3   -0.40    1.00
   1  -3  -3  507.35   14.00
  -1   3   3  509.35   13.80
  -1   3   3  495.05   12.90
   0  -3  -3   18.50    1.60
   0  -3  -3   18.80    1.10
   0   3   3   16.20    1.50
   0   3   3   17.40    1.20
  -1  -3  -3    2.40    0.70
  -1  -3  -3    3.60    0.90
   1   3   3    5.00    1.10
   1   3   3    2.00    0.60
  -2  -3  -3  188.68    5.90
  -2  -3  -3  191.68    5.60
   2   3   3  190.38    5.90
   2   3   3  192.78    5.70
  -3  -3  -3 1086.39   27.60
  -3  -3  -3 1028.10   27.80
  -4  -3  -3   12.70    3.20
  -4  -3  -3   18.30    2.30
   4   3   3   22.40    2.90
   4   3   3   19.80    2.90
   4   3   3   19.00    3.00
  -5  -3  -3   13.80    2.40
   5   3   3   14.10    2.80
   5   3   3    9.70    2.70
   6   3   3   43.60    3.70
   6   3   3   33.20    6.40
   6   3   3   30.80    6.60
   6   3   3   43.10    5.30
   6   3   3   48.40    5.60
   7   3   3    4.70    3.70
   7   3   3    4.10    3.70
   7   3   3    4.90    3.10
   7   3   3    5.90    2.50
   7   3   3    1.30    2.90
   8   3   3   82.39    6.80
   8   3   3   87.69    6.00
   8   3   3   80.39    5.10
   8   3   3   81.99    6.90
   8   3   3   93.29    6.60
   9   3   3    3.40    2.60
   9   3   3    3.40    2.80
   9   3   3    1.40    3.50
   9   3   3    0.10    2.30
  10   3   3   15.20    3.20
  10   3   3   11.60    2.40
  10   3   3   13.80    3.70
  10   3   3   20.20    3.90
  11   3   3    7.60    4.60
  11   3   3   -3.70    3.70
  11   3   3    4.80    1.80
   9  -4  -3    0.20    2.40
   9  -4  -3   -3.10    1.70
   8  -4  -3   25.30    4.70
   8  -4  -3   24.30    5.10
   8  -4  -3   25.80    3.50
   7  -4  -3   -1.30    3.00
   7  -4  -3   -1.40    2.40
   7  -4  -3    3.00    2.80
   6  -4  -3   -3.30    3.30
   6  -4  -3   -6.10    3.20
   6  -4  -3    1.00    2.90
   6  -4  -3   -1.00    2.80
   5  -4  -3   39.30    5.30
   5  -4  -3   36.50    5.00
   5  -4  -3   38.60    5.60
   5  -4  -3   39.70    6.10
   4  -4  -3  151.78    6.90
   4  -4  -3  148.89    7.40
   4  -4  -3  139.59    8.10
   4  -4  -3  146.79    7.10
   3  -4  -3   46.60    5.30
   3  -4  -3   51.29    6.70
  -3   4   3   62.69    5.50
  -2   4   3  133.69    5.50
   1  -4  -3  403.16   12.40
   1  -4  -3  416.26   11.10
  -1   4   3  442.46   12.30
  -1   4   3  441.36   11.30
   0  -4  -3  510.15   13.20
   0   4   3  495.75   13.30
  -1  -4  -3  140.59    4.30
  -1  -4  -3  131.19    4.80
   1   4   3  135.19    4.40
   1   4   3  139.99    4.70
  -2  -4  -3   99.19    3.90
  -2  -4  -3  103.39    3.50
   2   4   3   99.39    3.70
   2   4   3   88.69    4.40
  -3  -4  -3  629.44   17.60
  -3  -4  -3  653.03   17.20
   3   4   3  642.34   17.40
   3   4   3  622.44   17.50
  -4  -4  -3    5.90    1.30
   4   4   3    5.30    2.60
   4   4   3    5.30    1.70
  -5  -4  -3 1563.34   44.50
   5   4   3 1722.73   45.90
   5   4   3 1662.23   44.50
   5   4   3 1668.83   46.00
   5   4   3 1879.91   47.00
   6   4   3  323.97   11.30
   6   4   3  323.07   12.00
   6   4   3  327.07   11.60
   6   4   3  337.97   10.80
   6   4   3  329.27   11.60
   7   4   3  208.88    9.00
   7   4   3  209.08    9.30
   7   4   3  220.98    8.30
   7   4   3  205.28    8.50
   7   4   3  200.78    8.70
   8   4   3  121.69    7.50
   8   4   3  123.79    6.80
   8   4   3  122.39    6.70
   8   4   3  114.59    6.80
   9   4   3   -1.80    3.60
   9   4   3   -0.30    2.10
   9   4   3    1.00    2.80
   9   4   3    4.00    2.80
  10   4   3   27.10    4.80
  10   4   3   25.80    3.80
  10   4   3   30.40    4.00
  11   4   3    1.30    1.90
  11   4   3   14.20    4.10
  11   4   3   -2.90    2.40
   8  -5  -3    7.50    2.70
   8  -5  -3   11.30    3.00
   7  -5  -3   71.09    6.00
   7  -5  -3   68.09    4.80
   7  -5  -3   63.99    5.80
   7  -5  -3   68.49    6.30
   6  -5  -3  178.48    8.20
   6  -5  -3  164.58    7.60
   6  -5  -3  160.98    8.10
   6  -5  -3  178.38    7.70
   5  -5  -3    4.20    2.90
   5  -5  -3   -0.70    3.20
   5  -5  -3    1.20    3.60
   5  -5  -3    5.30    2.80
   4  -5  -3  125.49    7.10
   4  -5  -3  125.39    6.50
   4  -5  -3  127.49    6.90
   4  -5  -3  119.09    7.80
   3  -5  -3   47.20    7.90
   3  -5  -3   33.00    5.30
   3  -5  -3   36.70    4.80
   3  -5  -3   32.90    5.50
  -2   5   3    3.80    2.20
   1  -5  -3  780.42   20.50
  -1   5   3  782.82   20.90
  -1   5   3  813.52   21.80
   0  -5  -3  301.87    8.30
   0  -5  -3  293.77    9.50
   0   5   3  296.27    8.60
   0   5   3  300.17    9.20
  -1  -5  -3   38.10    2.20
  -1  -5  -3   34.20    3.10
   1   5   3   36.10    2.60
   1   5   3   34.50    2.80
  -2  -5  -3  724.83   20.40
  -2  -5  -3  764.82   19.90
   2   5   3  736.53   20.00
   2   5   3  761.62   20.40
  -3  -5  -3    9.70    2.10
   3   5   3    8.60    2.00
   3   5   3    5.30    1.40
  -4  -5  -3    4.00    1.70
   4   5   3    3.80    2.80
   4   5   3    5.10    2.00
   5   5   3   15.10    4.10
   5   5   3   21.10    4.20
   5   5   3   12.30    3.30
   5   5   3   17.80    4.40
   5   5   3   23.20    5.30
   6   5   3    3.40    3.40
   6   5   3   -3.30    2.70
   6   5   3   -3.10    2.80
   6   5   3   -0.20    2.30
   6   5   3    2.10    3.10
   7   5   3   20.80    5.20
   7   5   3   19.60    5.60
   7   5   3   25.80    4.40
   7   5   3   26.00    3.80
   7   5   3   21.40    3.60
   8   5   3  138.19    6.90
   8   5   3  141.19    7.20
   8   5   3  135.79    7.60
   9   5   3   -0.50    2.10
   9   5   3    1.70    2.60
   9   5   3    0.20    2.80
   9   5   3    2.80    3.30
  10   5   3   28.70    3.90
  10   5   3   12.50    3.00
  10   5   3   16.60    3.60
  10   5   3   16.00    3.40
  11   5   3    5.00    2.60
  11   5   3    2.70    1.80
  11   5   3   -2.80    2.50
   8  -6  -3   17.40    4.30
   7  -6  -3    9.80    3.00
   7  -6  -3    3.60    3.60
   7  -6  -3    6.00    2.10
   6  -6  -3    3.10    2.80
   6  -6  -3    5.80    2.50
   6  -6  -3    5.80    3.30
   5  -6  -3   27.10    4.50
   5  -6  -3   23.10    4.20
   5  -6  -3   37.40    6.20
   4  -6  -3  320.17   11.60
   4  -6  -3  323.47   11.40
   4  -6  -3  323.57   10.80
   3  -6  -3   10.70    3.10
   3  -6  -3   13.00    3.70
   3  -6  -3   13.00    2.80
   2  -6  -3   41.40    5.00
   2  -6  -3   35.10    4.40
   2  -6  -3   35.30    5.90
   1  -6  -3   24.00    3.20
  -1   6   3   20.70    4.40
   0  -6  -3  201.78    6.40
   0   6   3  202.08    7.50
   0   6   3  195.18    7.00
  -1  -6  -3  130.59    4.80
   1   6   3  132.09    5.50
   1   6   3  118.09    5.40
  -2  -6  -3 1950.20   50.19
   2   6   3 1954.00   50.89
  -3  -6  -3   13.50    2.90
   3   6   3   15.00    3.50
   4   6   3  116.89    7.00
   4   6   3  117.89    5.90
   5   6   3   34.10    6.10
   5   6   3   42.30    6.50
   5   6   3   44.20    4.50
   5   6   3   44.50    5.50
   6   6   3    7.60    3.60
   6   6   3    5.50    2.50
   6   6   3    4.80    3.10
   6   6   3    7.50    2.80
   7   6   3  152.28    8.00
   7   6   3  156.88    7.30
   7   6   3  150.28    7.20
   7   6   3  144.59    6.60
   8   6   3  124.79    6.50
   8   6   3  125.19    7.10
   8   6   3  117.99    7.50
   8   6   3  131.89    7.30
   9   6   3   62.59    4.70
   9   6   3   60.29    4.80
   9   6   3   69.29    5.80
  10   6   3   26.00    3.90
  10   6   3   36.20    4.80
  10   6   3   23.30    3.90
  10   6   3   27.00    3.50
  11   6   3   12.50    3.50
  11   6   3   15.00    2.80
   7  -7  -3    4.70    1.70
   7  -7  -3    7.40    3.00
   7  -7  -3    0.90    3.50
   6  -7  -3   54.59    4.40
   6  -7  -3   57.69    4.70
   6  -7  -3   53.89    5.30
   5  -7  -3   -2.30    3.20
   5  -7  -3   -2.20    2.40
   5  -7  -3   -4.60    2.40
   4  -7  -3   78.29    5.60
   4  -7  -3   78.89    6.30
   4  -7  -3   73.39    5.10
   3  -7  -3    7.60    3.70
   3  -7  -3    3.10    2.40
   3  -7  -3    1.30    2.70
   2  -7  -3   10.30    3.90
   2  -7  -3    7.00    2.90
   2  -7  -3   12.20    2.70
   1  -7  -3    4.80    3.90
   1  -7  -3    4.50    2.60
   1  -7  -3    8.70    3.10
   0  -7  -3  204.18    7.30
   0  -7  -3  189.98    8.40
   0  -7  -3  192.68    8.20
  -1  -7  -3  464.75   13.30
   1   7   3  454.15   14.40
  -2  -7  -3   42.10    4.10
   2   7   3   39.60    5.10
   2   7   3   45.20    5.10
   3   7   3   89.19    5.80
   4   7   3    3.10    3.40
   4   7   3    7.60    4.20
   4   7   3    2.80    4.70
   4   7   3    4.60    3.40
   5   7   3    3.80    3.50
   5   7   3    6.40    2.90
   5   7   3   12.30    4.70
   5   7   3    9.60    3.20
   5   7   3    9.00    3.30
   6   7   3   99.99    5.60
   6   7   3   97.59    9.30
   6   7   3   93.19    9.30
   6   7   3  100.99    6.80
   6   7   3  104.89    6.30
   7   7   3    1.70    2.90
   7   7   3   -1.90    2.20
   7   7   3    1.10    3.40
   7   7   3   -2.00    2.60
   8   7   3   28.00    4.80
   8   7   3   27.00    4.50
   8   7   3   29.10    4.90
   8   7   3   17.30    4.30
  -9  -7  -3    7.20    2.80
   9   7   3    8.20    3.10
   9   7   3    4.00    2.60
   9   7   3    5.90    2.90
   9   7   3    4.50    2.10
  10   7   3  165.28    6.50
  10   7   3  162.68    8.60
  10   7   3  135.89    6.40
  11   7   3    9.00    2.20
   7  -8  -3   23.40    2.90
   6  -8  -3    3.70    2.50
   6  -8  -3   -1.10    1.80
   6  -8  -3    0.00    3.10
   5  -8  -3    4.90    3.50
   5  -8  -3    7.20    2.80
   4  -8  -3    1.90    2.20
   4  -8  -3   -0.30    2.50
   4  -8  -3    3.70    3.50
   3  -8  -3    8.30    2.60
   3  -8  -3    9.70    2.90
   3  -8  -3   20.80    5.80
   2  -8  -3   -1.00    3.70
   2  -8  -3    2.60    2.30
   2  -8  -3    0.70    2.80
   1  -8  -3    1.10    2.70
   1  -8  -3    1.30    2.50
   1  -8  -3    5.80    3.80
   0  -8  -3  205.48    8.60
   0  -8  -3  187.58    9.90
   0  -8  -3  208.08    8.30
  -1  -8  -3   70.49    6.50
  -1  -8  -3   77.09    6.00
  -1  -8  -3   64.79    6.00
  -2  -8  -3  193.38    8.00
  -2  -8  -3  187.18    8.80
   2   8   3  194.18    8.10
  -3  -8  -3    0.90    2.80
   3   8   3   -0.40    2.80
   4   8   3    9.50    3.20
   4   8   3   14.60    4.30
   4   8   3   36.10    7.50
   4   8   3   12.50    3.90
   5   8   3    7.70    3.80
   5   8   3   12.20    4.40
   5   8   3    7.30    4.70
   5   8   3    8.90    3.20
   6   8   3   13.70    3.60
   6   8   3   16.40    3.30
   6   8   3   33.90    8.10
   6   8   3   20.80    5.20
   6   8   3   20.50    5.20
   7   8   3   14.40    3.50
   7   8   3   25.30    7.10
   7   8   3   19.40    5.40
   7   8   3   23.10    4.90
   7   8   3   17.00    3.70
  -8  -8  -3    4.90    2.60
   8   8   3    7.60    2.50
   8   8   3   10.50    2.70
   8   8   3    4.00    3.10
   8   8   3   10.50    3.30
  -9  -8  -3    2.90    2.40
   9   8   3    0.80    2.80
   9   8   3    4.40    3.00
   9   8   3    1.50    2.50
  10   8   3   17.80    3.50
  10   8   3   25.50    5.50
  10   8   3   22.60    3.60
   6  -9  -3    1.50    1.80
   6  -9  -3    2.70    2.90
   5  -9  -3   20.10    3.40
   5  -9  -3   25.50    3.90
   4  -9  -3    9.10    2.60
   4  -9  -3    8.20    2.60
   3  -9  -3  355.46   12.30
   3  -9  -3  356.86   11.60
   2  -9  -3  179.08    8.90
   2  -9  -3  184.48    7.50
   1  -9  -3    2.40    2.90
   1  -9  -3    3.50    2.50
   0  -9  -3   21.60    4.10
   0  -9  -3   21.50    4.70
   0  -9  -3   12.30    3.20
  -1  -9  -3    3.70    3.10
  -1  -9  -3   -2.60    3.40
  -1  -9  -3   -0.40    3.30
  -2  -9  -3   59.19    5.10
   2   9   3   55.39    5.50
  -3  -9  -3   93.39    5.80
   3   9   3   97.89    6.10
  -4  -9  -3   27.70    4.30
   4   9   3   24.60    5.10
   4   9   3   21.50    5.10
  -5  -9  -3    8.20    2.50
   5   9   3   10.80    3.20
   5   9   3   10.20    4.00
   5   9   3    6.60    4.40
  -6  -9  -3   30.20    4.40
   6   9   3   27.20    5.60
   6   9   3   43.10    6.90
   6   9   3   28.20    5.30
  -7  -9  -3   10.60    2.90
   7   9   3   24.10    4.80
   7   9   3   16.10    3.30
   7   9   3   15.60    4.50
   7   9   3   20.90    4.80
  -8  -9  -3    2.70    3.70
   8   9   3   -4.50    4.10
   8   9   3    2.00    3.00
  -9  -9  -3   21.40    3.90
   9   9   3   27.20    5.90
   9   9   3   16.80    4.10
   9   9   3   28.90    4.60
  10   9   3   40.70    3.90
  10   9   3   30.70    3.90
   5 -10  -3   99.39    4.50
   5 -10  -3   95.49    4.90
   4 -10  -3    2.20    2.10
   4 -10  -3   -1.70    2.10
   3 -10  -3   98.99    5.90
   3 -10  -3   96.49    5.20
   2 -10  -3    2.60    2.70
   2 -10  -3    4.10    2.50
   1 -10  -3    4.20    2.50
   1 -10  -3    0.00    3.70
   0 -10  -3  119.09    6.80
   0 -10  -3  108.09    7.90
   0 -10  -3  121.09    6.10
  -1 -10  -3   82.99    6.40
  -1 -10  -3   88.09    6.40
  -1 -10  -3   80.89    5.90
   1  10   3   85.29    5.90
  -2 -10  -3    2.10    2.60
   2  10   3    3.20    2.70
  -3 -10  -3    3.00    2.60
   3  10   3    5.00    3.20
  -4 -10  -3  272.77    9.60
   4  10   3  256.37   10.50
   4  10   3  276.27   10.50
  -5 -10  -3   13.60    5.00
   5  10   3   14.40    3.70
   5  10   3   14.20    3.40
  -6 -10  -3   93.19    5.50
   6  10   3   98.89    7.30
   6  10   3   88.49    6.30
  -7 -10  -3    0.30    2.20
   7  10   3    4.10    3.70
   7  10   3    2.70    2.60
  -8 -10  -3    1.90    2.10
   8  10   3   -0.50    2.70
   8  10   3   -1.30    3.30
  -9 -10  -3    1.10    2.10
   9  10   3    0.90    2.20
   9  10   3    7.30    4.70
 -10 -10  -3    1.10    1.70
  10  10   3    1.00    2.00
   5 -11  -3    2.60    1.60
   5 -11  -3    1.50    1.70
   4 -11  -3   21.30    2.90
   4 -11  -3   16.80    3.10
  -4  11   3   19.10    5.00
   3 -11  -3    1.00    2.00
   3 -11  -3    3.00    2.10
   2 -11  -3    6.50    2.70
   2 -11  -3    4.20    2.50
   1 -11  -3    1.90    2.70
   1 -11  -3   -2.00    2.40
   0 -11  -3  170.68    8.10
   0 -11  -3  143.99    8.20
   0 -11  -3  168.48    7.20
   0  11   3  153.18    7.50
  -1 -11  -3   52.39    5.30
  -1 -11  -3   52.89    5.50
   1  11   3   45.30    5.50
  -2 -11  -3  157.08    6.90
   2  11   3  152.28    7.70
  -3 -11  -3  381.36   12.70
   3  11   3  393.66   13.30
  -4 -11  -3  278.47   10.50
   4  11   3  269.47   10.60
   4  11   3  276.57   10.40
  -5 -11  -3   16.30    4.00
   5  11   3    5.70    3.90
   5  11   3    6.90    3.30
  -6 -11  -3   64.89    4.60
   6  11   3   63.69    5.70
   6  11   3   45.80    9.30
  -7 -11  -3    3.70    2.30
   7  11   3   -1.20    2.70
   7  11   3    4.50    3.50
  -8 -11  -3   14.00    3.60
   8  11   3   13.20    3.90
  -9 -11  -3   79.09    4.40
  -9 -11  -3   81.39    4.20
   9  11   3   84.89    4.40
   4 -12  -3    0.50    1.60
   3 -12  -3   11.70    2.80
   2 -12  -3    1.10    1.90
   2 -12  -3    0.10    1.80
  -2  12   3    0.00    3.10
   1 -12  -3    2.40    2.50
  -1  12   3    5.80    3.20
   0 -12  -3    3.80    3.80
   0 -12  -3   -3.10    2.80
   0  12   3   -0.80    2.60
   1  12   3    9.20    2.80
  -2 -12  -3   27.00    4.00
   2  12   3   26.70    4.90
  -3 -12  -3   35.70    4.20
   3  12   3   27.50    4.90
   3  12   3   37.20    5.10
  -4 -12  -3   61.09    4.50
   4  12   3   62.89    5.40
   4  12   3   54.19    5.30
   5  12   3   56.49    5.80
   5  12   3   63.69    7.70
  -6 -12  -3   50.69    4.20
   6  12   3   43.20    5.20
   6  12   3   42.90    5.40
  -7 -12  -3   37.70    5.30
  -7 -12  -3   21.20    3.30
   7  12   3   13.80    3.50
   7  12   3   23.10    4.50
  -8 -12  -3   -0.30    2.80
  -8 -12  -3    2.20    1.90
   8  12   3   -2.20    2.10
   9  12   3   26.90    3.00
   2 -13  -3    7.50    2.40
   1 -13  -3   -0.60    2.30
  -1  13   3   -8.70    5.40
   0 -13  -3    4.40    3.00
   0  13   3    5.10    3.10
  -1 -13  -3    1.20    3.00
   1  13   3    5.10    3.10
  -2 -13  -3   17.10    4.30
   2  13   3   21.30    3.90
   2  13   3   17.40    5.00
  -3 -13  -3   26.40    4.10
   3  13   3   31.90    4.30
   3  13   3   27.00    4.80
  -4 -13  -3   17.20    3.80
   4  13   3   15.70    4.40
   4  13   3   25.20    5.00
  -5 -13  -3    2.50    2.00
   5  13   3    4.10    2.70
   5  13   3    6.20    2.80
  -6 -13  -3   12.70    3.40
   6  13   3    9.00    2.90
   6  13   3   12.30    2.90
  -7 -13  -3    0.30    1.70
   7  13   3    3.60    2.40
  -8 -13  -3   17.40    2.50
   8  13   3    8.30    2.10
   1  14   3    6.20    3.50
  -2 -14  -3   59.29    4.30
   2  14   3   50.29    5.20
   2  14   3   61.99    4.30
  -3 -14  -3    9.20    2.40
   3  14   3    1.00    3.00
   3  14   3    5.20    2.30
  -4 -14  -3   41.40    3.50
   4  14   3   44.20    4.80
   4  14   3   41.90    4.40
  -5 -14  -3    4.90    1.90
   5  14   3    3.80    2.60
   5  14   3    3.70    2.60
  -6 -14  -3   23.30    3.00
   6  14   3   28.40    3.70
   2  15   3    1.70    2.00
  -3 -15  -3    8.30    2.40
   3  15   3    9.50    2.30
  -4 -15  -3   48.20    3.20
   4  15   3   44.90    6.00
   5  14  -4   26.60    3.00
  -5 -14   4   35.00    3.80
   4  14  -4    0.40    1.80
  -4 -14   4    1.00    1.90
   3  14  -4   -1.30    2.30
  -3 -14   4    2.00    1.90
   2  14  -4   10.30    2.70
  -2 -14   4   14.60    2.70
   1  14  -4   15.40    3.60
  -1 -14   4    8.10    1.80
   0  14  -4    9.20    3.80
   0 -14   4   10.50    2.70
   6  13  -4   21.00    3.40
  -6 -13   4   24.40    3.50
   5  13  -4   89.29    4.60
  -5 -13   4   93.69    5.00
  -5 -13   4   97.09    4.80
   4  13  -4   17.70    4.80
  -4 -13   4   18.00    3.50
  -4 -13   4   17.60    4.70
   3  13  -4    2.80    2.20
  -3 -13   4    4.10    3.00
  -3 -13   4    6.50    3.60
   2  13  -4   -2.20    2.30
  -2 -13   4    1.40    2.00
   1  13  -4   -0.70    2.40
  -1 -13   4    4.20    2.20
   0  13  -4    0.60    2.50
   0 -13   4   -0.40    3.30
   0 -13   4   -1.80    2.80
  -1  13  -4    9.90    2.90
   1 -13   4   14.90    3.30
   1 -13   4   20.90    4.10
   2 -13   4    9.50    2.40
   2 -13   4    8.70    2.40
   7  12  -4   33.60    3.80
  -7 -12   4   39.90    3.30
   6  12  -4   65.29    4.70
  -6 -12   4   58.89    5.40
  -6 -12   4   59.69    4.20
   5  12  -4    4.20    2.30
  -5 -12   4    4.20    2.30
  -5 -12   4    5.00    2.60
   4  12  -4   72.39    5.40
  -4 -12   4   79.29    5.40
  -4 -12   4   75.49    5.00
   3  12  -4    7.20    2.80
  -3 -12   4    6.10    2.50
  -3 -12   4    9.80    3.20
   2  12  -4   59.49    5.30
  -2 -12   4   58.69    6.50
  -2 -12   4   63.29    6.10
   1  12  -4   24.80    4.70
  -1 -12   4   23.80    6.30
  -1 -12   4   16.40    3.80
   0  12  -4   32.20    5.00
   0 -12   4   23.90    4.90
   0 -12   4   30.10    4.00
  -1  12  -4    5.90    3.00
   1 -12   4   14.50    3.90
   1 -12   4    5.20    2.70
  -2  12  -4  147.59    7.10
   2 -12   4  135.29    6.10
   3 -12   4   -3.30    2.60
   3 -12   4    3.00    2.10
   4 -12   4    3.60    1.90
   8  11  -4    4.00    1.80
  -8 -11   4    2.70    1.70
   7  11  -4    7.20    2.10
  -7 -11   4    6.80    2.10
   6  11  -4   79.19    5.10
  -6 -11   4   61.39    4.70
  -6 -11   4   65.09    6.20
  -5 -11   4   92.79    6.10
  -5 -11   4   84.19    5.90
   4  11  -4    4.40    2.60
  -4 -11   4    7.60    2.50
  -4 -11   4    4.30    2.80
   3  11  -4   64.09    5.70
  -3 -11   4   69.59    5.50
  -3 -11   4   61.39    4.90
   2  11  -4    0.10    2.80
  -2 -11   4    0.60    2.40
  -2 -11   4   -2.90    3.00
   1  11  -4   34.40    5.30
  -1 -11   4   49.99    7.00
  -1 -11   4   49.20    6.00
  -1 -11   4   44.10    4.40
   0  11  -4   25.90    5.10
   0 -11   4   34.70    4.70
   0 -11   4   36.90    4.10
   1 -11   4    1.80    2.80
   1 -11   4    5.40    2.60
   2 -11   4  222.28    8.40
   2 -11   4  220.48    8.30
   3 -11   4   14.00    3.60
   3 -11   4    8.40    2.80
   4 -11   4    7.00    2.20
   4 -11   4   -1.20    2.90
   5 -11   4   -2.50    1.80
   9  10  -4    1.20    1.50
  -9 -10   4    0.10    1.60
   8  10  -4    1.00    2.70
  -8 -10   4    5.50    2.00
   7  10  -4   -0.80    2.30
  -7 -10   4    2.60    2.30
   6  10  -4   49.90    5.10
  -6 -10   4   54.59    4.80
  -6 -10   4   55.19    6.90
   5  10  -4   24.30    5.00
  -5 -10   4   20.10    5.10
  -5 -10   4   17.70    4.30
   4  10  -4   58.49    6.60
  -4 -10   4   59.19    5.10
  -4 -10   4   71.29    5.50
   3  10  -4    8.10    3.00
  -3 -10   4    7.70    2.70
  -3 -10   4    7.00    2.70
   2  10  -4   31.20    5.10
  -2 -10   4   51.49   10.60
  -2 -10   4   46.40    5.60
  -2 -10   4   29.50    4.80
   1  10  -4    8.80    3.20
  -1 -10   4   10.80    3.50
  -1 -10   4    5.60    3.60
  -1 -10   4   13.90    3.50
   0 -10   4    3.90    3.20
   0 -10   4    5.80    2.60
   0 -10   4   -1.30    4.20
   1 -10   4   29.40    4.80
   1 -10   4   35.60    4.90
   2 -10   4   22.90    4.70
   2 -10   4   15.20    4.00
   3 -10   4  177.98    7.60
   3 -10   4  175.28    8.00
   4 -10   4   32.20    5.00
   4 -10   4   40.90    4.10
   5 -10   4    4.10    2.20
   6 -10   4    5.20    2.50
   9   9  -4   15.70    2.80
   9   9  -4   30.60    8.10
  -9  -9   4   11.30    3.20
   8   9  -4   43.20    6.10
   8   9  -4   38.70    4.20
  -8  -9   4   30.20    5.60
  -8  -9   4   28.70    3.90
   7   9  -4   48.50    7.60
   7   9  -4   42.60    6.80
  -7  -9   4   40.60    5.60
  -7  -9   4   39.70    5.80
   6   9  -4  143.19   10.30
   6   9  -4  134.89    7.50
  -6  -9   4  126.99    7.60
  -6  -9   4  136.69    6.70
   5   9  -4   60.49    5.90
  -5  -9   4   60.99    5.30
  -5  -9   4   55.39    6.10
   4   9  -4  104.69    6.70
  -4  -9   4  113.99    6.30
  -4  -9   4   98.59    6.60
   3   9  -4   12.70    3.20
  -3  -9   4   13.10    3.00
  -3  -9   4   19.70    4.60
   2   9  -4  331.57   11.80
  -2  -9   4  333.87   12.30
  -2  -9   4  338.27   11.50
  -2  -9   4  333.87   11.10
   1   9  -4  171.18    8.10
  -1  -9   4  180.08    8.70
  -1  -9   4  191.28    7.60
  -1  -9   4  179.28   11.10
   0  -9   4   13.00    3.10
   0  -9   4   11.30    2.70
   0  -9   4   17.50    4.20
   1  -9   4    5.00    2.90
   1  -9   4    6.00    4.60
   1  -9   4    4.50    2.70
   2  -9   4    1.60    2.90
   2  -9   4    3.90    2.60
   3  -9   4   43.60    4.40
   3  -9   4   44.70    5.20
   4  -9   4   23.70    3.90
   5  -9   4   23.70    3.80
   5  -9   4   21.30    5.50
   6  -9   4    1.90    2.40
   9   8  -4   -2.20    2.30
   9   8  -4    3.70    3.00
  -9  -8   4    2.10    2.90
  -9  -8   4    0.40    2.00
   8   8  -4    0.70    2.30
   8   8  -4   -0.40    3.50
  -8  -8   4    3.40    3.10
  -8  -8   4    4.10    2.70
   7   8  -4  113.29    6.70
   7   8  -4  110.29    7.70
  -7  -8   4  129.59    7.50
  -7  -8   4  106.49    6.60
   6   8  -4   72.49    8.00
   6   8  -4   79.49    6.90
  -6  -8   4   82.39    8.20
  -6  -8   4   84.09    8.20
   5   8  -4   44.10    5.10
  -5  -8   4   29.50    5.40
  -5  -8   4   29.00    4.90
  -5  -8   4   35.40    6.70
   4   8  -4    1.40    2.90
  -4  -8   4    6.70    4.30
  -4  -8   4    0.00    2.50
  -4  -8   4    1.80    3.80
   3   8  -4   -0.90    2.80
  -3  -8   4    6.90    2.60
  -3  -8   4    0.00    3.30
   2   8  -4   33.10    5.50
  -2  -8   4   57.49    7.70
  -2  -8   4   40.00    5.10
  -2  -8   4   51.69    5.10
  -1  -8   4   40.30    4.70
  -1  -8   4   38.80    5.50
  -1  -8   4   26.60    6.00
   0  -8   4   11.60    3.00
   0  -8   4    1.60    3.50
   0  -8   4    3.40    3.30
   1  -8   4  228.58    8.60
   1  -8   4  194.68    9.80
   1  -8   4  216.88   10.40
   2  -8   4    1.70    3.10
   2  -8   4    2.90    2.50
   3  -8   4   48.50    4.70
   3  -8   4   47.80    5.20
   3  -8   4   38.50    7.50
   4  -8   4  119.69    6.70
   4  -8   4  115.69    6.00
   5  -8   4   -3.70    3.30
   5  -8   4    0.40    3.70
   6  -8   4    2.60    2.80
   7  -8   4   -2.80    3.60
  10   7  -4    3.60    2.70
  10   7  -4    6.30    1.70
   9   7  -4    5.40    3.10
   9   7  -4    4.10    2.80
   9   7  -4    0.10    1.80
  -9  -7   4    0.80    2.70
  -9  -7   4    0.40    2.10
   8   7  -4    0.90    2.50
   8   7  -4    0.00    3.50
   8   7  -4   -4.40    3.40
  -8  -7   4    1.50    2.30
   7   7  -4   37.80    5.10
   7   7  -4   15.80    4.40
   7   7  -4   21.70    4.30
  -7  -7   4   31.40    4.30
   6   7  -4  113.59    7.90
   6   7  -4  103.09    6.50
  -6  -7   4  101.59    6.40
   5   7  -4    1.60    3.00
   5   7  -4   -3.70    5.90
  -5  -7   4   -0.10    2.60
   4   7  -4    8.30    3.20
  -4  -7   4    6.70    3.50
  -4  -7   4    9.20    2.70
  -4  -7   4    9.80    4.30
   3   7  -4   59.89    5.80
  -3  -7   4   55.09    5.30
  -3  -7   4   52.19    5.20
  -3  -7   4   56.29    5.70
   2   7  -4   83.59    6.50
  -2  -7   4   98.69    6.20
  -2  -7   4   94.89    6.30
  -1  -7   4   65.19    5.80
  -1  -7   4   68.99    7.00
  -1  -7   4   64.09    5.30
   0  -7   4   78.39    5.60
   0  -7   4   63.89    6.80
   0  -7   4   73.39    6.10
   1  -7   4   16.90    4.50
   1  -7   4   17.80    4.50
   1  -7   4   22.80    4.40
   2  -7   4  280.37    9.80
   2  -7   4  291.47    9.70
   2  -7   4  253.67   12.20
   2  -7   4  267.07   11.70
   3  -7   4   19.90    4.80
   3  -7   4   13.30    7.00
   3  -7   4   15.30    4.00
   4  -7   4   34.10    5.20
   4  -7   4   27.70    4.40
   5  -7   4   30.30    4.40
   5  -7   4   33.40    5.90
   6  -7   4   14.50    4.40
   6  -7   4   18.00    4.70
   7  -7   4    7.70    3.50
  10   6  -4    0.40    1.60
  10   6  -4    1.50    2.20
  10   6  -4    0.20    1.90
 -10  -6   4   -1.10    2.30
   9   6  -4   -4.80    2.50
   9   6  -4   -0.30    2.00
   9   6  -4    4.30    2.80
  -9  -6   4    4.60    2.60
  -9  -6   4    2.90    2.70
   8   6  -4    5.80    2.80
   8   6  -4    8.30    3.70
  -8  -6   4    5.30    2.90
   7   6  -4   -1.90    2.50
   7   6  -4    0.10    3.50
   7   6  -4    2.80    3.90
  -7  -6   4   -0.50    2.80
   6   6  -4  163.38    9.20
   6   6  -4  172.48    9.00
   6   6  -4  167.18    8.30
   5   6  -4   -2.80    4.90
   5   6  -4   -0.10    3.10
   4   6  -4  147.89    7.60
  -4  -6   4  163.58    7.50
   3   6  -4   -3.20    3.20
  -3  -6   4    4.70    3.00
  -3  -6   4    1.30    3.20
  -2  -6   4   64.69    5.90
  -2  -6   4   68.19    5.50
  -2  -6   4   71.89    4.40
  -1  -6   4  116.59    5.10
   0  -6   4  438.96   13.10
   1  -6   4   -0.40    3.00
   1  -6   4   -0.80    2.80
   2  -6   4   -1.30    2.70
   2  -6   4    0.20    4.50
   2  -6   4    5.70    3.00
   3  -6   4    9.50    3.50
   3  -6   4    7.00    4.40
   3  -6   4    7.10    2.80
   4  -6   4   79.09   11.20
   4  -6   4   58.59    5.90
   4  -6   4   63.89    5.10
   5  -6   4    6.40    3.70
   5  -6   4    4.80    2.90
   6  -6   4   44.70    5.20
   6  -6   4   56.69    6.40
   7  -6   4   11.20    4.10
  10   5  -4   -1.40    1.80
  10   5  -4    2.40    3.40
  10   5  -4    1.70    2.00
 -10  -5   4    0.10    2.60
   9   5  -4   43.60    4.70
   9   5  -4   35.50    4.10
   9   5  -4   36.20    4.30
  -9  -5   4   43.60    5.40
   8   5  -4   91.89    6.10
   8   5  -4   99.29    6.60
   8   5  -4  109.59    6.00
  -8  -5   4   94.49    5.90
   7   5  -4   -0.70    3.40
   7   5  -4    0.30    2.60
   7   5  -4   -0.10    3.60
   6   5  -4   18.60    4.80
   6   5  -4    7.80    4.10
   6   5  -4    7.00    3.30
   5   5  -4    4.30    3.10
   5   5  -4   -1.00    4.60
   5   5  -4   -5.50    4.80
   4   5  -4   66.49    6.30
  -4  -5   4   74.69    7.70
  -4  -5   4   49.20    5.50
  -3  -5   4   52.99    4.80
  -3  -5   4   57.19    4.00
  -2  -5   4  262.87    9.20
  -2  -5   4  280.27    8.30
  -2  -5   4  282.47    8.20
  -2  -5   4  284.27    8.50
  -1  -5   4  111.69    4.40
   0  -5   4  446.06   12.60
   1  -5   4   85.59    4.20
   2  -5   4   54.49    5.70
   2  -5   4   46.70    5.30
   3  -5   4  253.57    9.20
   3  -5   4  265.87    9.40
   3  -5   4  226.28   11.20
   4  -5   4   95.79    6.50
   4  -5   4   90.19    5.70
   4  -5   4   73.79    8.30
   5  -5   4   -1.90    3.00
   5  -5   4   -1.40    4.80
   5  -5   4    0.30    3.90
   6  -5   4   58.99    6.70
   6  -5   4   35.80    5.90
   7  -5   4   28.00    7.00
  10   4  -4   21.00    3.30
  10   4  -4   11.40    2.90
  10   4  -4    8.50    2.40
 -10  -4   4   15.30    3.70
   9   4  -4    2.00    2.80
   9   4  -4    1.40    2.00
   9   4  -4    1.80    2.40
   8   4  -4   73.09    5.50
   8   4  -4   76.79    5.40
   8   4  -4   77.89    6.00
  -8  -4   4   76.19    6.00
   7   4  -4   30.00    5.10
   7   4  -4   26.60    4.90
   7   4  -4   26.90    5.60
   6   4  -4   50.99    5.50
   6   4  -4   39.20    6.70
   6   4  -4   47.60    6.50
   5   4  -4   -0.80    4.10
   5   4  -4   -0.30    4.30
   5   4  -4   -2.90    3.00
   4   4  -4   45.30    6.50
  -4  -4   4   35.40    3.90
  -4  -4   4   27.70    5.70
   3   4  -4   12.00    2.30
  -3  -4   4   17.20    3.30
  -3  -4   4   19.60    3.90
  -3  -4   4   10.00    2.40
   2   4  -4 1115.49   29.50
  -2  -4   4 1150.78   29.20
  -2  -4   4 1119.19   29.30
  -2  -4   4 1120.19   29.10
   1   4  -4   17.00    2.30
  -1  -4   4   20.70    1.90
   0   4  -4  117.89    4.40
   0  -4   4  115.59    4.10
  -1   4  -4    1.10    1.40
   1  -4   4    0.20    1.00
   4  -4   4   99.39    6.40
   4  -4   4   87.29    6.10
   4  -4   4   72.49    8.40
   5  -4   4   12.10    3.70
   5  -4   4    9.30    4.10
   5  -4   4    1.80    4.40
   6  -4   4   37.20    6.70
   6  -4   4   41.30    7.10
   6  -4   4   46.80    6.30
   7  -4   4   80.09    7.60
  10   3  -4    1.40    1.90
  10   3  -4   -0.90    1.60
  10   3  -4   -0.30    1.90
 -10  -3   4   -1.80    2.70
   9   3  -4  132.89    6.00
   9   3  -4  133.99    6.40
   9   3  -4  138.19    7.00
   8   3  -4   20.20    4.40
   8   3  -4   26.50    4.80
   8   3  -4   23.70    4.40
  -8  -3   4   31.80    6.60
   7   3  -4   67.39    5.60
   7   3  -4   66.49    5.50
   7   3  -4   59.69    6.20
   6   3  -4    0.00    3.30
   6   3  -4    4.00    3.70
   5   3  -4  119.99    7.40
   5   3  -4  132.39    7.40
   5   3  -4  119.29    8.30
  -4  -3   4   42.80    3.30
  -4  -3   4   45.40    5.00
   3   3  -4  215.38    6.80
  -3  -3   4  224.18    7.30
  -3  -3   4  218.78    6.50
  -3  -3   4  216.28    7.50
   2   3  -4  148.59    4.80
  -2  -3   4  136.19    4.80
  -2  -3   4  147.59    4.80
  -2  -3   4  145.49    4.50
   1   3  -4    3.20    0.90
  -1  -3   4    1.90    0.60
  -1  -3   4    3.10    0.70
  -1  -3   4    4.30    1.00
   0   3  -4   31.80    2.00
   0  -3   4   33.90    1.80
  -1   3  -4   13.10    1.70
   1  -3   4    9.90    1.50
  -2   3  -4  146.19    5.20
  -3   3  -4  262.57    7.40
  -3   3  -4  271.57    7.40
   3  -3   4  241.88    9.20
   4  -3   4   44.00    4.30
   4  -3   4   46.70   10.20
   4  -3   4   35.70    6.30
   5  -3   4    8.40    4.20
   5  -3   4    9.70    4.20
   5  -3   4   11.80    3.50
   5  -3   4   16.60    4.50
   6  -3   4    5.30    3.40
   6  -3   4    3.70    4.00
   6  -3   4    7.20    4.00
   6  -3   4    2.50    7.30
   7  -3   4   47.60    7.00
   7  -3   4   48.30    6.80
   7  -3   4   44.60    6.70
  10   2  -4    0.00    2.10
  10   2  -4    1.60    1.70
  10   2  -4   -2.30    1.90
 -10  -2   4   -0.30    3.00
   9   2  -4    4.70    2.80
   9   2  -4    5.70    2.40
   9   2  -4    3.10    2.10
   8   2  -4  142.19    7.60
   8   2  -4  153.88    7.00
   8   2  -4  149.79    7.00
   7   2  -4   13.60    3.40
   7   2  -4   15.20    3.30
   7   2  -4   23.40    5.20
   6   2  -4    4.30    3.40
   6   2  -4    0.90    3.00
   6   2  -4    4.30    3.00
   5   2  -4   24.70    4.40
   5   2  -4   24.80    5.20
   5   2  -4   23.60    5.40
   5   2  -4   32.10    3.30
  -4  -2   4  186.78    7.80
  -4  -2   4  197.68    5.70
   3   2  -4  736.83   18.90
  -3  -2   4  737.03   18.80
  -3  -2   4  724.93   19.80
  -3  -2   4  704.13   19.90
   2   2  -4   10.30    1.40
  -2  -2   4    9.70    1.20
  -2  -2   4    8.60    1.70
  -2  -2   4    8.80    1.90
   1   2  -4 1141.09   28.90
  -1  -2   4 1149.69   28.80
  -1  -2   4 1115.09   28.80
  -1  -2   4 1102.89   28.70
   0   2  -4   -0.10    0.60
   0  -2   4   -0.40    0.60
  -1   2  -4   33.20    1.80
  -2   2  -4   72.59    3.10
  -3   2  -4   25.20    2.60
  -3   2  -4   19.90    2.00
  -3   2  -4   17.50    2.70
  -3   2  -4   21.40    1.90
   3  -2   4   29.80    3.80
  -4   2  -4 1272.77   34.10
  -4   2  -4 1290.77   33.50
   4  -2   4 1265.87   33.80
   5  -2   4   -2.60    3.80
   5  -2   4    0.90    3.80
   5  -2   4    2.40    3.30
   6  -2   4   69.99    5.20
   6  -2   4   85.59    7.20
   6  -2   4   74.39    6.50
   7  -2   4   42.20    7.20
   7  -2   4   35.10    5.50
   7  -2   4   29.90    6.30
   7  -2   4   42.80    5.50
   8  -2   4  141.79    8.20
   8  -2   4  159.28    8.30
  10   1  -4    8.20    1.90
  10   1  -4    8.50    2.40
  10   1  -4    7.50    2.30
   9   1  -4   23.20    4.00
   9   1  -4   22.20    3.70
   9   1  -4   23.30    4.00
  -9  -1   4   24.40    4.90
   8   1  -4    1.30    2.70
   8   1  -4    1.00    2.40
   8   1  -4   -1.90    3.20
   7   1  -4   88.69    6.70
   7   1  -4   80.39    6.30
   7   1  -4   91.69    6.00
   6   1  -4   62.49    6.40
   5   1  -4  147.69    8.00
   5   1  -4  155.18    7.20
   5   1  -4  143.49    7.60
  -4  -1   4 1705.43   45.10
  -3  -1   4   68.59    3.70
  -3  -1   4   63.89    4.10
   2   1  -4  786.22   20.00
  -2  -1   4  778.52   20.80
  -2  -1   4  775.92   20.70
  -2  -1   4  791.22   20.00
   1   1  -4  519.65   13.40
  -1  -1   4  529.25   13.40
  -1  -1   4  505.35   13.70
   0   1  -4   10.10    1.00
   0  -1   4   11.20    0.90
  -1   1  -4    0.10    0.30
  -1   1  -4    0.30    0.50
   1  -1   4    0.10    0.30
  -2   1  -4 1845.22   46.50
  -2   1  -4 1785.22   46.30
  -2   1  -4 1813.42   45.90
  -3   1  -4  158.08    5.40
  -3   1  -4  156.98    5.00
  -3   1  -4  158.18    5.30
  -4   1  -4   26.80    3.40
  -4   1  -4   28.80    3.70
   4  -1   4   25.60    3.50
  -5   1  -4  179.48    8.80
   5  -1   4  172.28    8.50
   5  -1   4  189.98    7.00
   5  -1   4  169.18    8.60
   6  -1   4    0.60    2.60
   6  -1   4   -3.80    3.80
   6  -1   4    7.30    4.30
   6  -1   4    0.10    2.90
   7  -1   4   59.89    6.70
   7  -1   4   58.09    6.40
   7  -1   4   71.19    5.00
   7  -1   4   66.89    6.90
   8  -1   4    6.60    3.70
   8  -1   4    2.60    3.80
   8  -1   4    7.60    3.10
   8  -1   4   10.70    4.60
   9  -1   4   -1.30    3.50
   9  -1   4    4.90    3.40
   9  -1   4    2.40    3.20
  10   0  -4   48.00    3.20
  10   0  -4   47.20    3.10
  10   0  -4   50.99    3.40
   9   0  -4    4.00    2.20
   9   0  -4    1.00    2.00
   9   0  -4    0.20    2.20
  -9   0   4    4.20    3.60
   8   0  -4   56.39    4.80
   8   0  -4   54.69    5.20
   8   0  -4   54.39    4.80
   7   0  -4    4.20    3.30
   7   0  -4    5.50    2.90
   7   0  -4    4.20    2.80
   6   0  -4   99.19    6.70
   6   0  -4  103.49    6.40
   6   0  -4  100.49    6.20
   5   0  -4  427.96   14.00
   5   0  -4  447.46   14.40
   5   0  -4  439.66   13.80
  -4   0   4    6.60    2.40
  -3   0   4  112.59    4.80
  -3   0   4  107.29    5.20
  -2   0   4   39.60    2.40
   1   0  -4   96.79    2.80
   1   0  -4   99.89    2.90
  -1   0   4  101.79    3.40
   0   0  -4  875.31   21.90
   0   0  -4  848.72   21.80
   0   0  -4  840.12   21.90
   0   0   4  840.62   21.90
  -1   0  -4 1471.05   37.30
  -1   0  -4 1499.15   37.30
  -1   0  -4 1457.65   37.10
   1   0   4 1425.16   37.10
  -2   0  -4    3.20    0.70
  -2   0  -4    2.60    0.90
  -2   0  -4    4.50    1.20
   2   0   4    4.20    1.00
  -3   0  -4   91.49    3.60
  -3   0  -4  100.29    3.70
  -3   0  -4   93.39    3.70
   3   0   4   91.79    3.60
  -4   0  -4  323.17    9.70
  -4   0  -4  316.97    9.70
   4   0   4  304.27    9.70
   5   0   4  406.86   12.30
   5   0   4  421.16   13.80
   5   0   4  384.86   13.00
   6   0   4    9.20    4.00
   6   0   4    7.60    2.70
   6   0   4   12.20    4.00
   6   0   4    6.10    2.60
   7   0   4   21.70    4.10
   7   0   4   21.50    6.50
   7   0   4   16.00    3.30
   7   0   4   15.90    3.90
   7   0   4   13.50    3.60
   8   0   4   23.30    5.60
   8   0   4   22.80    4.50
   8   0   4   18.90    6.00
   8   0   4   28.00    5.20
   9   0   4   -2.20    2.80
   9   0   4   -2.30    2.60
   9   0   4    6.10    3.30
  10   0   4    4.50    3.70
  10   0   4    5.10    3.70
   9  -1  -4    4.30    1.90
   9  -1  -4    6.80    2.50
   9  -1  -4    2.20    1.80
  -8   1   4   73.19    6.50
   7  -1  -4    3.90    3.10
   7  -1  -4   -0.80    3.20
   7  -1  -4    0.60    2.80
   6  -1  -4   39.90    5.00
   6  -1  -4   33.90    5.80
   6  -1  -4   41.30    5.00
   5  -1  -4  105.39    6.20
   5  -1  -4  109.29    6.50
   5  -1  -4  108.49    6.70
   4  -1  -4   20.70    5.50
   4  -1  -4   22.80    5.30
   4  -1  -4   21.40    4.40
  -3   1   4  141.69    5.70
  -2   1   4  161.18    5.50
   1  -1  -4  646.74   17.40
  -1   1   4  654.13   17.40
   0  -1  -4  773.62   20.20
   0  -1  -4  763.12   19.80
   0  -1  -4  801.32   19.70
   0   1   4  751.32   20.10
  -1  -1  -4  101.09    3.20
  -1  -1  -4  100.29    3.30
   1   1   4   97.19    3.30
  -2  -1  -4  430.26   11.60
  -2  -1  -4  430.76   11.50
   2   1   4  416.76   11.50
  -3  -1  -4   -0.60    0.90
  -3  -1  -4    0.90    0.90
   3   1   4    0.20    0.90
  -4  -1  -4  295.47    9.40
  -4  -1  -4  314.07    9.20
   4   1   4  292.77    9.30
   4   1   4  299.17    9.50
  -5  -1  -4 1838.42   48.50
   5   1   4 1788.92   48.90
   5   1   4 1926.61   48.40
   6   1   4  227.78    9.40
   6   1   4  227.28    9.40
   6   1   4  240.88    8.50
   6   1   4  240.48    9.10
   6   1   4  203.78   11.60
   7   1   4    6.90    2.70
   7   1   4   10.10    3.20
   7   1   4   10.90    2.80
   7   1   4   10.60    3.50
   8   1   4    5.00    3.10
   8   1   4    4.10    3.60
   8   1   4    8.00    4.50
   8   1   4    4.00    2.50
   9   1   4    7.50    4.50
   9   1   4    2.30    3.00
   9   1   4    3.90    3.50
   9   1   4    1.60    2.60
  10   1   4    6.00    2.90
  10   1   4    7.80    2.70
  10   1   4   17.60    4.20
   9  -2  -4   15.70    3.90
   9  -2  -4   17.10    3.50
   9  -2  -4   19.00    3.40
   8  -2  -4    1.70    2.00
   8  -2  -4    1.00    2.60
   8  -2  -4    0.80    2.50
   7  -2  -4    3.30    2.30
   7  -2  -4    1.90    2.70
   7  -2  -4    6.10    3.00
   6  -2  -4    4.80    3.20
   6  -2  -4    2.90    2.70
   6  -2  -4    5.90    3.20
   5  -2  -4   39.60    6.60
   5  -2  -4   39.30    4.90
   5  -2  -4   42.10    5.40
   5  -2  -4   38.40    5.20
   4  -2  -4   41.10    5.10
   4  -2  -4   47.30    5.60
   4  -2  -4   29.00    4.90
  -3   2   4  209.68    7.70
  -2   2   4   54.49    3.20
   1  -2  -4    6.70    1.80
  -1   2   4    6.60    1.60
   0  -2  -4    5.90    1.20
   0  -2  -4    5.90    0.80
   0   2   4    6.40    1.20
  -1  -2  -4  129.39    4.00
  -1  -2  -4  129.09    4.30
   1   2   4  128.79    4.20
   1   2   4  131.89    4.00
  -2  -2  -4  843.42   21.90
  -2  -2  -4  827.12   21.80
   2   2   4  813.52   21.80
   2   2   4  846.32   21.90
  -3  -2  -4  804.32   21.10
  -3  -2  -4  765.32   21.20
   3   2   4  812.42   21.30
  -4  -2  -4   21.70    3.70
  -4  -2  -4   25.10    2.70
   4   2   4   24.90    3.10
   4   2   4   22.00    3.10
  -5  -2  -4  142.29    6.60
   5   2   4  162.38    7.60
   5   2   4  168.48    6.30
   6   2   4   20.50    4.50
   6   2   4   15.20    3.10
   6   2   4   29.60    7.70
   6   2   4   15.60    3.40
   6   2   4   19.20    3.80
   7   2   4  341.17   13.50
   7   2   4  381.36   12.60
   7   2   4  359.76   12.80
   7   2   4  366.66   12.50
   8   2   4  130.29    6.70
   8   2   4  125.89    8.50
   8   2   4  137.59    7.20
   8   2   4  135.29    7.00
   8   2   4  137.99    7.70
   9   2   4    2.60    2.80
   9   2   4   -0.50    2.50
   9   2   4   -0.50    3.90
   9   2   4   -2.90    2.70
  10   2   4   49.00    4.50
  10   2   4   51.59    4.30
  10   2   4   70.59    6.90
  10   2   4   62.29    4.60
  11   2   4    1.50    2.20
   9  -3  -4    7.50    2.10
   9  -3  -4   16.50    3.10
   8  -3  -4  116.09    5.90
   8  -3  -4  136.59    7.50
   8  -3  -4  140.79    6.00
   7  -3  -4    1.30    2.90
   7  -3  -4    1.90    2.40
   7  -3  -4    0.80    2.60
   6  -3  -4   14.20    3.10
   6  -3  -4   18.90    4.70
   6  -3  -4   10.60    3.50
   6  -3  -4   14.90    4.00
   5  -3  -4   11.00    4.60
   5  -3  -4    8.60    3.50
   5  -3  -4   10.70    3.40
   4  -3  -4   93.89    6.30
   4  -3  -4   92.59    6.50
   4  -3  -4   82.49    6.30
   4  -3  -4   86.09    6.20
  -3   3   4   42.80    6.10
  -3   3   4   46.10    4.70
  -2   3   4  405.66   12.10
   1  -3  -4  300.17    9.40
  -1   3   4  308.67    9.20
   0  -3  -4   46.40    1.80
   0  -3  -4   44.00    2.60
   0   3   4   46.40    1.90
   0   3   4   48.30    2.50
  -1  -3  -4  651.73   17.00
  -1  -3  -4  638.74   17.50
   1   3   4  660.63   17.10
   1   3   4  642.44   17.40
  -2  -3  -4  410.26   11.00
  -2  -3  -4  394.06   11.30
   2   3   4  397.66   11.30
   2   3   4  397.56   11.10
  -3  -3  -4  240.18    7.20
  -3  -3  -4  233.18    7.70
   3   3   4  236.88    7.60
   3   3   4  234.78    7.40
  -4  -3  -4   85.69    4.00
   4   3   4   88.19    4.70
   4   3   4   81.59    4.40
   5   3   4   99.89    7.00
   5   3   4  101.39    6.90
   5   3   4  122.69    5.20
   5   3   4  111.49    6.80
   5   3   4  115.59    6.80
   6   3   4   19.90    3.70
   6   3   4   14.10    2.80
   6   3   4   14.20    3.30
   6   3   4   16.10    4.80
   6   3   4   15.20    3.30
   7   3   4    8.00    2.80
   7   3   4    0.30    3.90
   7   3   4    5.20    2.90
   7   3   4    5.00    2.60
   7   3   4    6.10    3.20
   8   3   4    3.30    3.00
   8   3   4    2.80    3.70
   8   3   4   -0.30    2.40
   8   3   4    1.30    3.40
   8   3   4    0.30    2.80
   9   3   4   19.30    4.40
   9   3   4   23.60    4.50
   9   3   4   19.00    4.40
  10   3   4    6.30    2.40
  10   3   4    5.40    3.40
  10   3   4    1.10    2.30
  10   3   4    1.50    2.00
  11   3   4   15.50    3.10
   9  -4  -4   16.10    3.00
   9  -4  -4   19.00    2.50
   8  -4  -4   52.39    4.30
   8  -4  -4   51.09    3.90
   7  -4  -4   -2.90    3.00
   7  -4  -4    2.30    2.80
   6  -4  -4   37.30    5.50
   6  -4  -4   38.10    5.00
   6  -4  -4   45.50    5.00
   6  -4  -4   34.20    5.10
   5  -4  -4  258.67   10.00
   5  -4  -4  255.77    9.70
   5  -4  -4  254.17    9.80
   5  -4  -4  261.07    9.80
   4  -4  -4   41.10    5.00
   4  -4  -4   29.10    5.60
   4  -4  -4   39.20    4.80
   4  -4  -4   36.10    4.90
   3  -4  -4   43.00    5.00
   3  -4  -4   51.69    5.40
   3  -4  -4   35.50    5.60
   3  -4  -4   42.60    5.00
  -2   4   4  114.39    5.60
  -1   4   4   41.00    3.10
   0  -4  -4    0.00    1.20
   0  -4  -4    0.50    0.80
   0   4   4    0.00    1.00
   0   4   4   -1.40    1.00
  -1  -4  -4  173.68    5.30
  -1  -4  -4  169.38    6.10
   1   4   4  174.68    5.50
   1   4   4  177.78    6.00
  -2  -4  -4   63.59    3.50
  -2  -4  -4   70.49    3.00
   2   4   4   68.39    3.40
   2   4   4   68.69    3.40
  -3  -4  -4    0.80    1.60
  -3  -4  -4    0.80    1.00
   3   4   4    1.50    1.20
   3   4   4   -0.50    1.40
  -4  -4  -4   39.60    3.40
   4   4   4   39.40    4.00
   4   4   4   31.60    3.50
   5   4   4   46.50    3.90
   5   4   4   50.19    5.50
   5   4   4   51.19    5.50
   5   4   4   49.70    4.90
   5   4   4   56.29    6.70
   6   4   4  119.69    5.80
   6   4   4  107.69    6.70
   6   4   4  123.09    7.80
   6   4   4  125.39    6.90
   7   4   4   31.60    4.60
   7   4   4   25.00    4.40
   7   4   4   23.60    3.80
   7   4   4   24.30    5.80
   7   4   4   23.00    4.00
   8   4   4   20.80    5.00
   8   4   4   18.10    4.20
   8   4   4   14.00    3.70
   8   4   4   20.20    4.70
   8   4   4   10.20    2.90
   9   4   4  130.49   10.50
   9   4   4  117.79    6.30
   9   4   4  128.59    6.40
   9   4   4  125.09    6.50
  10   4   4   32.20    5.10
  10   4   4   32.50    3.50
  10   4   4   25.20    3.80
  10   4   4   26.10    4.00
  11   4   4   22.70    3.10
  11   4   4   22.60    4.10
   8  -5  -4   33.30    4.80
   8  -5  -4   29.20    4.10
   7  -5  -4    2.60    2.20
   7  -5  -4    6.90    3.00
   7  -5  -4   14.50    6.40
   6  -5  -4   50.79    4.70
   6  -5  -4   49.10    4.90
   6  -5  -4   52.79    5.50
   6  -5  -4   53.19    5.70
   5  -5  -4   -1.60    3.30
   5  -5  -4    0.10    2.60
   5  -5  -4   -1.10    2.70
   5  -5  -4    0.90    3.50
   4  -5  -4   76.89    5.80
   4  -5  -4   80.69    6.10
   4  -5  -4   85.49    6.50
   3  -5  -4    2.70    2.60
   3  -5  -4    1.20    3.00
   3  -5  -4    6.40    3.70
   3  -5  -4    1.90    3.90
   2  -5  -4   24.60    5.50
   2  -5  -4   26.90    4.50
   2  -5  -4   22.60    3.90
   1  -5  -4    0.60    1.30
  -1   5   4    0.00    1.80
  -1   5   4    0.90    1.80
   0  -5  -4  436.16   11.80
   0   5   4  431.26   12.10
   0   5   4  434.86   12.90
  -1  -5  -4  316.07    9.00
   1   5   4  311.97    9.80
   1   5   4  312.97    9.40
  -2  -5  -4   13.40    2.20
   2   5   4   20.20    2.90
   2   5   4   20.00    3.20
  -3  -5  -4    1.30    1.60
   3   5   4    2.60    1.60
   3   5   4    3.20    3.30
  -4  -5  -4    6.90    2.10
   4   5   4    5.80    2.00
   4   5   4   11.60    2.80
   5   5   4   -2.00    2.50
   5   5   4    5.50    2.80
   5   5   4   -2.40    2.90
   5   5   4   -0.30    3.60
   5   5   4    8.60    3.10
   6   5   4   -3.20    2.40
   6   5   4    5.00    3.10
   6   5   4    0.40    2.40
   6   5   4    5.80    3.60
   6   5   4   -0.50    2.80
   7   5   4   22.10    3.70
   7   5   4   29.30    3.80
   7   5   4   27.90    4.90
   7   5   4   22.20    5.60
   7   5   4   20.90    4.70
   8   5   4  132.19    7.50
   8   5   4  135.19    7.00
   9   5   4   44.90    4.80
   9   5   4   39.40    4.70
   9   5   4   49.80    4.30
  10   5   4    0.90    2.30
  10   5   4    2.00    2.30
  10   5   4   -0.40    2.90
  10   5   4    0.70    1.90
  11   5   4    4.60    1.70
  11   5   4   -4.10    4.90
  11   5   4    5.20    3.20
   8  -6  -4   50.69    3.90
   8  -6  -4   51.99    3.20
   7  -6  -4   44.80    3.70
   7  -6  -4   52.29    5.50
   7  -6  -4   42.70    4.30
   6  -6  -4   79.99    5.30
   6  -6  -4   72.49    5.70
   5  -6  -4   30.10    4.30
   5  -6  -4   30.20    5.20
   5  -6  -4   30.90    5.00
   4  -6  -4   39.80    4.60
   4  -6  -4   38.10    5.00
   4  -6  -4   44.50    5.50
   3  -6  -4   44.50    5.10
   3  -6  -4   44.90    4.50
   3  -6  -4   44.10    6.10
   2  -6  -4   60.19    5.40
   2  -6  -4   60.19    5.00
   2  -6  -4   64.29    5.70
   1  -6  -4   -0.50    2.70
   1  -6  -4    5.70    3.80
   1  -6  -4    4.20    3.40
   0  -6  -4  127.99    5.00
   0   6   4  134.59    6.10
   0   6   4  126.29    6.50
  -1  -6  -4  251.57    7.80
   1   6   4  241.38    8.70
   1   6   4  248.78    8.60
  -2  -6  -4  143.69    5.70
   2   6   4  150.28    6.50
  -3  -6  -4   52.99    4.10
   3   6   4   56.79    5.00
   4   6   4  344.37   12.30
   4   6   4  363.36   11.50
   4   6   4  361.56   12.30
   4   6   4  362.36   11.90
   5   6   4    6.00    2.70
   5   6   4    1.10    3.20
   5   6   4    7.70    3.30
   5   6   4    9.40    3.00
   5   6   4    6.50    3.40
   6   6   4   20.60    5.00
   6   6   4   18.90    3.50
   6   6   4   18.00    3.90
   6   6   4   27.90    5.90
   6   6   4   17.20    3.40
   7   6   4   41.90    4.60
   7   6   4   38.50    5.10
   7   6   4   45.90    7.10
   7   6   4   42.80    5.20
   8   6   4   40.10    4.90
   8   6   4   39.80    5.50
   8   6   4   45.60    4.80
   8   6   4   43.20    4.50
   9   6   4    3.50    3.10
   9   6   4   -1.90    2.90
  10   6   4    2.40    3.00
  10   6   4    1.70    3.40
  10   6   4   -0.30    1.70
  10   6   4    2.40    2.10
  11   6   4    1.00    2.80
  11   6   4   -1.20    1.50
   7  -7  -4    1.10    4.30
   7  -7  -4    0.80    1.70
   7  -7  -4    1.40    2.40
   6  -7  -4   -1.40    2.40
   6  -7  -4   -3.20    2.50
   6  -7  -4    0.70    2.10
   5  -7  -4    3.70    3.40
   5  -7  -4   -0.40    2.20
   5  -7  -4   -3.60    2.30
   4  -7  -4   62.09    6.00
   4  -7  -4   64.59    5.40
   4  -7  -4   62.79    4.80
   3  -7  -4   19.50    3.50
   3  -7  -4   14.60    4.00
   3  -7  -4   22.90    5.60
   2  -7  -4   -0.90    2.30
   2  -7  -4    4.20    3.70
   2  -7  -4   -2.50    2.90
   1  -7  -4   69.39    5.60
   1  -7  -4   47.40    4.80
   1  -7  -4   51.69    6.40
   0  -7  -4    1.20    2.90
   0  -7  -4   -2.50    3.70
   0  -7  -4   -1.00    3.40
  -1  -7  -4   34.70    6.60
  -1  -7  -4   51.29    4.90
  -2  -7  -4   -1.50    2.80
   3   7   4   29.00    6.40
   3   7   4   25.50    4.60
   4   7   4  323.47   11.30
   4   7   4  305.07   12.00
   4   7   4  312.17   11.30
   5   7   4   37.10    5.70
   5   7   4   38.40    4.80
   5   7   4   35.00    5.20
   5   7   4   51.29    5.60
   6   7   4    0.60    2.50
   6   7   4    3.60    3.20
   6   7   4    1.20    3.50
   6   7   4   -1.00    3.20
   7   7   4    6.50    2.30
   7   7   4    5.90    2.90
   7   7   4    8.20    2.90
   7   7   4   17.90    5.00
   8   7   4   69.89    5.50
   8   7   4   79.49    5.30
   8   7   4   77.39    6.20
   8   7   4   72.49    6.10
   9   7   4    4.70    2.70
   9   7   4    6.40    3.10
   9   7   4    7.00    2.50
   9   7   4    5.50    2.20
 -10  -7  -4   73.79    5.60
  10   7   4   83.29    5.10
  10   7   4   82.59    5.10
  10   7   4   73.29    5.60
   7  -8  -4    3.10    1.70
   6  -8  -4   51.59    4.60
   6  -8  -4   52.69    3.60
   6  -8  -4   53.59    4.00
   5  -8  -4   17.50    4.70
   5  -8  -4   16.50    3.80
   5  -8  -4   15.20    3.70
   4  -8  -4    2.30    2.30
   4  -8  -4    3.40    2.40
   4  -8  -4    4.80    3.40
   3  -8  -4   27.30    5.60
   3  -8  -4   28.00    4.00
   3  -8  -4   24.60    5.50
   2  -8  -4  120.89    7.30
   2  -8  -4  124.19    6.00
   2  -8  -4  121.79    6.70
   1  -8  -4   15.50    3.30
   1  -8  -4   13.10    3.40
   0  -8  -4  267.47   10.30
   0  -8  -4  268.17    9.60
  -1  -8  -4  149.59    7.70
  -1  -8  -4  146.49    7.60
  -1  -8  -4  154.68    7.70
  -2  -8  -4  748.43   21.20
  -2  -8  -4  736.23   22.10
   2   8   4  756.72   21.60
   3   8   4   26.50    4.30
   3   8   4   16.90    4.50
   4   8   4   94.99    6.30
   4   8   4   83.69    8.80
   4   8   4  101.49    8.80
   4   8   4   97.19    7.40
   5   8   4   16.40    4.30
   5   8   4    7.10    3.20
   5   8   4   12.10    3.40
   6   8   4   20.60    4.00
   6   8   4   26.10    5.30
   6   8   4   20.90    5.10
   6   8   4   26.70    5.00
   7   8   4    1.00    2.50
   7   8   4    3.30    3.30
   7   8   4    0.00    2.70
   8   8   4  119.29    6.90
   8   8   4  107.89    6.30
   8   8   4  118.79    6.30
   8   8   4  113.59    6.40
  -9  -8  -4   -1.80    2.20
   9   8   4   -0.10    3.10
   9   8   4   -1.80    2.30
   9   8   4   -1.60    2.60
   9   8   4    1.20    1.90
 -10  -8  -4   13.20    3.10
  10   8   4   14.10    3.40
  10   8   4   14.00    3.30
  10   8   4   10.50    2.50
   6  -9  -4    3.60    2.20
   6  -9  -4    5.00    2.00
   5  -9  -4   43.90    4.00
   5  -9  -4   38.50    3.60
   4  -9  -4   36.50    3.90
   4  -9  -4   40.40    4.30
   3  -9  -4   84.69    5.10
   3  -9  -4   81.29    5.50
   2  -9  -4  269.97    9.70
   2  -9  -4  265.67   10.30
   1  -9  -4   36.50    5.30
   1  -9  -4   38.20    4.40
   0  -9  -4   13.40    3.30
   0  -9  -4   12.70    3.00
  -1  -9  -4    4.70    3.30
  -1  -9  -4    8.80    3.60
  -2  -9  -4    1.40    3.00
   2   9   4    3.10    3.30
  -3  -9  -4  123.89    6.20
   3   9   4  119.09    6.70
  -4  -9  -4   50.69    4.80
   4   9   4   44.40    5.20
   4   9   4   49.90    7.20
   4   9   4   52.79    7.10
  -5  -9  -4   -1.60    2.40
   5   9   4    0.70    3.30
   5   9   4    5.20    4.00
   5   9   4   -2.30    4.00
  -6  -9  -4  101.29    5.70
   6   9   4   95.19    6.70
   6   9   4  106.59    6.70
   6   9   4   87.99    6.20
  -7  -9  -4    1.00    2.50
   7   9   4    0.90    2.40
   7   9   4   -2.80    2.80
   7   9   4   -2.40    3.30
  -8  -9  -4    5.20    2.20
   8   9   4    0.10    4.10
   8   9   4    5.10    3.00
   8   9   4    3.40    2.60
  -9  -9  -4   -0.60    2.10
   9   9   4    1.80    2.30
   9   9   4    4.70    4.10
   9   9   4   -0.80    2.30
 -10  -9  -4   -7.60    2.90
  10   9   4   -0.40    2.80
  10   9   4   -4.30    2.00
   5 -10  -4   17.90    2.80
   5 -10  -4   20.60    2.80
   4 -10  -4    1.20    2.00
   4 -10  -4    4.00    2.00
   3 -10  -4   28.10    3.60
   3 -10  -4   37.80    4.30
   2 -10  -4   93.49    6.00
   2 -10  -4   97.09    5.20
   1 -10  -4  253.17    9.20
   1 -10  -4  267.37   10.70
   0 -10  -4   88.89    6.30
   0 -10  -4   95.29    5.70
  -1 -10  -4   -2.00    3.20
  -1 -10  -4   -2.10    3.10
  -1 -10  -4   -2.80    3.30
   1  10   4    1.90    2.60
  -2 -10  -4   41.20    4.90
   2  10   4   45.30    5.40
  -3 -10  -4    4.40    2.80
   3  10   4    3.50    3.00
  -4 -10  -4   21.50    4.20
   4  10   4   16.80    3.90
   4  10   4   17.40    3.60
  -5 -10  -4   20.40    4.00
   5  10   4   16.50    4.20
   5  10   4   23.20    5.30
   5  10   4   22.50    5.30
  -6 -10  -4  199.58    7.80
   6  10   4  184.58    8.70
   6  10   4  196.28    9.80
   6  10   4  192.28    8.80
  -7 -10  -4   -1.50    2.10
   7  10   4   -0.20    3.00
   7  10   4    1.40    3.00
  -8 -10  -4   14.50    3.60
   8  10   4   20.90    4.40
   8  10   4   19.70    4.90
  -9 -10  -4    5.40    2.00
   9  10   4    7.80    3.20
   9  10   4    3.20    2.00
 -10 -10  -4   15.30    3.10
  10  10   4   14.10    3.10
   4 -11  -4    1.50    1.70
   4 -11  -4    2.50    1.70
  -4  11   4    1.80    2.40
   3 -11  -4   16.20    3.00
   3 -11  -4   13.90    3.40
   2 -11  -4   -0.10    2.10
   2 -11  -4    1.90    2.40
   1 -11  -4   -0.20    3.60
   1 -11  -4   -1.40    2.30
   0 -11  -4    6.60    2.70
   0 -11  -4    7.00    3.00
   0  11   4    1.30    2.70
  -1 -11  -4   37.20    5.30
  -1 -11  -4   38.40    5.50
   1  11   4   33.20    5.00
  -2 -11  -4   74.39    5.70
   2  11   4   71.79    5.90
  -3 -11  -4   65.79    5.20
   3  11   4   79.39    7.30
  -4 -11  -4    8.20    2.70
   4  11   4   11.10    3.40
   4  11   4   10.60    3.40
  -5 -11  -4   92.69    5.40
   5  11   4   96.69    7.00
   5  11   4   94.69    6.00
  -6 -11  -4  183.58    7.20
   6  11   4  154.48    8.90
   6  11   4  187.78    8.10
  -7 -11  -4   33.60    3.90
   7  11   4   39.20    5.10
  -8 -11  -4   16.20    3.50
   8  11   4    9.80    2.50
  -9 -11  -4    4.10    1.90
  -9 -11  -4    0.30    2.20
   9  11   4    2.40    2.00
   3 -12  -4    6.80    1.90
  -3  12   4    0.60    2.40
   2 -12  -4    6.00    2.10
   2 -12  -4    6.20    2.30
  -2  12   4    6.60    2.70
   1 -12  -4    6.70    2.40
  -1  12   4    5.40    2.70
   0 -12  -4    9.50    2.90
   0  12   4    3.30    2.60
  -1 -12  -4   17.70    3.90
  -1 -12  -4   28.30    5.70
   2  12   4  179.78    7.90
  -3 -12  -4   14.00    2.80
   3  12   4   16.90    4.40
   4  12   4   81.99    6.30
   4  12   4   81.29    6.20
  -5 -12  -4   24.50    4.00
   5  12   4   33.30    5.10
   5  12   4   21.50    6.00
  -6 -12  -4    1.70    2.00
   6  12   4   -6.10    3.60
   6  12   4   -0.20    2.70
  -7 -12  -4   10.10    2.10
   7  12   4    8.60    2.50
  -8 -12  -4    0.00    1.70
   8  12   4    0.90    2.00
   2 -13  -4   11.60    2.90
   1 -13  -4    4.00    2.30
  -1  13   4   -0.10    3.50
   0 -13  -4   42.30    4.40
   0  13   4   33.50    4.40
   1  13   4    1.60    2.70
  -2 -13  -4   21.40    4.70
   2  13   4   37.30    4.50
   2  13   4   40.30    4.50
  -3 -13  -4    4.40    2.40
   3  13   4    4.40    2.60
   3  13   4    7.90    2.60
  -4 -13  -4  171.58    6.50
   4  13   4  166.78    7.50
   4  13   4  173.88    7.40
  -5 -13  -4    4.10    2.00
   5  13   4    2.50    2.70
   5  13   4    2.50    3.10
  -6 -13  -4   17.30    3.00
   6  13   4   21.50    5.20
  -7 -13  -4    2.60    1.60
   7  13   4    3.10    2.20
  -8 -13  -4    2.50    1.50
   8  13   4    1.40    2.00
   0  14   4   13.70    2.80
   0  14   4    5.20    4.50
   1  14   4    2.70    2.80
   1  14   4   -2.40    1.90
  -2 -14  -4    2.30    3.00
   2  14   4    1.50    2.10
   2  14   4   -1.70    2.40
  -3 -14  -4   18.10    3.80
   3  14   4    7.90    2.40
   3  14   4   15.20    4.00
  -4 -14  -4    1.10    2.00
   4  14   4    0.60    2.70
   4  14   4    0.10    2.50
  -5 -14  -4   42.70    3.40
   5  14   4   45.70    4.10
  -6 -14  -4   28.40    2.60
   6  14   4   30.10    3.60
   4  14  -5    2.50    1.90
  -4 -14   5    2.90    2.20
   3  14  -5    0.50    2.20
  -3 -14   5    3.00    2.00
   2  14  -5    6.20    2.60
  -2 -14   5    5.70    1.80
  -1 -14   5    1.30    1.70
   6  13  -5   21.60    3.00
  -6 -13   5   23.40    3.40
   5  13  -5   21.00    3.20
  -5 -13   5   19.50    3.70
  -5 -13   5   20.80    4.30
   4  13  -5    4.00    2.20
  -4 -13   5    4.80    2.30
  -4 -13   5    2.90    3.00
   3  13  -5   18.10    3.80
  -3 -13   5   20.30    3.30
  -3 -13   5   16.80    4.60
   2  13  -5    4.20    2.40
  -2 -13   5    6.40    2.20
   1  13  -5   79.29    5.00
  -1 -13   5   76.69    4.80
   0  13  -5    0.00    3.20
   0 -13   5    1.30    3.30
   0 -13   5    0.90    1.80
   1 -13   5    1.00    2.80
   1 -13   5    2.70    1.90
   2 -13   5    5.30    2.20
   2 -13   5    4.70    2.30
   7  12  -5   -0.20    1.60
  -7 -12   5    2.40    1.80
   6  12  -5   10.60    2.20
  -6 -12   5   17.00    3.50
   5  12  -5    5.80    2.40
  -5 -12   5    7.30    2.30
  -5 -12   5    5.60    2.90
   4  12  -5   35.90    4.30
  -4 -12   5   48.10    4.50
  -4 -12   5   45.80    4.50
   3  12  -5    1.20    2.50
  -3 -12   5    2.30    2.90
  -3 -12   5    2.20    2.40
   2  12  -5    8.60    3.10
  -2 -12   5    5.10    3.20
  -2 -12   5    6.70    2.40
   1  12  -5    3.90    3.00
  -1 -12   5    3.00    3.90
  -1 -12   5    1.60    4.60
  -1 -12   5    1.60    2.10
   0  12  -5   94.39    6.10
   0 -12   5  102.69    6.00
   0 -12   5   99.79    5.30
  -1  12  -5   21.60    6.00
   1 -12   5   25.90    3.80
   1 -12   5   20.90    4.00
   2 -12   5    9.50    2.30
   2 -12   5   11.40    2.50
   3 -12   5    2.00    2.10
   3 -12   5    0.20    2.30
   8  11  -5   13.10    2.60
  -8 -11   5    9.40    2.60
   7  11  -5   35.10    3.50
  -7 -11   5   36.70    3.40
   6  11  -5   14.90    3.90
  -6 -11   5    9.40    2.30
   5  11  -5    0.00    2.50
  -5 -11   5    1.90    2.20
  -5 -11   5    0.00    3.10
  -4 -11   5    9.90    2.90
  -4 -11   5    8.00    2.90
   3  11  -5  162.68    7.40
  -3 -11   5  159.48    6.90
  -3 -11   5  162.28    7.30
   2  11  -5   48.80    5.50
  -2 -11   5   51.59    4.50
  -2 -11   5   50.59    5.20
   1  11  -5   27.20    5.20
  -1 -11   5   11.40    2.60
  -1 -11   5    9.10    3.40
  -1 -11   5   13.10    3.90
   0 -11   5   99.99    5.60
   0 -11   5  113.19    8.10
   0 -11   5  110.59    6.00
  -1  11  -5  140.59    7.60
   1 -11   5  125.09    6.50
   1 -11   5  122.19    6.50
   2 -11   5   22.30    4.00
   2 -11   5   16.10    4.00
   3 -11   5   -1.00    2.30
   3 -11   5    2.10    2.50
   4 -11   5   34.70    3.50
   4 -11   5   39.90    4.10
   8  10  -5   29.20    3.30
  -8 -10   5   32.80    3.10
   7  10  -5    3.30    2.20
  -7 -10   5    1.40    2.00
   6  10  -5   50.79    4.90
  -6 -10   5   53.69    4.60
   5  10  -5   41.40    5.00
  -5 -10   5   41.50    4.50
   4  10  -5   78.89    6.10
  -4 -10   5   72.49    5.20
  -4 -10   5   76.79    5.50
   3  10  -5    1.30    3.20
  -3 -10   5    5.70    2.60
  -3 -10   5    5.60    2.80
   2  10  -5  107.19    6.90
  -2 -10   5  107.19    6.10
  -2 -10   5  107.39    6.60
  -2 -10   5  107.89    8.80
   1  10  -5   89.09    6.40
  -1 -10   5   77.89    6.60
  -1 -10   5   86.99    6.30
  -1 -10   5   84.69    5.30
   0  10  -5    4.50    3.50
   0 -10   5    6.10    2.60
   0 -10   5    0.10    3.00
   0 -10   5    7.30    3.60
  -1  10  -5    3.10    3.70
   1 -10   5   -1.10    2.60
   1 -10   5    2.80    2.70
   2 -10   5    9.30    2.70
   2 -10   5   17.00    4.20
   3 -10   5   21.50    4.30
   3 -10   5   20.30    4.00
   4 -10   5    9.10    2.80
   4 -10   5   14.20    3.40
   5 -10   5    5.90    3.40
   5 -10   5    2.10    2.00
   9   9  -5   16.30    2.50
  -9  -9   5   12.90    3.10
   8   9  -5    3.40    2.00
  -8  -9   5    2.70    4.00
  -8  -9   5   -1.30    1.80
   7   9  -5    3.60    2.40
  -7  -9   5    1.90    2.00
  -7  -9   5    3.80    4.00
   6   9  -5    3.90    2.50
  -6  -9   5    4.30    4.10
  -6  -9   5    1.00    2.30
   5   9  -5  265.17   10.20
  -5  -9   5  274.77    9.70
  -5  -9   5  246.38   10.10
   4   9  -5   10.10    3.20
  -4  -9   5    6.50    2.60
  -4  -9   5    5.70    3.70
   3   9  -5    2.20    3.40
  -3  -9   5    7.30    3.30
  -3  -9   5    4.20    2.40
   2   9  -5   38.20    5.90
  -2  -9   5   37.90    5.30
  -2  -9   5   50.49    7.60
  -2  -9   5   37.40    4.60
   1   9  -5   89.69    6.90
  -1  -9   5   94.19    6.60
  -1  -9   5   97.89    5.80
  -1  -9   5   89.59    6.40
   0   9  -5    3.20    3.70
   0  -9   5    3.10    2.70
   0  -9   5    4.60    3.00
   0  -9   5    1.30    3.40
   1  -9   5  150.78    6.80
   1  -9   5  145.99    7.00
   1  -9   5  148.99    8.90
   2  -9   5    3.00    2.90
   2  -9   5    7.50    4.20
   2  -9   5    6.30    4.40
   3  -9   5    0.90    2.80
   3  -9   5   -0.20    2.40
   4  -9   5   12.50    2.90
   4  -9   5   19.30    4.70
   5  -9   5    7.50    2.60
   5  -9   5    4.40    3.10
   6  -9   5   21.40    4.60
   9   8  -5    9.80    2.60
  -9  -8   5    8.00    2.10
  -9  -8   5    7.60    3.30
   8   8  -5   17.60    4.60
   8   8  -5   15.40    3.50
  -8  -8   5   11.50    3.60
  -8  -8   5   15.50    3.80
   7   8  -5    5.00    4.90
  -7  -8   5    3.50    3.00
   6   8  -5   21.70    4.90
  -6  -8   5   24.60    4.50
  -6  -8   5   13.30    3.40
   5   8  -5   38.50    8.00
  -5  -8   5   38.30    5.30
  -5  -8   5   38.80    4.70
   4   8  -5   12.10    3.30
  -4  -8   5   10.30    3.90
  -4  -8   5    5.10    2.60
  -4  -8   5   13.40    4.00
   3   8  -5   -0.30    3.30
  -3  -8   5    2.30    2.60
  -3  -8   5   -0.30    6.00
   2   8  -5   -0.50    3.20
  -2  -8   5    9.20    4.80
  -2  -8   5    5.40    3.40
   1   8  -5   72.49    7.10
  -1  -8   5   94.49    6.90
  -1  -8   5   95.19    6.40
  -1  -8   5   91.39    5.60
   0  -8   5  227.58    9.60
   0  -8   5  240.98    9.10
   0  -8   5  233.98    9.20
   1  -8   5   52.69    4.90
   1  -8   5   52.99    6.80
   1  -8   5   51.79    5.20
   2  -8   5  135.19    8.20
   2  -8   5  117.09    6.30
   2  -8   5  114.69    6.30
   3  -8   5  108.49    8.90
   3  -8   5  104.59    6.20
   3  -8   5  105.39    5.90
   4  -8   5   44.20    4.60
   4  -8   5   37.10    4.90
   5  -8   5   59.29    5.40
   5  -8   5   53.29    4.80
   6  -8   5   -0.70    2.50
   6  -8   5   -2.30    3.30
   9   7  -5    0.80    1.60
   9   7  -5    1.80    3.40
  -9  -7   5   -3.30    2.50
  -9  -7   5   -4.30    2.40
   8   7  -5   19.50    3.90
   8   7  -5   14.70    3.70
  -8  -7   5   22.80    4.50
  -8  -7   5   18.10    4.30
   7   7  -5   35.60    6.80
   7   7  -5   42.20    4.80
  -7  -7   5   42.50    4.70
  -7  -7   5   33.40    4.60
   6   7  -5  194.78   10.90
   6   7  -5  218.68    9.10
  -6  -7   5  219.88    8.80
   5   7  -5    1.50    3.00
  -5  -7   5   -3.20    2.80
  -5  -7   5    2.00    3.20
   4   7  -5   87.59    7.60
  -4  -7   5   77.99    7.90
  -4  -7   5   80.09    5.20
  -4  -7   5   69.99    5.50
   3   7  -5   60.49    6.40
  -3  -7   5   63.29    6.60
  -3  -7   5   54.19    5.50
  -3  -7   5   58.89    5.30
   2   7  -5   94.79    7.10
  -2  -7   5   93.59    5.80
  -2  -7   5  117.99    8.30
  -2  -7   5   82.79    6.40
   1   7  -5   -4.80    4.20
  -1  -7   5    3.20    2.80
  -1  -7   5    1.80    2.80
  -1  -7   5    0.10    3.90
   0  -7   5  126.49    6.30
   0  -7   5  121.99    6.80
   0  -7   5  127.09    7.20
   1  -7   5   -4.60    2.50
   1  -7   5    4.90    3.80
   1  -7   5    1.60    2.60
   2  -7   5   59.29    7.00
   2  -7   5   74.59    7.00
   3  -7   5   30.10    7.00
   3  -7   5   46.60    5.20
   3  -7   5   45.40    4.50
   4  -7   5   20.40    4.40
   4  -7   5   22.20    5.00
   4  -7   5   29.80    8.30
   5  -7   5    9.30    3.40
   5  -7   5    2.90    2.60
   6  -7   5   53.09    5.20
   6  -7   5   53.79    6.10
   7  -7   5   50.99    6.10
   9   6  -5    4.90    2.70
   9   6  -5    1.00    2.00
   9   6  -5    1.70    3.00
  -9  -6   5    0.10    2.80
  -9  -6   5    0.60    2.30
   8   6  -5   12.40    3.60
   8   6  -5   11.10    2.90
   8   6  -5    9.00    3.30
  -8  -6   5   11.80    3.00
  -8  -6   5   17.60    4.50
   7   6  -5    1.10    3.80
   7   6  -5    0.50    3.60
   7   6  -5   -1.60    3.00
  -7  -6   5   -0.50    2.50
   6   6  -5   -1.10    4.50
   6   6  -5   -1.60    2.70
   6   6  -5   -4.20    4.70
  -6  -6   5    1.50    3.10
   5   6  -5  209.78    9.00
   5   6  -5  205.48   11.60
  -5  -6   5  214.48    8.70
   4   6  -5   11.40    3.30
  -4  -6   5    6.70    2.90
  -4  -6   5    3.20    2.80
   3   6  -5    0.00    3.40
  -3  -6   5    2.10    2.60
  -3  -6   5    4.90    5.00
  -3  -6   5    1.70    2.50
   2   6  -5    7.20    4.20
  -2  -6   5    4.30    2.80
  -2  -6   5    2.50    3.10
  -2  -6   5   11.70    4.20
  -1  -6   5  469.65   14.10
  -1  -6   5  468.55   14.80
  -1  -6   5  453.25   14.40
  -1  -6   5  475.85   14.50
   0  -6   5    8.80    3.30
   0  -6   5    4.70    3.10
   0  -6   5    4.30    3.50
   1  -6   5   34.60    4.60
   1  -6   5   37.70    6.20
   1  -6   5   28.00    4.80
   2  -6   5   44.20    5.00
   2  -6   5   47.20    7.10
   2  -6   5   43.90    5.10
   3  -6   5  292.97   10.20
   3  -6   5  278.17   11.40
   3  -6   5  294.17   10.30
   4  -6   5   10.70    3.40
   4  -6   5    4.50    2.60
   4  -6   5    2.00    4.00
   5  -6   5    9.30    4.60
   5  -6   5   11.60    3.70
   5  -6   5    7.80    3.20
   6  -6   5   31.80    4.80
   6  -6   5   37.40    5.40
   7  -6   5   11.20    4.20
   7  -6   5    5.50    4.00
  10   5  -5   14.80    3.30
  10   5  -5   11.80    2.50
  10   5  -5    4.50    2.40
   9   5  -5   16.10    4.30
   9   5  -5   11.50    2.90
   9   5  -5   14.80    3.90
  -9  -5   5   16.70    4.10
   8   5  -5    1.40    3.20
   8   5  -5   -0.70    2.80
  -8  -5   5    0.80    3.20
   7   5  -5   32.30    6.10
   7   5  -5   27.80    5.40
   7   5  -5   38.80    5.30
  -7  -5   5   34.80    5.20
   6   5  -5    0.80    3.00
   6   5  -5    4.60    4.50
   6   5  -5   -5.90    3.60
  -6  -5   5    3.50    2.70
   5   5  -5   -1.60    4.30
   5   5  -5   -0.30    5.20
   5   5  -5    1.90    3.00
  -5  -5   5    1.50    2.80
   4   5  -5  268.57   10.70
  -4  -5   5  268.67    9.90
   3   5  -5   64.99    6.70
  -3  -5   5   72.79    5.30
  -3  -5   5   74.79    4.50
  -3  -5   5   60.39    5.50
  -2  -5   5    1.00    2.60
  -2  -5   5   -1.70    1.80
  -2  -5   5    5.20    3.40
  -1  -5   5   16.90    3.20
  -1  -5   5   13.30    3.20
   0  -5   5  525.05   14.80
   0  -5   5  507.05   15.10
   1  -5   5   20.60    5.20
   1  -5   5   12.80    3.70
   2  -5   5  680.73   19.00
   2  -5   5  659.83   18.90
   2  -5   5  637.04   19.60
   3  -5   5  361.96   13.20
   3  -5   5  380.46   12.20
   3  -5   5  380.26   12.30
   4  -5   5    2.80    3.90
   4  -5   5    2.80    2.80
   4  -5   5   -3.40    3.20
   5  -5   5   79.29    8.10
   5  -5   5   74.59    6.50
   5  -5   5   74.49    5.80
   6  -5   5    1.60    3.80
   6  -5   5   11.20    3.60
   6  -5   5    9.70    3.50
   7  -5   5   28.20    6.90
   7  -5   5   24.20    5.90
  10   4  -5   33.90    3.40
  10   4  -5   30.10    2.70
  10   4  -5   32.00    3.00
   9   4  -5   95.19    4.90
   9   4  -5   88.09    5.40
   9   4  -5   96.09    5.00
  -9  -4   5   91.49    5.10
   8   4  -5   20.50    4.30
  -8  -4   5   20.70    4.30
   7   4  -5   81.09    5.90
   7   4  -5   67.69    6.00
   7   4  -5   80.39    6.80
  -7  -4   5   81.39    6.50
   6   4  -5   51.69    5.60
   6   4  -5   69.29    6.90
   6   4  -5   60.59    5.70
  -6  -4   5   55.59    5.90
   5   4  -5   28.60    5.60
   5   4  -5   31.60    6.30
   5   4  -5   34.40    5.60
  -5  -4   5   26.80    6.00
   4   4  -5   -4.50    5.00
   4   4  -5    5.20    3.40
  -4  -4   5    1.70    3.10
  -3  -4   5  368.96   10.90
  -3  -4   5  368.86   11.50
   2   4  -5  812.22   23.00
  -2  -4   5  888.71   22.70
  -2  -4   5  861.61   23.00
  -2  -4   5  847.82   22.30
   1   4  -5    1.50    1.80
  -1  -4   5    3.80    2.60
  -1  -4   5    3.60    1.30
   0  -4   5   46.70    2.90
   0  -4   5   32.90    4.30
   1  -4   5  157.08    6.80
   1  -4   5  172.48    5.90
   2  -4   5  215.88    8.30
   3  -4   5   24.70    5.30
   3  -4   5   29.90    4.40
   3  -4   5   25.80    4.90
   3  -4   5   30.60    4.50
   4  -4   5   22.00    3.70
   4  -4   5   21.50    4.00
   4  -4   5   16.00    3.70
   5  -4   5    6.80    3.70
   5  -4   5    3.40    3.50
   5  -4   5   -1.60    3.30
   6  -4   5    0.80    3.00
   6  -4   5    4.80    3.30
   6  -4   5    3.80    3.90
   7  -4   5   22.20    5.60
   7  -4   5   25.70    5.80
  10   3  -5    1.30    1.50
  10   3  -5    1.50    1.50
  10   3  -5    0.90    1.80
   9   3  -5   21.60    3.60
   9   3  -5   17.40    3.40
   9   3  -5   20.60    4.60
  -9  -3   5   18.10    4.00
   8   3  -5    0.90    2.20
   8   3  -5    0.60    3.10
   8   3  -5   -1.30    2.70
   7   3  -5    8.00    3.80
   7   3  -5    9.60    3.40
   7   3  -5   11.20    3.10
  -7  -3   5    6.20    4.10
   6   3  -5    6.50    3.10
   6   3  -5    2.40    2.70
   6   3  -5    4.00    4.10
  -6  -3   5    4.80    3.90
   5   3  -5   58.89    7.10
   5   3  -5   58.49    5.50
   5   3  -5   59.89    6.10
  -5  -3   5   49.10    7.20
   4   3  -5   -4.30    4.00
   4   3  -5    2.40    3.60
  -4  -3   5    1.30    3.60
  -4  -3   5   -5.50    3.90
  -3  -3   5  295.17    9.30
  -3  -3   5  288.67    8.40
  -3  -3   5  266.37    9.70
   2   3  -5   58.39    3.40
  -2  -3   5   64.49    3.00
  -2  -3   5   61.69    3.30
  -2  -3   5   63.59    3.10
  -2  -3   5   60.49    3.90
   1   3  -5  241.78    7.10
  -1  -3   5  236.98    7.10
  -1  -3   5  225.28    7.70
   0   3  -5  200.38    6.40
   0  -3   5  201.88    6.20
  -1   3  -5   -0.60    1.40
   2  -3   5   22.80    3.90
   3  -3   5    6.60    3.00
   4  -3   5   44.50    6.60
   4  -3   5   41.50    4.70
   4  -3   5   29.80    5.80
   4  -3   5   35.10    6.20
   5  -3   5  206.88    9.50
   5  -3   5  219.18    8.70
   5  -3   5  225.28    9.60
   5  -3   5  220.58    8.80
   6  -3   5    2.70    3.60
   6  -3   5    1.40    3.20
   6  -3   5   -8.20    4.50
   6  -3   5    0.50    3.60
   7  -3   5   30.50    6.50
   7  -3   5   23.70    5.90
   7  -3   5   33.70    6.80
   8  -3   5    4.30    3.80
   8  -3   5   -6.60    3.50
  10   2  -5   10.60    2.90
  10   2  -5    2.80    1.50
  10   2  -5    3.60    1.50
   9   2  -5   25.50    4.20
   9   2  -5   23.10    3.40
   9   2  -5   27.60    3.60
  -9  -2   5   23.10    4.90
   8   2  -5    2.60    2.50
   8   2  -5   -0.80    3.00
   8   2  -5    0.40    2.70
   7   2  -5  225.58    9.60
   7   2  -5  221.48    9.00
   7   2  -5  225.18   10.50
   6   2  -5   18.60    4.90
   6   2  -5   20.00    5.50
   6   2  -5    8.70    3.20
   5   2  -5  377.36   13.80
   5   2  -5  416.56   13.10
   5   2  -5  409.06   13.30
  -5  -2   5  369.76   14.30
   4   2  -5  103.69    7.20
   4   2  -5  109.09    7.10
  -4  -2   5  108.79    7.20
  -3  -2   5   43.60    3.90
  -3  -2   5   47.60    2.50
  -3  -2   5   40.70    5.10
   2   2  -5  273.77    8.10
  -2  -2   5  294.57    7.90
  -2  -2   5  285.47    8.40
  -2  -2   5  280.77    8.60
  -2  -2   5  279.57    8.90
   1   2  -5  211.28    6.20
  -1  -2   5  209.78    6.10
  -1  -2   5  197.38    7.40
  -1  -2   5  207.98    6.00
  -1  -2   5  212.08    5.90
   0   2  -5  202.58    6.10
  -1   2  -5  445.16   12.30
  -2   2  -5   86.79    3.70
   2  -2   5   81.69    4.50
  -3   2  -5  144.09    5.80
   3  -2   5  134.49    6.00
   4  -2   5   38.30    4.00
   4  -2   5   39.30    6.30
   4  -2   5   39.20    6.00
   5  -2   5   34.60    5.40
   5  -2   5   45.20    6.00
   5  -2   5   30.30    5.30
   5  -2   5   31.00    4.20
   6  -2   5  337.57   11.80
   6  -2   5  331.37   11.50
   6  -2   5  343.27   12.20
   7  -2   5   26.60    5.00
   7  -2   5   16.10    3.60
   7  -2   5   24.40    6.10
   8  -2   5   -0.40    4.10
   8  -2   5    2.20    3.60
   8  -2   5   -3.00    3.30
  10   1  -5    0.30    2.10
  10   1  -5   -0.30    1.60
  10   1  -5   -1.00    1.40
   9   1  -5    4.10    2.10
   9   1  -5   -0.80    2.10
   9   1  -5    1.30    1.70
  -9  -1   5   -0.90    2.80
   8   1  -5    7.00    5.40
   8   1  -5   21.00    5.50
  -8  -1   5   17.30    4.50
   7   1  -5    2.00    3.20
   7   1  -5   -5.40    3.40
   7   1  -5    0.90    3.20
   6   1  -5    8.40    3.70
   6   1  -5   10.60    3.10
   6   1  -5    8.30    2.80
   5   1  -5   -0.90    2.90
   5   1  -5    1.90    3.70
   5   1  -5    5.80    3.00
   4   1  -5   20.70    5.50
   4   1  -5    7.50    3.60
  -3  -1   5   73.79    4.50
  -3  -1   5   74.49    5.60
   2   1  -5  184.38    5.20
  -2  -1   5  174.28    6.30
  -2  -1   5  174.58    6.60
  -2  -1   5  196.78    6.10
   1   1  -5    2.20    0.80
  -1  -1   5    5.00    1.40
   0   1  -5  160.58    4.80
   0  -1   5  155.78    4.60
  -1   1  -5   18.90    1.20
  -1   1  -5   17.10    1.70
   1  -1   5   18.30    1.10
  -2   1  -5  102.89    3.90
  -2   1  -5  110.39    4.10
  -2   1  -5   99.99    3.20
   2  -1   5  101.99    3.20
  -3   1  -5  288.37    8.70
  -3   1  -5  269.47    8.00
   3  -1   5  269.57    8.80
  -4   1  -5   15.20    4.00
   4  -1   5   15.00    3.30
   5  -1   5  123.49    6.80
   5  -1   5  109.39    5.20
   5  -1   5   81.09    9.50
   5  -1   5  100.19    7.40
   6  -1   5    6.10    3.10
   6  -1   5    3.30    3.40
   6  -1   5    6.40    4.10
   6  -1   5   -0.10    2.70
   7  -1   5  153.58    7.20
   7  -1   5  159.28    8.40
   7  -1   5  150.38    7.70
   7  -1   5  147.69    8.00
   8  -1   5   11.20    3.10
   8  -1   5   13.10    3.60
   8  -1   5   16.40    4.00
   8  -1   5   23.50    5.70
   9  -1   5   10.90    3.90
   9  -1   5    9.50    3.20
   9   0  -5    1.90    2.30
   9   0  -5    0.80    1.70
   9   0  -5    0.60    1.70
  -9   0   5   -4.10    4.20
   8   0  -5    2.10    2.10
   8   0  -5    1.00    2.20
   8   0  -5    0.80    2.60
  -8   0   5    0.80    3.20
   7   0  -5  105.09    6.20
   7   0  -5  107.99    6.80
   7   0  -5  102.49    6.30
   6   0  -5  346.07   12.50
   6   0  -5  347.37   12.00
   6   0  -5  331.57   11.80
   5   0  -5   21.80    4.60
   5   0  -5   24.30    4.30
   5   0  -5   17.40    3.80
   4   0  -5  213.98    9.70
   4   0  -5  212.98    8.40
   4   0  -5  212.68    8.70
  -3   0   5    3.10    1.80
  -2   0   5  421.86   11.80
  -2   0   5  399.36   11.90
   1   0  -5  362.16    9.40
   1   0  -5  351.96    9.30
  -1   0   5  347.07    9.90
   0   0  -5  209.78    6.30
   0   0  -5  219.98    6.00
   0   0  -5  219.58    6.20
   0   0   5  211.08    6.20
  -1   0  -5   81.39    2.90
  -1   0  -5   85.09    3.10
  -1   0  -5   87.19    3.10
   1   0   5   82.29    2.90
  -2   0  -5  295.27    8.40
  -2   0  -5  283.97    7.90
  -2   0  -5  276.87    8.30
   2   0   5  284.77    8.00
  -3   0  -5  189.68    6.70
  -3   0  -5  212.58    6.70
  -3   0  -5  198.68    6.40
   3   0   5  207.48    6.30
   3   0   5  195.68    7.00
  -4   0  -5  130.89    5.60
  -4   0  -5  120.19    5.80
   4   0   5  122.49    5.50
   5   0   5  415.46   12.40
   5   0   5  377.96   14.00
   5   0   5  397.96   13.00
   5   0   5  409.06   13.20
   6   0   5   49.10    4.20
   6   0   5   46.40    5.90
   6   0   5   47.50    5.90
   6   0   5   35.50    5.10
   7   0   5  234.88    9.80
   7   0   5  228.08    8.90
   7   0   5  232.98    9.30
   7   0   5  223.08    9.50
   8   0   5    4.90    3.30
   8   0   5    3.90    3.20
   8   0   5    2.10    3.60
   8   0   5    1.60    2.90
   9   0   5    5.20    2.70
   9   0   5    5.00    3.10
   9   0   5    7.20    3.10
  10   0   5    2.10    3.80
  10   0   5    7.30    3.80
  10   0   5   -2.80    2.60
   9  -1  -5   58.49    4.20
   9  -1  -5   53.29    3.70
   9  -1  -5   62.89    3.90
   8  -1  -5    2.70    2.40
   8  -1  -5    4.20    2.70
   8  -1  -5    4.70    2.20
  -8   1   5    5.30    3.90
   7  -1  -5    4.00    3.00
   7  -1  -5    2.20    2.70
   7  -1  -5    3.40    3.00
  -7   1   5    6.30    3.70
   6  -1  -5   29.10    4.70
   6  -1  -5   28.30    4.90
   6  -1  -5   27.20    5.10
   5  -1  -5   69.59    5.60
   5  -1  -5   77.79    6.20
   5  -1  -5   60.29    7.70
   5  -1  -5   76.89    5.80
   4  -1  -5   92.89    7.10
   4  -1  -5  117.19    6.60
   4  -1  -5   94.59    7.60
   4  -1  -5  115.09    6.50
  -3   1   5   35.90    4.30
  -2   1   5  429.46   13.00
  -2   1   5  476.25   13.10
   1  -1  -5    3.40    1.20
  -1   1   5    3.60    1.00
   0  -1  -5   67.59    3.00
   0  -1  -5   68.49    2.40
   0  -1  -5   70.49    2.50
   0   1   5   67.79    2.90
  -1  -1  -5  335.67    9.00
  -1  -1  -5  327.67    9.10
   1   1   5  320.97    9.10
  -2  -1  -5  755.92   19.90
   2   1   5  756.72   19.90
  -3  -1  -5    1.10    1.20
  -3  -1  -5    2.60    1.30
   3   1   5    1.90    1.20
   3   1   5    3.50    2.00
  -4  -1  -5  317.47   10.30
  -4  -1  -5  327.17   10.10
   4   1   5  320.67   10.10
   4   1   5  321.17   10.10
   5   1   5   70.29    6.10
   5   1   5   62.79    6.20
   5   1   5   71.99    4.30
   6   1   5   11.30    3.60
   6   1   5   16.90    4.40
   6   1   5   17.70    3.70
   6   1   5    9.30    2.50
   7   1   5  117.79    6.00
   7   1   5  117.59    7.10
   7   1   5  109.39    6.80
   7   1   5  112.09    7.10
   8   1   5   13.20    3.70
   8   1   5   16.30    3.40
   8   1   5   10.00    3.20
   8   1   5   11.90    2.80
   9   1   5    1.70    2.50
   9   1   5   -1.70    2.90
   9   1   5   -1.70    3.60
   9   1   5    0.50    2.80
  10   1   5   -2.70    2.70
  10   1   5    0.30    2.50
  10   1   5   -0.20    2.10
   9  -2  -5   10.60    2.50
   8  -2  -5   14.00    3.80
   8  -2  -5   24.20    4.00
   8  -2  -5   18.80    3.70
   7  -2  -5   17.00    4.00
   7  -2  -5   20.90    4.50
   7  -2  -5   13.40    3.40
  -7   2   5   15.60    4.50
   6  -2  -5   64.59    5.50
   6  -2  -5   60.69    6.60
   6  -2  -5   54.89    5.10
  -6   2   5   65.89    5.90
   5  -2  -5    0.40    3.20
   5  -2  -5    1.00    3.60
   5  -2  -5    1.20    3.00
   5  -2  -5   -0.50    3.60
   4  -2  -5   69.69    6.20
   4  -2  -5   68.49    5.80
   4  -2  -5   63.49    6.30
   4  -2  -5   63.89    5.80
   3  -2  -5  383.86   13.10
  -3   2   5  402.26   12.20
  -3   2   5  417.06   13.60
  -2   2   5   91.79    5.20
  -2   2   5  107.69    4.90
   1  -2  -5   54.69    3.60
  -1   2   5   65.99    3.30
   0  -2  -5  988.90   25.10
   0  -2  -5  981.10   25.10
   0  -2  -5  989.20   26.00
   0   2   5  969.40   25.80
  -1  -2  -5    3.10    0.80
  -1  -2  -5    2.30    1.00
   1   2   5    2.60    0.90
  -2  -2  -5    6.70    2.00
  -2  -2  -5    7.20    1.60
   2   2   5   10.00    1.90
  -3  -2  -5  133.99    4.90
  -3  -2  -5  125.89    5.10
   3   2   5  135.59    5.10
   3   2   5  123.89    5.40
  -4  -2  -5  324.77   10.00
  -4  -2  -5  302.57   10.50
   4   2   5  320.07   10.20
   4   2   5  316.07    9.90
   5   2   5   14.10    3.50
   5   2   5   22.50    5.10
   5   2   5   12.40    3.30
   5   2   5    7.10    2.90
   5   2   5   12.40    3.50
   6   2   5    7.80    5.90
   6   2   5   12.90    2.80
   6   2   5   13.90    3.30
   6   2   5   13.50    3.40
   6   2   5   12.10    3.50
   7   2   5  178.18    7.90
   7   2   5  168.28    8.00
   7   2   5  176.88    7.40
   7   2   5  164.78   10.00
   7   2   5  175.88    8.10
   8   2   5   19.10    5.20
   8   2   5   24.30    5.00
   8   2   5   18.30    4.00
   8   2   5   29.60    4.80
   8   2   5   24.70    5.30
   9   2   5    0.90    2.70
   9   2   5   -1.40    4.60
   9   2   5   -4.20    2.60
   9   2   5    4.10    3.20
   9   2   5    0.10    2.80
  10   2   5   -0.80    2.10
  10   2   5    1.20    2.00
  10   2   5    0.20    2.60
   9  -3  -5   12.80    2.90
   9  -3  -5   13.50    2.40
   8  -3  -5   41.80    3.70
   8  -3  -5   43.70    4.60
   8  -3  -5   34.00    4.10
   7  -3  -5  197.68    8.50
   7  -3  -5  200.58    8.10
   6  -3  -5  358.86   12.30
   6  -3  -5  379.06   13.20
   6  -3  -5  362.56   12.30
   5  -3  -5   71.29    5.80
   5  -3  -5   73.49    5.40
   5  -3  -5   70.29    5.90
   5  -3  -5   78.09    6.10
  -5   3   5   73.39    6.30
   4  -3  -5   67.19    5.70
   4  -3  -5   62.49    5.40
   4  -3  -5   55.19    5.10
   4  -3  -5   55.69    5.00
   3  -3  -5  433.16   14.10
   3  -3  -5  440.36   13.40
   3  -3  -5  418.46   13.70
   3  -3  -5  427.16   13.70
  -3   3   5  428.36   13.20
  -2   3   5   81.59    5.00
  -2   3   5   74.19    5.70
   1  -3  -5 1082.99   29.70
  -1   3   5 1098.69   29.10
   0  -3  -5  180.38    5.10
   0  -3  -5  170.78    6.20
   0   3   5  176.38    6.10
  -1  -3  -5  147.89    5.40
  -1  -3  -5  146.19    4.60
   1   3   5  143.99    5.20
  -2  -3  -5  129.09    5.20
  -2  -3  -5  141.79    4.70
   2   3   5  138.79    5.10
  -3  -3  -5  195.18    6.40
  -3  -3  -5  186.48    6.90
   3   3   5  185.48    6.80
   3   3   5  193.28    6.80
  -4  -3  -5    2.40    1.90
   4   3   5   -1.70    2.20
   4   3   5    2.70    2.20
   5   3   5   13.40    2.90
   5   3   5   14.30    3.60
   5   3   5   11.70    3.10
   5   3   5   12.70    2.80
   6   3   5    2.00    2.70
   6   3   5    0.20    3.10
   6   3   5    3.70    3.20
   6   3   5    2.10    2.20
   6   3   5   -6.10    5.00
   7   3   5   75.99    5.80
   7   3   5   62.09    5.70
   7   3   5   74.79    4.90
   7   3   5   64.89    7.40
   7   3   5   68.49    5.50
   8   3   5    6.60    2.70
   8   3   5    0.10    3.10
   8   3   5    2.80    4.00
   8   3   5    3.70    2.20
   8   3   5    3.20    3.90
   9   3   5   52.09    5.60
   9   3   5   46.90    4.70
   9   3   5   31.00    6.80
  10   3   5   14.60    4.00
  10   3   5    7.90    2.80
  10   3   5   11.70    3.20
  11   3   5    0.10    2.00
   8  -4  -5   -0.60    2.20
   8  -4  -5   -0.40    1.60
   7  -4  -5   69.19    5.40
   7  -4  -5   67.49    5.00
   7  -4  -5   68.79    4.60
   6  -4  -5  300.57   10.50
   6  -4  -5  298.57   11.00
   6  -4  -5  300.37   10.80
   6  -4  -5  305.47   10.60
   5  -4  -5  243.88    9.00
   5  -4  -5  239.58    9.70
   5  -4  -5  235.48    9.70
   5  -4  -5  233.48    9.20
   4  -4  -5   24.30    4.70
   4  -4  -5   23.50    4.70
   4  -4  -5   20.90    4.60
   4  -4  -5   25.70    4.70
   3  -4  -5   54.89    5.70
   3  -4  -5   47.20    5.00
   3  -4  -5   53.99    5.60
   3  -4  -5   58.89    5.40
   2  -4  -5  138.99    7.80
   2  -4  -5  140.19    6.60
   2  -4  -5  153.48    8.60
  -1   4   5    2.50    1.80
   0  -4  -5   93.39    3.20
   0   4   5   85.89    4.40
   0   4   5   84.69    3.50
  -1  -4  -5   76.89    4.70
  -1  -4  -5   86.29    3.40
   1   4   5   83.59    4.10
   1   4   5   86.19    3.80
  -2  -4  -5   86.49    3.70
  -2  -4  -5   73.79    4.60
   2   4   5   89.69    4.30
   2   4   5   85.29    4.30
  -3  -4  -5   17.90    2.80
   3   4   5   21.60    3.30
   3   4   5   20.80    3.50
  -4  -4  -5  284.57    9.40
   4   4   5  276.67   10.10
   4   4   5  289.47    9.30
   5   4   5    2.60    3.20
   5   4   5   -4.50    3.00
   5   4   5    0.90    2.20
   5   4   5    2.40    3.10
   5   4   5    5.10    4.40
   6   4   5    2.70    2.80
   6   4   5    9.00    4.40
   6   4   5    1.10    2.90
   6   4   5   -3.20    2.40
   6   4   5    0.00    2.50
   7   4   5  177.38    9.00
   7   4   5  183.38    8.10
   7   4   5  179.88    7.90
   7   4   5  178.68    7.60
   7   4   5  176.98    8.10
   8   4   5    3.20    4.50
   8   4   5    5.20    2.60
   8   4   5    3.90    3.80
   8   4   5    4.80    2.90
   8   4   5    5.10    2.70
   9   4   5  100.39    5.90
   9   4   5  107.99    7.50
  10   4   5   -4.10    3.30
  10   4   5   -0.90    2.20
  10   4   5    1.40    1.70
  10   4   5    3.00    2.70
  11   4   5    1.70    1.70
   8  -5  -5   15.70    3.70
   8  -5  -5   15.40    2.70
   7  -5  -5    0.50    2.40
   7  -5  -5    2.80    1.90
   6  -5  -5   14.70    3.40
   6  -5  -5    9.40    2.60
   5  -5  -5   -2.00    2.60
   5  -5  -5    4.00    3.10
   5  -5  -5    2.00    3.30
   5  -5  -5    1.40    2.70
   4  -5  -5    0.40    3.30
   4  -5  -5    4.30    2.60
   4  -5  -5    5.90    3.30
   4  -5  -5    1.90    2.70
   3  -5  -5    2.80    3.20
   3  -5  -5    3.30    3.20
   3  -5  -5   -0.40    2.80
   3  -5  -5    3.30    2.50
   2  -5  -5   14.10    2.70
   2  -5  -5   20.50    5.50
   2  -5  -5   18.60    3.70
   1  -5  -5  147.09    7.70
   1  -5  -5  150.68    6.80
   0  -5  -5   31.00    2.80
   0   5   5   40.40    4.50
   0   5   5   41.40    3.50
  -1  -5  -5   90.69    3.90
   1   5   5   85.89    5.00
   1   5   5   81.89    4.50
  -2  -5  -5   17.90    3.00
   2   5   5   22.00    3.60
   2   5   5   16.70    2.70
  -3  -5  -5  524.65   15.00
   3   5   5  524.55   15.10
   3   5   5  512.55   15.70
   4   5   5  236.18    9.50
   4   5   5  261.47    8.50
   4   5   5  246.58    9.60
   4   5   5  237.08   10.00
   5   5   5  172.48    8.30
   5   5   5  161.58    7.70
   5   5   5  152.48    7.50
   5   5   5  167.78    8.10
   5   5   5  168.18    6.90
   6   5   5    4.60    2.40
   6   5   5    5.70    3.80
   6   5   5    1.40    2.30
   6   5   5   -0.60    2.60
   6   5   5   -1.20    3.00
   7   5   5   66.69    5.40
   7   5   5   64.89    6.70
   7   5   5   62.09    5.60
   7   5   5   65.69    5.50
   7   5   5   58.99    5.00
   8   5   5   30.20    4.90
   8   5   5   18.00    5.20
   8   5   5   26.60    4.30
   8   5   5   17.50    3.20
   8   5   5   23.70    4.90
   9   5   5   -1.20    3.60
   9   5   5    2.00    2.40
   9   5   5   -1.70    3.20
   9   5   5    1.50    2.80
  10   5   5   28.60    3.60
  10   5   5   21.00    5.20
  10   5   5   18.60    5.30
  10   5   5   25.00    3.20
  11   5   5   18.60    2.80
   7  -6  -5    3.30    2.20
   7  -6  -5    5.70    1.90
   6  -6  -5   30.00    4.50
   6  -6  -5   21.90    3.60
   6  -6  -5   18.70    4.50
   5  -6  -5   54.29    5.20
   5  -6  -5   51.39    4.60
   5  -6  -5   54.79    4.90
   4  -6  -5  274.07    9.80
   4  -6  -5  287.87   10.70
   4  -6  -5  273.57   12.10
   3  -6  -5  162.68    7.70
   3  -6  -5  171.58    8.10
   3  -6  -5  166.88    7.20
   2  -6  -5  208.08    8.90
   2  -6  -5  206.18    8.40
   2  -6  -5  201.58    7.90
   1  -6  -5    4.20    3.50
   1  -6  -5    4.30    2.40
   1  -6  -5    9.20    4.00
   0  -6  -5   86.39    6.60
   0  -6  -5   76.39    5.90
  -1  -6  -5   23.40    4.00
   1   6   5   31.40    5.80
  -2  -6  -5   26.30    4.20
   3   6   5  224.58    8.60
   3   6   5  225.78    9.10
   3   6   5  216.88    9.00
   4   6   5    7.30    3.30
   4   6   5    5.60    4.10
   4   6   5   13.90    4.00
   4   6   5    1.40    3.00
   4   6   5    1.70    2.70
   5   6   5   16.70    3.10
   5   6   5   18.70    4.30
   5   6   5   16.10    3.20
   5   6   5   22.30    5.90
   5   6   5   15.90    3.60
   6   6   5   13.60    3.20
   6   6   5   13.70    3.10
   6   6   5   14.50    4.00
   6   6   5   12.20    3.10
   6   6   5    8.80    3.10
   7   6   5   73.29    6.60
   7   6   5   71.59    4.80
   7   6   5   66.99    6.60
   7   6   5   69.59    5.80
   8   6   5    8.60    2.50
   8   6   5    3.60    2.70
   8   6   5    3.00    3.00
   8   6   5   10.40    3.60
   9   6   5    2.30    3.40
   9   6   5    5.80    2.40
   9   6   5    3.60    2.00
   9   6   5    6.30    3.00
 -10  -6  -5    1.10    2.70
  10   6   5   -0.10    2.30
  10   6   5    0.20    2.00
  10   6   5    3.60    3.50
  10   6   5    2.60    3.10
   7  -7  -5   10.00    2.70
   7  -7  -5    4.20    2.20
   6  -7  -5   -3.70    2.40
   6  -7  -5    0.60    2.50
   6  -7  -5   -1.60    1.70
   5  -7  -5   23.00    4.30
   5  -7  -5   29.00    5.90
   4  -7  -5   39.80    4.10
   4  -7  -5   34.70    5.00
   4  -7  -5   42.30    5.20
   3  -7  -5    2.10    3.10
   3  -7  -5    2.60    2.90
   3  -7  -5    3.40    2.40
   2  -7  -5  371.16   11.90
   2  -7  -5  374.66   12.90
   2  -7  -5  358.36   12.40
   1  -7  -5   21.00    4.10
   1  -7  -5   33.50    5.50
   1  -7  -5   24.60    4.30
  -1   7   5   24.90    4.20
   0  -7  -5   73.29    6.80
   0  -7  -5   81.99    5.70
   0   7   5   88.69    7.10
  -1  -7  -5   21.10    4.80
  -1  -7  -5   36.60    6.50
  -1  -7  -5   19.00    3.60
   1   7   5   24.80    5.80
  -2  -7  -5  247.68   13.20
   2   7   5  255.67    9.90
   3   7   5   13.50    3.50
   3   7   5    9.70    3.50
   4   7   5   -0.70    3.00
   4   7   5    1.00    4.20
   4   7   5    1.80    3.00
   5   7   5   13.30    3.40
   5   7   5   14.20    3.60
   5   7   5   16.10    3.50
   5   7   5   13.50    3.40
   6   7   5   38.90    5.30
   6   7   5   41.10    5.70
   6   7   5   30.00    4.50
   6   7   5   34.20    5.30
   7   7   5   12.80    2.90
   7   7   5   16.90    3.30
   7   7   5   29.60    5.50
   7   7   5   21.40    4.50
   8   7   5    5.10    3.20
   8   7   5    5.80    2.30
   8   7   5   11.90    3.10
   8   7   5    6.50    3.00
   9   7   5    6.10    2.30
   9   7   5    9.70    3.10
   9   7   5    7.50    3.00
   9   7   5   12.80    3.50
 -10  -7  -5   -0.30    3.00
  10   7   5    2.10    2.60
  10   7   5    2.60    1.70
  10   7   5    5.10    2.80
  10   7   5    4.90    2.60
   6  -8  -5    1.70    2.30
   6  -8  -5    4.80    1.80
   5  -8  -5    2.40    2.70
   5  -8  -5    3.50    2.20
   5  -8  -5    4.90    2.30
   4  -8  -5    3.70    2.10
   4  -8  -5    8.10    2.70
   4  -8  -5    7.00    3.30
   3  -8  -5    1.70    2.70
   3  -8  -5    0.20    3.40
   3  -8  -5    1.60    2.20
   2  -8  -5   20.10    5.00
   2  -8  -5   28.50    5.20
   2  -8  -5   25.90    4.10
   1  -8  -5   94.79    5.50
   1  -8  -5   88.99    6.70
   1  -8  -5   82.99    6.10
  -1   8   5   89.19    8.00
   0  -8  -5   -1.70    2.50
   0  -8  -5    4.50    3.40
   0   8   5    0.60    4.40
  -1  -8  -5   83.89    7.30
  -1  -8  -5   93.89    6.50
  -1  -8  -5   74.49    6.00
   1   8   5   73.49    8.00
  -2  -8  -5   75.89    6.20
  -2  -8  -5   80.09    7.60
  -2  -8  -5   66.09    7.30
   2   8   5   61.69    6.60
   2   8   5   77.19    5.40
   3   8   5    2.80    2.40
   3   8   5   10.80    3.70
   4   8   5   13.40    3.60
   4   8   5    8.30    3.60
   5   8   5   49.70    5.30
   5   8   5   57.29    6.50
   5   8   5   58.59    5.80
   6   8   5   27.50    5.20
   6   8   5   25.80    5.10
   6   8   5   26.90    5.70
   6   8   5   25.30    5.40
   7   8   5   15.20    3.80
   7   8   5   13.30    3.20
   7   8   5   19.80    4.40
   7   8   5    7.90    3.60
   8   8   5   65.09    5.00
   8   8   5   62.29    6.30
   8   8   5   66.99    5.20
   8   8   5   74.49    5.80
  -9  -8  -5    1.40    2.20
   9   8   5   -0.20    3.00
   9   8   5   -2.10    2.50
   9   8   5    2.70    2.10
   9   8   5    2.10    2.10
 -10  -8  -5   11.50    2.30
  10   8   5    9.20    4.20
  10   8   5   13.30    3.50
  10   8   5   13.00    3.40
   6  -9  -5    0.60    2.40
   6  -9  -5    1.70    1.60
   5  -9  -5    3.80    2.60
   5  -9  -5    0.80    2.40
   4  -9  -5   59.99    4.70
   4  -9  -5   57.79    4.30
   3  -9  -5    9.00    2.40
   3  -9  -5    8.90    2.80
   2  -9  -5    5.70    3.00
   2  -9  -5    6.10    2.20
   1  -9  -5  141.49    8.80
   1  -9  -5  130.49    6.30
   0  -9  -5   -0.90    3.10
   0  -9  -5    1.60    2.60
  -1  -9  -5    4.80    3.90
  -1  -9  -5    2.30    3.50
  -1  -9  -5    0.10    3.10
  -2  -9  -5   73.69    6.10
  -2  -9  -5   76.19    7.30
   2   9   5   70.59    7.80
   2   9   5   80.29    5.60
  -3  -9  -5  193.28    7.80
   3   9   5  185.68    8.20
  -4  -9  -5   68.99    5.50
   4   9   5   67.79    6.90
   4   9   5   71.59    5.90
   5   9   5    3.70    2.90
   5   9   5    2.20    3.80
   5   9   5    9.00    3.90
   6   9   5   19.90    5.40
   6   9   5    9.00    2.90
   6   9   5   13.10    4.10
   7   9   5   29.00    5.10
   7   9   5   34.50    4.60
   7   9   5   24.20    4.80
  -8  -9  -5  214.68    7.90
   8   9   5  199.88    9.70
   8   9   5  196.38    7.90
   8   9   5  210.08    8.10
   8   9   5  208.98    8.60
  -9  -9  -5    8.90    2.00
   9   9   5   11.20    2.40
   9   9   5   10.30    2.50
 -10  -9  -5   11.70    2.40
  10   9   5   25.00    3.50
  10   9   5   14.70    3.50
   5 -10  -5    4.30    1.80
   5 -10  -5    3.60    1.60
   4 -10  -5    1.00    1.80
   4 -10  -5   -1.10    1.70
   3 -10  -5   79.79    5.30
   3 -10  -5   79.79    4.70
   2 -10  -5    5.30    2.60
   2 -10  -5    4.80    2.20
   1 -10  -5  108.59    6.00
   1 -10  -5  110.09    6.60
   0 -10  -5  219.18    9.30
   0 -10  -5  239.58    8.80
  -1 -10  -5  213.18    8.70
  -1 -10  -5  202.08    9.20
  -1 -10  -5  215.48    9.40
   1  10   5  222.78    8.90
  -2 -10  -5  136.79    7.20
   2  10   5  148.69    7.50
  -3 -10  -5   89.99    5.70
   3  10   5   89.59    6.00
  -4 -10  -5   18.80    4.20
   4  10   5   41.50    7.30
   4  10   5   20.40    5.20
   4  10   5   17.80    4.30
  -5 -10  -5   65.09    5.00
   5  10   5   63.79    5.60
   5  10   5   61.39    7.30
  -6 -10  -5   68.09    4.80
   6  10   5   63.49    6.10
   6  10   5   66.79    6.80
  -7 -10  -5   16.60    4.00
   7  10   5   12.00    3.30
   7  10   5   10.70    3.30
  -8 -10  -5   68.89    4.40
   8  10   5   65.69    5.10
   8  10   5   57.89    4.90
  -9 -10  -5    4.60    1.90
   9  10   5    1.20    3.60
   9  10   5   -1.20    2.90
   4 -11  -5    0.00    1.90
   4 -11  -5    2.10    1.90
  -4  11   5    2.00    2.10
   3 -11  -5   18.40    3.20
   3 -11  -5   23.30    3.00
   2 -11  -5   15.00    3.90
   2 -11  -5   17.90    3.30
   1 -11  -5   21.60    4.40
   1 -11  -5   30.50    4.00
   0 -11  -5    1.10    2.70
   0 -11  -5    7.20    2.60
   0  11   5   -0.50    2.40
  -1 -11  -5   46.90    6.30
  -1 -11  -5   37.50    5.20
   1  11   5   44.30    4.90
  -2 -11  -5   45.10    5.20
   2  11   5   43.60    4.80
  -3 -11  -5   23.10    4.50
   3  11   5   16.20    3.50
   3  11   5   23.30    4.60
  -4 -11  -5    1.20    2.40
   4  11   5    1.30    3.80
   4  11   5    2.20    2.80
  -5 -11  -5   -2.70    2.10
   5  11   5    0.90    2.70
  -6 -11  -5   14.50    3.50
   6  11   5    7.30    3.10
  -7 -11  -5   16.90    3.30
   7  11   5    9.90    2.80
   7  11   5   10.50    3.90
  -8 -11  -5    1.70    1.70
   8  11   5   -1.50    2.20
  -9 -11  -5    8.20    1.80
  -9 -11  -5    7.30    3.10
   9  11   5    6.60    2.00
   3 -12  -5    4.00    1.70
  -3  12   5   -0.30    2.10
   2 -12  -5   23.20    3.00
  -2  12   5   14.70    3.70
   1 -12  -5    0.90    2.20
  -1  12   5   -1.20    3.20
   0 -12  -5   67.39    4.80
   0  12   5   59.99    4.90
  -1 -12  -5    2.20    3.60
   1  12   5    2.20    2.30
  -2 -12  -5   -0.60    3.20
   2  12   5   -3.60    2.70
  -3 -12  -5  189.48    7.60
   3  12   5  186.18    8.60
   3  12   5  203.98   10.80
  -4 -12  -5    3.10    2.40
   4  12   5    7.00    2.80
   4  12   5    2.00    3.60
  -5 -12  -5    0.20    2.00
   5  12   5    1.50    2.70
  -6 -12  -5    5.00    2.00
   6  12   5    8.60    3.70
  -7 -12  -5    1.10    1.80
   7  12   5   -1.20    2.20
  -8 -12  -5   10.10    2.50
   8  12   5    5.20    2.10
   2 -13  -5   12.90    3.00
   1 -13  -5   12.90    3.20
  -1  13   5   12.70    3.50
   0 -13  -5    2.70    3.60
   0  13   5    2.00    2.20
   1  13   5    1.40    2.30
  -2 -13  -5   51.49    5.60
   2  13   5   40.20    4.50
   2  13   5   36.50    4.50
  -3 -13  -5   10.70    2.80
   3  13   5   20.40    4.00
   3  13   5   19.30    4.50
  -4 -13  -5    0.00    2.10
   4  13   5   -1.80    2.40
   4  13   5   -5.40    3.40
  -5 -13  -5  122.89    5.20
   5  13   5  124.39    7.80
  -6 -13  -5    4.90    2.50
   6  13   5    0.60    2.80
   7  13   5   15.70    3.60
   0  14   5   -0.90    2.20
   1  14   5   12.40    3.50
   1  14   5   24.70    3.70
   2  14   5    0.30    3.20
   2  14   5    0.40    2.50
  -3 -14  -5    1.90    2.90
   3  14   5    2.80    2.20
   3  14   5    4.60    3.20
  -4 -14  -5   27.50    3.50
   4  14   5   33.90    4.20
  -5 -14  -5   26.30    2.90
   5  14   5   18.20    3.20
  -6 -14  -5    2.90    1.70
   6  14   5    3.90    2.10
   5  13  -6    0.40    2.20
  -5 -13   6   -0.90    2.00
   4  13  -6   55.49    4.20
  -4 -13   6   47.80    4.20
  -4 -13   6   49.70    4.00
   3  13  -6    6.00    2.40
  -3 -13   6    2.60    2.80
  -3 -13   6    3.00    2.10
   2  13  -6   -1.60    2.90
  -2 -13   6    1.50    1.90
  -1 -13   6    4.80    1.90
   0 -13   6   15.60    2.80
   0 -13   6   23.70    5.70
   1 -13   6   19.60    2.70
   1 -13   6   11.50    2.90
   6  12  -6   46.60    3.70
  -6 -12   6   57.19    5.30
   5  12  -6   23.80    3.90
  -5 -12   6   19.80    3.30
   4  12  -6   60.29    4.80
  -4 -12   6   61.69    4.40
  -4 -12   6   63.69    5.00
   3  12  -6    4.60    2.60
  -3 -12   6    5.20    2.50
  -3 -12   6    6.40    2.50
   2  12  -6   -2.70    2.80
  -2 -12   6    0.10    2.30
  -2 -12   6   -0.70    2.80
   1  12  -6   16.60    3.50
  -1 -12   6   14.00    4.30
  -1 -12   6   17.80    3.50
  -1 -12   6   20.80    3.90
   0 -12   6   -0.80    2.10
   0 -12   6   -4.60    3.10
   1 -12   6   26.60    3.50
   1 -12   6   20.00    4.20
   2 -12   6   30.40    3.80
   2 -12   6   27.90    3.10
   3 -12   6   30.20    3.20
   3 -12   6   26.40    3.10
   7  11  -6    3.10    2.50
  -7 -11   6    0.90    1.70
   6  11  -6    0.60    2.10
  -6 -11   6   -0.50    1.90
   5  11  -6    0.70    2.20
  -5 -11   6    0.60    2.00
   4  11  -6   36.60    4.80
  -4 -11   6   45.80    4.40
  -4 -11   6   44.50    5.10
   3  11  -6   85.99    6.20
  -3 -11   6   83.79    5.60
  -3 -11   6   96.69    5.70
   2  11  -6  112.79    6.70
  -2 -11   6  102.69    6.20
   1  11  -6    1.20    3.60
  -1 -11   6    0.00    2.90
  -1 -11   6    1.70    4.00
   0  11  -6    7.00    4.20
   0 -11   6    1.40    3.40
   0 -11   6    7.20    2.50
   0 -11   6    1.70    3.10
   1 -11   6   59.49    5.00
   1 -11   6   56.99    4.50
   2 -11   6   93.19    5.10
   2 -11   6   86.09    5.10
   3 -11   6    6.00    2.20
   3 -11   6    7.10    2.40
   4 -11   6    3.70    2.80
   4 -11   6    6.60    2.40
   8  10  -6    1.60    1.60
  -8 -10   6   -2.00    1.70
   7  10  -6    5.30    2.00
  -7 -10   6    4.90    1.80
   6  10  -6   -1.50    2.20
  -6 -10   6   -1.90    1.90
   5  10  -6   27.80    4.50
  -5 -10   6   21.80    4.00
   4  10  -6    4.50    2.80
  -4 -10   6    6.60    3.70
  -4 -10   6    2.80    2.30
   3  10  -6   39.20    5.40
  -3 -10   6   30.50    4.80
  -3 -10   6   34.30    4.90
   2  10  -6    0.00    3.20
  -2 -10   6    0.50    2.60
  -2 -10   6   -0.70    4.60
  -2 -10   6    0.00    2.70
   1  10  -6    0.30    3.50
  -1 -10   6    9.20    3.80
  -1 -10   6    3.30    2.80
  -1 -10   6    2.30    2.70
   0  10  -6    6.10    3.90
   0 -10   6    2.60    2.90
   0 -10   6    1.90    2.90
   0 -10   6    0.70    3.20
   1 -10   6   73.09    7.00
   1 -10   6   59.19    4.80
   1 -10   6   59.79    4.80
   2 -10   6   -4.10    4.40
   3 -10   6  168.38    6.90
   3 -10   6  152.78    6.70
   4 -10   6   20.70    4.00
   4 -10   6   18.40    3.40
   5 -10   6   -0.80    2.60
   5 -10   6   -0.20    2.70
   8   9  -6   -2.40    1.70
  -8  -9   6   -0.50    1.80
   7   9  -6    8.90    2.40
  -7  -9   6    8.80    2.20
  -7  -9   6    9.30    4.10
   6   9  -6   22.40    4.30
  -6  -9   6    9.00    4.30
  -6  -9   6   15.40    3.90
   5   9  -6    0.90    2.80
  -5  -9   6    0.90    2.20
   4   9  -6    6.20    3.10
  -4  -9   6    9.30    3.70
  -4  -9   6    3.60    2.40
   3   9  -6  121.29    7.40
  -3  -9   6  116.69    6.70
  -3  -9   6  121.69    6.60
   2   9  -6    0.30    3.60
  -2  -9   6   -0.80    2.60
  -2  -9   6    3.50    2.90
  -2  -9   6    1.70    4.70
   1   9  -6    1.00    3.80
  -1  -9   6    4.30    2.80
  -1  -9   6    0.50    3.50
  -1  -9   6   -1.60    2.90
   0   9  -6   37.40    7.10
   0  -9   6   52.79    5.10
   0  -9   6   48.10    4.90
   0  -9   6   50.09    5.90
   1  -9   6    9.00    3.40
   1  -9   6   12.60    3.70
   1  -9   6   13.20    3.30
   2  -9   6    5.30    2.60
   2  -9   6    1.90    3.50
   2  -9   6   -1.80    2.60
   3  -9   6   42.60    7.70
   3  -9   6   30.50    4.20
   3  -9   6   25.90    4.00
   4  -9   6   30.50    4.30
   4  -9   6   31.50    4.10
   5  -9   6    8.80    2.70
   5  -9   6   12.30    2.60
   6  -9   6    9.80    2.60
   9   8  -6    3.40    1.40
   8   8  -6   26.10    3.50
  -8  -8   6   26.40    4.50
  -8  -8   6   31.60    3.60
   7   8  -6    6.10    2.30
  -7  -8   6    4.30    3.20
  -7  -8   6    2.00    2.10
   6   8  -6    4.80    2.70
  -6  -8   6    8.40    2.50
  -6  -8   6    7.50    3.40
   5   8  -6  109.29    6.70
  -5  -8   6  106.19    6.60
  -5  -8   6  107.49    5.90
   4   8  -6  108.39    7.10
  -4  -8   6   95.19    5.80
  -4  -8   6   96.69    7.60
  -4  -8   6   99.39    6.30
   3   8  -6   58.79    6.20
  -3  -8   6   53.39    5.90
  -3  -8   6   59.49    5.00
   2   8  -6    2.50    3.90
  -2  -8   6   -3.50    4.60
  -2  -8   6   -0.40    2.40
  -2  -8   6    3.40    3.10
   1   8  -6   21.30    4.40
  -1  -8   6   22.60    4.20
  -1  -8   6   22.40    4.70
  -1  -8   6   19.90    4.80
   0   8  -6  174.58   10.50
   0  -8   6  186.78    7.90
   0  -8   6  197.48    8.10
   0  -8   6  193.38    8.40
   1  -8   6   55.49    6.10
   1  -8   6   51.09    5.20
   1  -8   6   56.59    5.20
   2  -8   6   80.99    6.70
   2  -8   6   81.79    5.50
   2  -8   6   76.39    5.30
   3  -8   6    6.10    2.80
   3  -8   6    6.10    3.90
   3  -8   6    5.80    3.20
   4  -8   6   81.49    5.60
   4  -8   6   75.09    4.90
   4  -8   6   59.09    7.80
   5  -8   6    2.60    2.60
   5  -8   6   -1.40    2.60
   6  -8   6   18.60    4.00
   6  -8   6   24.50    4.50
   9   7  -6   19.80    2.50
  -9  -7   6   14.60    3.90
   8   7  -6   16.80    3.20
  -8  -7   6   13.10    2.60
  -8  -7   6   14.40    3.90
   7   7  -6   79.49    6.50
  -7  -7   6   76.09    5.30
  -7  -7   6   87.99    5.60
   6   7  -6   -0.90    2.80
  -6  -7   6    3.00    2.90
  -6  -7   6   -2.10    2.50
   5   7  -6   18.80    4.90
  -5  -7   6   14.30    4.20
  -5  -7   6   12.10    3.10
   4   7  -6  208.18    9.20
  -4  -7   6  192.88    7.90
  -4  -7   6  178.88    7.90
  -3  -7   6  416.96   13.00
  -3  -7   6  410.06   13.80
  -3  -7   6  429.26   13.30
   2   7  -6    2.30    4.40
  -2  -7   6    3.60    2.30
  -2  -7   6    4.30    3.70
  -2  -7   6   -1.00    3.40
  -2  -7   6    3.30    4.80
   1   7  -6   77.79    8.00
  -1  -7   6   84.59    5.80
  -1  -7   6   74.49    7.00
  -1  -7   6   85.29    5.70
   0  -7   6   60.29    5.20
   0  -7   6   59.29    5.90
   0  -7   6   60.49    5.40
   1  -7   6   37.30    8.70
   1  -7   6   44.00    5.10
   1  -7   6   54.89    6.60
   2  -7   6  160.78    7.30
   2  -7   6  160.08    8.30
   2  -7   6  163.28    7.30
   3  -7   6   27.70    6.00
   3  -7   6   25.30    4.80
   3  -7   6   25.40    4.30
   4  -7   6   48.30    4.60
   4  -7   6   57.19    7.20
   4  -7   6   35.40    5.00
   5  -7   6    4.80    2.70
   5  -7   6    3.90    2.80
   5  -7   6   14.30    4.30
   6  -7   6    9.60    3.10
   6  -7   6    8.90    3.10
   7  -7   6    0.90    4.10
   9   6  -6   -2.90    4.10
   9   6  -6   -7.50    3.30
   9   6  -6    3.20    1.60
  -9  -6   6    0.00    2.40
   8   6  -6   23.30    5.10
   8   6  -6   26.30    5.70
   8   6  -6   20.70    3.70
  -8  -6   6   19.90    4.70
  -8  -6   6   27.40    5.40
   7   6  -6  122.29    6.50
   7   6  -6  127.49   12.70
   7   6  -6  120.19    9.40
  -7  -6   6  112.39    6.20
  -7  -6   6  120.09    6.70
   6   6  -6  167.68    9.60
   6   6  -6  163.98    7.90
  -6  -6   6  169.78    7.60
  -6  -6   6  168.18    7.70
   5   6  -6  195.88    9.00
  -5  -6   6  202.48    8.50
  -5  -6   6  210.08    8.20
   4   6  -6  438.36   18.30
  -4  -6   6  472.05   14.50
  -4  -6   6  455.15   14.00
   3   6  -6  405.56   14.00
  -3  -6   6  407.16   13.10
  -3  -6   6  415.86   12.60
   2   6  -6    2.50    4.20
  -2  -6   6   -1.80    3.80
  -2  -6   6    4.40    3.00
  -2  -6   6   -1.90    2.30
   1   6  -6    4.20    5.00
  -1  -6   6   -0.30    3.30
  -1  -6   6    8.80    3.70
  -1  -6   6    2.20    3.50
  -1  -6   6    2.90    2.60
   0  -6   6   24.10    5.10
   0  -6   6   35.00    5.80
   0  -6   6   36.00    5.00
   0  -6   6   32.40    5.00
   1  -6   6   50.19    5.10
   1  -6   6   41.00    5.20
   1  -6   6   51.69    6.20
   2  -6   6  253.37    9.50
   2  -6   6  254.37   10.40
   2  -6   6  258.27    9.50
   3  -6   6   10.10    3.30
   3  -6   6    3.90    2.70
   3  -6   6    7.10    3.30
   4  -6   6    2.10    3.50
   4  -6   6    5.90    2.90
   4  -6   6    7.70    3.40
   5  -6   6   60.09    5.30
   5  -6   6   83.59    6.10
   5  -6   6   80.39    7.50
   6  -6   6   -1.70    3.90
   6  -6   6   -4.90    3.20
   6  -6   6    2.60    3.00
   7  -6   6   10.60    4.30
   7  -6   6   11.70    3.40
   9   5  -6   -0.40    1.90
   9   5  -6   -8.10    4.70
   9   5  -6    0.20    2.30
  -9  -5   6    1.60    2.30
   8   5  -6    5.20    3.20
   8   5  -6    2.30    2.90
   8   5  -6   -2.30    2.10
  -8  -5   6   -0.20    2.70
  -8  -5   6    0.90    3.40
   7   5  -6    2.50    2.80
   7   5  -6    0.80    3.80
   7   5  -6   -0.40    3.20
  -7  -5   6    4.90    3.00
  -7  -5   6    0.60    2.80
   6   5  -6   34.40    6.00
   6   5  -6   46.60    7.50
   6   5  -6   26.20    5.20
  -6  -5   6   41.20    6.40
  -6  -5   6   30.80    5.30
   5   5  -6   79.59    6.40
  -5  -5   6   73.29    6.00
  -5  -5   6   83.49    6.00
   4   5  -6   60.89    6.10
  -4  -5   6   70.49    5.70
  -4  -5   6   81.19    5.00
   3   5  -6   84.59    7.90
  -3  -5   6   85.29    4.80
  -3  -5   6   77.19    5.70
   2   5  -6   70.39    9.20
  -2  -5   6   42.10    8.00
  -2  -5   6   45.10    5.30
  -2  -5   6   40.90    4.90
  -2  -5   6   53.09    7.10
  -1  -5   6   74.19    5.60
  -1  -5   6   85.59    4.90
  -1  -5   6   84.69    7.40
   0  -5   6   30.40    5.60
   0  -5   6   35.60    5.70
   0  -5   6   41.30    4.80
   0  -5   6   51.79    5.60
   1  -5   6   42.40    5.30
   1  -5   6   33.80    5.50
   1  -5   6   50.59    5.80
   1  -5   6   51.19    5.40
   2  -5   6   60.09    6.50
   2  -5   6   56.19    5.30
   2  -5   6   51.39    5.30
   2  -5   6   63.99    6.40
   3  -5   6   20.70    4.70
   3  -5   6   28.10    4.80
   3  -5   6   29.40    6.10
   4  -5   6  102.19    6.40
   4  -5   6  108.19    6.40
   4  -5   6  112.49    7.30
   5  -5   6  389.76   13.00
   5  -5   6  395.06   13.00
   5  -5   6  399.06   13.50
   6  -5   6    2.90    2.90
   6  -5   6    6.70    3.00
   6  -5   6   11.50    3.40
   7  -5   6   15.60    3.40
   9   4  -6    0.20    1.60
   9   4  -6   -0.60    1.80
   9   4  -6   -3.00    2.40
  -9  -4   6    3.10    2.50
   8   4  -6   29.80    4.30
   8   4  -6   24.90    3.80
   8   4  -6   27.00    4.90
  -8  -4   6   30.10    4.40
   7   4  -6   44.40    5.30
   7   4  -6   25.80    6.10
  -7  -4   6   35.60    6.30
  -7  -4   6   45.20    4.80
   6   4  -6    6.10    4.20
   6   4  -6    3.60    2.80
   6   4  -6    8.60    3.70
  -6  -4   6    4.40    3.30
   5   4  -6   84.19    8.70
   5   4  -6   75.49    6.10
   5   4  -6   82.69    7.10
  -5  -4   6   53.69    9.70
   4   4  -6   49.60    5.90
   4   4  -6   32.70    7.70
  -4  -4   6   42.60    4.00
  -4  -4   6   28.90    5.70
   3   4  -6  623.54   19.60
  -3  -4   6  651.13   18.00
  -3  -4   6  618.34   18.50
  -2  -4   6  175.88    7.80
  -2  -4   6  175.58    6.60
  -2  -4   6  176.28    6.70
  -1  -4   6    2.00    2.60
  -1  -4   6    1.60    2.00
   0  -4   6   24.80    3.90
   0  -4   6   14.00    3.30
   1  -4   6   23.20    4.10
   1  -4   6   12.50    3.70
   1  -4   6   15.70    3.70
   2  -4   6  164.28    8.30
   2  -4   6  174.38    7.50
   2  -4   6  162.08    7.50
   2  -4   6  161.58    6.90
   3  -4   6   39.80    6.30
   3  -4   6   38.90    5.50
   3  -4   6   47.10    5.50
   3  -4   6   57.99    5.30
   4  -4   6   78.69    6.00
   4  -4   6   84.29    5.70
   4  -4   6   81.29    6.90
   4  -4   6   87.69    6.20
   5  -4   6    3.10    3.30
   5  -4   6    0.80    4.00
   5  -4   6   -2.20    3.20
   5  -4   6    1.70    3.00
   6  -4   6   51.39    6.20
   6  -4   6   36.50    6.30
   6  -4   6   43.10    5.70
   7  -4   6   51.99    6.50
   7  -4   6   40.40    6.30
   8  -4   6   10.80    3.50
   9   3  -6   -1.30    2.20
   9   3  -6   -1.20    1.70
  -9  -3   6    2.40    2.50
   8   3  -6   92.69    5.20
   8   3  -6   94.89    6.00
   8   3  -6   97.49    5.80
  -8  -3   6  102.59    5.50
   7   3  -6  118.39    6.50
   7   3  -6  118.59    6.60
   7   3  -6  113.89    7.10
  -7  -3   6  118.79    6.40
   6   3  -6    0.20    2.80
   6   3  -6    3.90    3.20
   6   3  -6   -4.50    3.80
  -6  -3   6   -2.00    4.10
   5   3  -6   27.70    7.40
   5   3  -6   13.70    4.90
   5   3  -6   20.50    5.50
  -5  -3   6   14.20    4.00
   4   3  -6   14.50    4.00
   4   3  -6   21.80    6.40
   4   3  -6   15.20    4.20
  -4  -3   6    9.00    3.70
  -3  -3   6    3.80    3.60
  -3  -3   6   14.50    5.00
   2   3  -6   12.80    3.40
  -2  -3   6   11.50    2.40
  -2  -3   6    6.60    1.70
   1   3  -6 1217.38   32.40
  -1  -3   6 1253.87   32.30
  -1  -3   6 1241.38   32.60
   0   3  -6  196.18    7.90
   0  -3   6  182.18    6.70
   1  -3   6  102.59    5.00
   2  -3   6  314.77    9.90
   3  -3   6    1.70    2.90
   3  -3   6    1.70    3.60
   3  -3   6   -4.30    3.40
   3  -3   6    3.10    3.20
   4  -3   6   -5.90    3.40
   4  -3   6    5.20    3.40
   4  -3   6    3.20    3.10
   4  -3   6    5.40    3.20
   5  -3   6  139.99    7.90
   5  -3   6  143.99    7.90
   5  -3   6  137.19    7.00
   5  -3   6  142.59    6.80
   6  -3   6   21.00    5.40
   6  -3   6   15.90    4.90
   6  -3   6   13.80    3.60
   6  -3   6   22.80    5.10
   7  -3   6   31.70    6.70
   7  -3   6   34.50    5.30
   7  -3   6   34.20    5.50
   8  -3   6   -3.80    2.90
   8  -3   6    8.30    3.30
   9   2  -6    0.30    1.70
   9   2  -6    1.70    2.20
   9   2  -6    0.30    1.60
  -9  -2   6   -3.20    2.70
   8   2  -6   18.40    4.20
   8   2  -6    6.80    2.30
   8   2  -6   10.20    3.10
  -8  -2   6    6.80    3.00
   7   2  -6   11.10    3.70
   7   2  -6   21.40    5.30
   7   2  -6   18.40    4.40
  -7  -2   6   13.80    3.50
   6   2  -6   58.49    5.40
   6   2  -6   56.09    6.40
   6   2  -6   58.39    5.60
   5   2  -6   81.99    6.30
   5   2  -6   79.29    7.50
   5   2  -6   84.59    6.20
   4   2  -6   -1.40    5.40
   4   2  -6    4.60    3.50
   4   2  -6    2.40    3.40
  -4  -2   6    3.80    4.70
  -3  -2   6  307.07   10.60
  -3  -2   6  320.07    9.90
  -2  -2   6  251.47    8.50
  -2  -2   6  235.78    7.90
  -2  -2   6  257.77    8.20
   1   2  -6   42.50    3.10
  -1  -2   6   47.30    3.60
  -1  -2   6   41.30    2.40
  -1  -2   6   41.60    2.80
   0   2  -6   11.20    2.50
   0  -2   6   10.30    2.30
  -1   2  -6  157.98    5.80
   1  -2   6  157.78    6.00
  -2   2  -6    0.00    1.60
   2  -2   6   -1.90    2.20
   3  -2   6  190.28    8.50
   3  -2   6  190.48    8.80
   3  -2   6  200.98    7.30
   4  -2   6  104.89    5.50
   4  -2   6  111.49    6.70
   4  -2   6  100.29    6.80
   4  -2   6  108.09    7.70
   5  -2   6   54.79    4.60
   5  -2   6   50.49    5.50
   5  -2   6   60.59    6.20
   5  -2   6   72.99    7.70
   6  -2   6   26.90    5.20
   6  -2   6   27.20    5.40
   6  -2   6   28.30    4.70
   7  -2   6  200.58    9.00
   7  -2   6  197.08    8.70
   7  -2   6  205.78    8.80
   8  -2   6    1.10    3.70
   8  -2   6    5.70    3.10
   8  -2   6   -0.60    2.70
   9  -2   6   81.89    6.70
   9   1  -6   -1.10    1.60
   9   1  -6    1.10    1.60
   9   1  -6    2.00    2.20
  -9  -1   6    5.40    3.50
   8   1  -6    0.80    2.20
   8   1  -6    0.50    2.10
   8   1  -6    0.30    2.60
  -8  -1   6   -1.80    2.60
   7   1  -6    4.90    3.10
   7   1  -6    5.00    2.70
   7   1  -6    7.80    2.60
  -7  -1   6    7.50    3.00
   6   1  -6   24.20    5.80
   6   1  -6   21.70    4.90
   6   1  -6   25.60    5.10
   5   1  -6  249.08   10.20
   5   1  -6  241.78   10.40
   5   1  -6  258.37    9.80
   4   1  -6   10.20    4.80
   4   1  -6   18.60    5.10
   4   1  -6   17.80    3.80
   4   1  -6    9.60    5.00
  -3  -1   6    0.80    2.50
  -3  -1   6    2.90    2.00
   2   1  -6    8.10    1.20
  -2  -1   6    4.70    2.40
  -2  -1   6    8.90    2.10
  -2  -1   6    5.50    1.70
   1   1  -6   37.90    2.40
  -1  -1   6   42.40    2.60
  -1  -1   6   35.50    3.00
   0   1  -6    5.80    1.30
   0  -1   6    5.20    1.60
   0  -1   6    6.70    2.40
  -1   1  -6   10.70    2.20
  -1   1  -6   15.50    2.20
  -1   1  -6    8.90    1.50
   1  -1   6   14.20    3.40
  -2   1  -6   33.50    3.10
   2  -1   6   34.20    3.70
  -3   1  -6    0.40    2.00
   3  -1   6   -0.20    2.40
   4  -1   6  311.57   10.80
   4  -1   6  317.97   11.40
   4  -1   6  314.67   10.70
   5  -1   6    2.40    2.40
   5  -1   6    5.30    3.10
   5  -1   6    0.50    5.20
   5  -1   6    5.90    3.10
   6  -1   6    0.30    2.70
   6  -1   6    0.10    6.10
   6  -1   6    1.10    2.80
   6  -1   6    1.20    3.10
   7  -1   6  206.48    8.80
   7  -1   6  203.58    8.30
   7  -1   6  201.58    8.50
   7  -1   6  189.08    9.70
   8  -1   6   97.99    7.80
   8  -1   6   90.39    6.00
   8  -1   6   92.19    6.50
   9  -1   6   10.20    3.90
   9  -1   6   11.30    2.90
   9  -1   6   12.00    3.60
   9   0  -6    0.10    2.70
   9   0  -6    0.10    1.70
   9   0  -6    2.80    1.80
   8   0  -6   69.49    5.60
   8   0  -6   66.69    4.90
  -8   0   6   76.59    5.70
   7   0  -6   89.19    5.90
   7   0  -6   94.09    5.70
   7   0  -6   93.39    5.70
  -7   0   6   91.59    6.00
   6   0  -6   36.40    5.30
   6   0  -6   34.60    4.90
   6   0  -6   35.30    5.00
  -6   0   6   30.10    4.50
   5   0  -6    6.10    4.30
   5   0  -6    3.80    3.00
   5   0  -6    1.90    3.50
  -5   0   6   -2.30    2.90
   4   0  -6   56.39    5.50
   4   0  -6   55.79    6.60
   4   0  -6   55.29    5.90
   4   0  -6   45.30    6.70
  -4   0   6   54.49    4.40
   3   0  -6    5.70    3.10
  -3   0   6    4.50    2.80
  -3   0   6    2.30    2.10
  -2   0   6   38.50    3.70
  -2   0   6   26.30    3.30
   1   0  -6  481.75   12.70
   1   0  -6  502.95   12.80
  -1   0   6  479.65   13.50
  -1   0   6  473.35   13.70
   0   0  -6  433.06   11.90
   0   0  -6  426.26   11.50
   0   0  -6  441.46   11.70
   0   0   6  422.06   11.80
   0   0   6  410.46   12.30
  -1   0  -6  290.77    8.50
  -1   0  -6  294.27    8.40
  -1   0  -6  293.87    8.60
   1   0   6  280.07    9.00
   1   0   6  302.07    8.30
  -2   0  -6  405.96   11.60
  -2   0  -6  425.36   11.70
  -2   0  -6  390.56   11.10
   2   0   6  387.76   11.70
   2   0   6  411.86   11.10
  -3   0  -6   76.49    4.00
  -3   0  -6   89.59    4.50
   3   0   6   72.79    4.00
   3   0   6   78.89    4.40
   4   0   6  235.58    9.30
   4   0   6  238.08    9.10
   4   0   6  242.28    8.20
   5   0   6    2.80    4.20
   5   0   6    4.00    3.10
   5   0   6   -1.90    2.40
   5   0   6   -0.40    2.90
   6   0   6    0.10    2.40
   6   0   6   -7.30    3.90
   6   0   6    1.20    3.20
   6   0   6    2.30    2.70
   7   0   6  572.64   17.70
   7   0   6  569.14   17.70
   7   0   6  555.14   17.40
   7   0   6  590.94   17.40
   8   0   6   64.19    5.40
   8   0   6   70.79    5.90
   8   0   6   69.69    6.30
   8   0   6   68.79    5.50
   9   0   6   42.80    5.70
   9   0   6   47.50    5.00
   9   0   6   55.49    5.00
   9   0   6   54.49    5.80
  10   0   6   -0.70    2.30
   9  -1  -6   14.80    3.40
   9  -1  -6   19.10    3.40
   8  -1  -6   45.60    4.00
   8  -1  -6   43.10    3.90
   8  -1  -6   44.40    4.70
   7  -1  -6   53.09    4.60
   7  -1  -6   48.50    5.10
   7  -1  -6   53.79    4.50
  -7   1   6   55.89    5.50
   6  -1  -6   -1.20    2.70
   6  -1  -6    1.00    2.70
   6  -1  -6    2.00    3.00
  -6   1   6   -5.70    3.20
   5  -1  -6   27.50    4.50
   5  -1  -6   30.20    4.60
   5  -1  -6   19.70    5.80
   5  -1  -6   30.80    5.00
  -5   1   6   29.20    4.30
   4  -1  -6   -0.80    4.20
   4  -1  -6    6.80    2.60
   4  -1  -6    2.00    3.00
   4  -1  -6   -4.10    3.50
  -4   1   6    4.50    2.60
   3  -1  -6  142.79    7.00
   3  -1  -6  131.99    8.80
   3  -1  -6  147.69    8.50
   3  -1  -6  145.19    7.50
  -3   1   6  145.79    6.00
  -2   1   6   51.39    4.40
  -2   1   6   52.49    4.00
   1  -1  -6  264.47    8.90
  -1   1   6  254.07    8.40
  -1   1   6  276.77    8.40
   0  -1  -6  124.49    4.80
   0  -1  -6  122.89    4.00
   0   1   6  122.29    4.50
   0   1   6  113.19    5.00
  -1  -1  -6   98.99    3.80
  -1  -1  -6   91.29    3.70
  -1  -1  -6   95.19    3.90
   1   1   6   99.49    3.80
   1   1   6   91.59    4.50
  -2  -1  -6   61.49    3.30
  -2  -1  -6   57.09    3.50
  -2  -1  -6   64.29    3.50
   2   1   6   61.49    3.10
   2   1   6   55.09    3.60
  -3  -1  -6   35.00    3.40
  -3  -1  -6   27.70    3.50
   3   1   6   27.00    3.40
  -4  -1  -6  120.49    7.70
   4   1   6  122.79    7.30
   4   1   6  121.49    6.90
   4   1   6  110.49    6.40
   4   1   6  131.49    5.40
   5   1   6   12.40    3.80
   5   1   6    6.20    3.20
   6   1   6    2.20    2.60
   6   1   6   -1.10    3.30
   6   1   6    2.50    3.40
   6   1   6   -1.50    3.10
   7   1   6    4.60    3.40
   7   1   6    1.80    3.10
   7   1   6    4.70    2.60
   7   1   6   -0.40    2.60
   8   1   6    4.30    3.10
   8   1   6    5.20    2.50
   8   1   6    5.10    2.80
   8   1   6   20.40    5.20
   9   1   6    3.60    2.80
   9   1   6    1.40    3.00
   9   1   6    3.40    2.30
   9   1   6    4.10    3.10
  10   1   6   17.20    4.30
  10   1   6   26.20    4.70
  10   1   6   21.20    3.40
   9  -2  -6   18.80    2.70
   9  -2  -6   14.70    2.40
   8  -2  -6   -0.10    2.00
   8  -2  -6    2.50    2.00
   8  -2  -6    5.50    2.60
   7  -2  -6   37.40    5.70
   6  -2  -6   -0.70    2.60
   6  -2  -6    2.90    4.10
   6  -2  -6    0.60    2.70
   6  -2  -6    1.10    2.50
  -6   2   6   -5.50    4.10
   5  -2  -6   48.20    6.20
   5  -2  -6   63.19    5.80
   5  -2  -6   64.39    5.50
   5  -2  -6   59.99    5.40
  -5   2   6   67.49    5.40
   4  -2  -6  146.99    7.50
   4  -2  -6  149.29    7.60
   4  -2  -6  159.28    7.80
   4  -2  -6  156.38    7.30
  -4   2   6  145.49    6.70
   3  -2  -6   33.70    6.50
   3  -2  -6   43.90    5.90
   3  -2  -6   31.20    4.80
   3  -2  -6   33.30    5.10
  -3   2   6   32.60    4.30
  -2   2   6   45.30    4.80
  -2   2   6   39.70    4.20
   1  -2  -6   -1.10    2.40
  -1   2   6   -0.30    2.50
  -1   2   6   -0.60    1.50
   0  -2  -6  157.08    6.30
   0  -2  -6  166.18    5.00
   0  -2  -6  166.68    4.90
   0   2   6  150.28    6.00
   0   2   6  167.18    5.90
  -1  -2  -6  233.18    6.80
  -1  -2  -6  219.88    7.30
  -1  -2  -6  226.28    6.80
   1   2   6  222.98    7.20
   1   2   6  211.68    7.50
  -2  -2  -6  327.77   10.20
  -2  -2  -6  341.47    9.90
   2   2   6  325.97   10.20
   2   2   6  350.96   10.10
  -3  -2  -6  119.39    5.70
  -3  -2  -6  126.19    5.30
   3   2   6  125.29    5.40
   3   2   6  126.99    5.40
   4   2   6   -1.40    2.30
   4   2   6   -2.20    3.80
   4   2   6    2.60    2.80
   5   2   6  277.07    9.90
   5   2   6  256.77    9.70
   5   2   6  247.08    9.90
   5   2   6  265.87    9.10
   6   2   6   44.20    4.00
   6   2   6   52.89    5.40
   6   2   6   42.30    5.00
   6   2   6   48.10    5.90
   7   2   6   81.89    5.20
   7   2   6   77.89    5.90
   7   2   6   74.79    5.80
   7   2   6   81.69    6.10
   8   2   6   -0.10    2.90
   8   2   6    1.30    2.40
   8   2   6    0.10    2.60
   8   2   6    1.30    2.90
   9   2   6    0.00    2.90
   9   2   6    2.80    2.40
   9   2   6    0.10    2.50
   9   2   6    0.70    2.50
  10   2   6    1.50    1.70
  10   2   6    3.90    2.70
  10   2   6    1.70    2.10
   8  -3  -6    2.90    2.20
   8  -3  -6    2.70    1.70
   7  -3  -6  212.88    8.40
   7  -3  -6  234.88    9.00
   7  -3  -6  248.38    8.70
   6  -3  -6    9.20    2.90
   6  -3  -6   14.40    3.40
   6  -3  -6   11.20    2.90
   6  -3  -6   14.30    3.70
   5  -3  -6   36.70    4.80
   5  -3  -6   27.00    5.20
   5  -3  -6   24.80    5.30
   5  -3  -6   37.90    4.70
  -5   3   6   43.30   10.00
   4  -3  -6    8.10    2.70
   4  -3  -6   10.30    2.80
  -4   3   6   15.30    4.20
   3  -3  -6   10.60    3.20
   3  -3  -6    9.10    3.90
   3  -3  -6   12.80    3.10
   3  -3  -6   13.60    2.90
  -3   3   6   14.20    3.60
   2  -3  -6   10.80    3.00
   2  -3  -6   14.30    4.30
   2  -3  -6   14.90    3.50
  -2   3   6   16.10    4.40
  -1   3   6  312.27   10.30
  -1   3   6  303.17    9.80
   0  -3  -6  191.48    5.60
   0  -3  -6  189.78    5.70
   0   3   6  194.18    7.10
   0   3   6  179.48    7.20
  -1  -3  -6   17.80    2.20
  -1  -3  -6    8.90    1.80
   1   3   6   14.40    2.90
   1   3   6   10.80    3.00
  -2  -3  -6  269.87    8.20
  -2  -3  -6  254.77    9.20
   2   3   6  249.38    8.50
   2   3   6  274.37    8.70
  -3  -3  -6   50.39    3.70
   3   3   6   48.40    4.50
   3   3   6   45.00    4.00
   4   3   6   17.90    3.40
   4   3   6   19.20    3.40
   4   3   6   12.80    3.60
   4   3   6   18.40    3.50
   4   3   6   17.30    5.90
   5   3   6  175.38   11.60
   5   3   6  195.38    8.40
   5   3   6  202.08   10.40
   5   3   6  187.88    8.10
   5   3   6  192.58    8.20
   6   3   6   29.30    4.00
   6   3   6   25.40    5.90
   6   3   6   21.30    4.80
   6   3   6   25.30    4.90
   6   3   6   20.60    4.80
   7   3   6  334.37   13.10
   7   3   6  336.57   11.50
   7   3   6  347.37   14.20
   7   3   6  335.07   11.90
   7   3   6  336.17   11.70
   8   3   6   11.30    3.30
   8   3   6   11.90    3.10
   8   3   6   10.20    2.50
   8   3   6    9.00    3.00
   8   3   6   14.20    4.80
   9   3   6    3.40    2.50
   9   3   6    3.20    2.70
   9   3   6    3.00    2.40
   9   3   6    2.60    2.60
  10   3   6    2.00    2.60
  10   3   6    0.00    1.80
  10   3   6    4.50    2.30
   8  -4  -6    3.90    1.60
   8  -4  -6   -1.50    2.10
   7  -4  -6   14.50    3.50
   7  -4  -6   10.00    2.90
   6  -4  -6    1.90    3.10
   6  -4  -6    4.30    2.50
   6  -4  -6    3.50    2.70
   5  -4  -6   28.70    5.30
   5  -4  -6   26.50    4.70
   5  -4  -6   27.90    5.10
   5  -4  -6   30.00    4.90
   4  -4  -6   16.60    3.00
   4  -4  -6   16.60    3.30
   4  -4  -6   18.20    5.00
   4  -4  -6   20.40    3.90
   3  -4  -6   97.69    6.40
   3  -4  -6   97.89    5.80
   3  -4  -6  103.19    5.80
   3  -4  -6   89.99    6.50
   2  -4  -6   17.00    4.20
   2  -4  -6   13.50    4.00
   2  -4  -6    7.90    2.60
   1  -4  -6   21.80    3.30
   1  -4  -6   24.50    6.30
   0   4   6   59.49    4.90
   0   4   6   49.60    5.30
  -1  -4  -6  124.79    4.80
   1   4   6  117.69    5.90
   1   4   6  128.09    5.90
  -2  -4  -6  338.57    9.80
   2   4   6  318.27   10.50
   2   4   6  300.07   10.10
  -3  -4  -6    5.60    2.20
   3   4   6   10.90    2.70
   3   4   6    6.50    2.40
   4   4   6   51.39    4.20
   4   4   6   61.59    5.80
   4   4   6   48.50    4.80
   4   4   6   60.49    6.90
   5   4   6   22.60    4.70
   5   4   6   17.20    4.80
   5   4   6    2.30    2.90
   5   4   6    6.60    2.30
   5   4   6    3.00    3.20
   6   4   6  121.89    7.70
   6   4   6  139.99    8.20
   6   4   6  124.59    7.00
   6   4   6  135.79    6.50
   7   4   6   12.50    3.30
   7   4   6   15.80    4.60
   7   4   6   10.80    3.00
   7   4   6   13.00    3.10
   7   4   6    8.90    2.60
   8   4   6    3.00    2.60
   8   4   6    1.30    3.90
   8   4   6    2.30    2.10
   8   4   6    2.00    2.80
   8   4   6    3.60    2.70
   9   4   6    7.10    2.40
   9   4   6    6.30    2.40
   9   4   6    9.50    4.70
   9   4   6    9.00    2.70
  10   4   6   -0.30    1.80
  10   4   6    1.20    2.10
  10   4   6    1.00    2.40
   8  -5  -6    2.70    2.10
   8  -5  -6    1.90    1.50
   7  -5  -6   39.50    3.80
   7  -5  -6   44.50    5.00
   6  -5  -6   42.50    4.80
   6  -5  -6   47.80    4.20
   6  -5  -6   49.00    4.70
   5  -5  -6  363.06   12.10
   5  -5  -6  354.76   12.90
   5  -5  -6  365.76   11.70
   4  -5  -6    1.20    2.40
   4  -5  -6   -0.40    2.90
   4  -5  -6    5.40    3.40
   3  -5  -6   89.69    5.60
   3  -5  -6  100.79    6.80
   3  -5  -6   94.29    7.20
   2  -5  -6  217.98    9.10
   2  -5  -6  217.48    8.30
   2  -5  -6  203.78    8.90
   1  -5  -6   15.30    4.10
   1  -5  -6   10.50    2.50
   1  -5  -6   11.50    4.30
   0  -5  -6    3.00    4.60
   0  -5  -6    9.60    2.90
  -1  -5  -6   89.39    4.80
   1   5   6   93.19    6.90
  -2  -5  -6    2.50    2.20
   2   5   6   -0.40    3.50
   2   5   6    0.30    3.00
   3   5   6  334.27   10.70
   3   5   6  338.17   11.80
   3   5   6  321.07   10.90
   3   5   6  314.47   11.40
   4   5   6    0.70    3.70
   4   5   6    7.40    3.30
   4   5   6    7.00    3.40
   4   5   6    4.90    2.80
   5   5   6   58.79    4.60
   5   5   6   61.99    5.40
   5   5   6   67.49    6.90
   5   5   6   56.49    6.10
   5   5   6   57.79    5.30
   6   5   6    3.20    3.90
   6   5   6    1.60    2.40
   6   5   6   -5.20    2.70
   6   5   6    5.30    3.00
   6   5   6   -2.60    4.80
   7   5   6   -7.30    3.90
   7   5   6    0.80    2.70
   7   5   6    0.00    2.60
   7   5   6    2.30    2.40
   7   5   6    0.80    2.60
   8   5   6   25.40    4.60
   8   5   6   15.30    3.00
   8   5   6   19.90    4.30
   8   5   6   24.20    5.90
   8   5   6   21.60    4.50
   9   5   6   31.00    4.20
   9   5   6   23.70    4.80
   9   5   6   24.60    4.10
   9   5   6   37.20    5.70
  10   5   6   17.70    8.00
  10   5   6   -1.30    1.60
  10   5   6   -0.10    1.80
  10   5   6    1.60    2.30
   7  -6  -6   28.60    4.00
   7  -6  -6   19.40    2.80
   6  -6  -6    8.40    2.50
   6  -6  -6   10.80    2.80
   6  -6  -6   15.60    3.30
   5  -6  -6   28.50    4.80
   5  -6  -6   29.60    4.00
   5  -6  -6   28.20    4.40
   4  -6  -6   43.20    5.30
   4  -6  -6   45.20    5.40
   4  -6  -6   46.50    5.10
   3  -6  -6   18.50    4.60
   3  -6  -6   11.00    3.40
   3  -6  -6    9.30    2.60
   2  -6  -6   47.20    4.70
   2  -6  -6   39.60    5.70
   2  -6  -6   38.70    5.40
   1  -6  -6   34.60    4.50
   1  -6  -6   42.90    6.00
   1  -6  -6   28.50    4.30
   0  -6  -6   52.49    5.00
   0  -6  -6   29.50    7.60
   0  -6  -6   51.59    6.30
   0   6   6   60.19    5.50
  -1  -6  -6   47.10    5.30
   1   6   6   40.60    5.50
  -2  -6  -6   10.30    3.60
   2   6   6    0.00    3.30
   3   6   6  167.08    7.50
   3   6   6  159.28    8.00
   3   6   6  164.38    7.30
   3   6   6  159.48    7.50
   4   6   6  179.88    9.20
   4   6   6  189.88    7.80
   4   6   6  187.08    7.80
   4   6   6  181.68    8.60
   4   6   6  187.58    7.50
   5   6   6   50.89    4.90
   5   6   6   46.90    4.90
   5   6   6   63.79    5.90
   5   6   6   52.19    4.80
   5   6   6   45.40    6.00
   6   6   6   13.10    3.50
   6   6   6   10.70    4.10
   6   6   6   10.70    2.70
   6   6   6    8.00    2.90
   6   6   6   11.10    3.10
   7   6   6    2.00    2.70
   7   6   6    6.10    3.70
   7   6   6   10.00    3.20
   7   6   6    6.70    3.10
   7   6   6    5.20    2.70
   8   6   6   61.39    5.20
   8   6   6   59.29    5.10
   8   6   6   60.79    5.20
   8   6   6   54.69    6.00
   9   6   6   26.10    4.10
   9   6   6   24.50    4.10
   9   6   6   27.00    5.40
   9   6   6   22.40    3.60
  10   6   6    1.40    2.20
  10   6   6   -2.70    1.50
  10   6   6   -1.40    1.70
  10   6   6   -2.10    3.50
   7  -7  -6   68.09    3.40
   6  -7  -6    0.00    1.80
   6  -7  -6    0.70    3.60
   6  -7  -6    2.70    2.40
   5  -7  -6   59.39    4.30
   5  -7  -6   59.69    4.30
   5  -7  -6   64.19    5.20
   4  -7  -6   10.70    3.30
   4  -7  -6    8.30    2.40
   4  -7  -6    4.80    2.60
   3  -7  -6  262.27    9.40
   3  -7  -6  269.67   10.60
   3  -7  -6  256.57   10.10
   2  -7  -6   64.79    6.40
   2  -7  -6   60.49    5.70
   2  -7  -6   59.39    4.70
   1  -7  -6    2.30    3.50
   1  -7  -6    4.20    3.40
   1  -7  -6    4.20    2.50
  -1   7   6    5.30    3.10
   0  -7  -6    4.10    3.90
   0  -7  -6    1.60    2.60
   0   7   6   11.30    3.60
  -1  -7  -6  109.29    8.80
  -1  -7  -6  109.79    6.30
   1   7   6  113.09    6.90
  -2  -7  -6   -0.20    3.60
   2   7   6   -3.90    3.10
   3   7   6   49.70    5.40
   3   7   6   67.69    5.40
   4   7   6   19.10    4.60
   4   7   6   23.50    5.10
   4   7   6   15.00    3.10
   5   7   6   47.10    5.60
   5   7   6   44.80    5.30
   5   7   6   46.60    5.20
   6   7   6   49.20    5.70
   6   7   6   38.90    5.10
   6   7   6   42.90    5.30
   6   7   6   36.20    5.90
   7   7   6   65.29    5.50
   7   7   6   74.79    6.00
   7   7   6   73.29    6.00
   7   7   6   68.49    5.60
   8   7   6    0.50    2.30
   8   7   6    4.30    3.10
   8   7   6    1.90    4.40
   8   7   6    0.50    2.00
   9   7   6   70.69    6.20
   9   7   6   75.59    4.70
   9   7   6   63.79    5.40
   9   7   6   72.49    5.20
 -10  -7  -6   37.00    3.60
  10   7   6   36.70    3.40
  10   7   6   43.50    3.20
  10   7   6   47.40    4.90
  10   7   6   38.40    4.10
   6  -8  -6   25.60    3.50
   6  -8  -6   35.00    3.90
   5  -8  -6    2.40    1.80
   5  -8  -6    2.60    2.10
   5  -8  -6    2.40    2.60
   4  -8  -6   60.59    4.70
   4  -8  -6   60.19    4.40
   4  -8  -6   62.49    6.90
   3  -8  -6   -0.50    2.60
   3  -8  -6    3.50    3.10
   3  -8  -6    0.60    2.10
  -3   8   6    1.90    3.60
   2  -8  -6    7.60    2.80
   2  -8  -6   13.50    3.60
   2  -8  -6   10.70    3.90
  -2   8   6    8.80    3.70
   1  -8  -6   10.40    2.60
   1  -8  -6    2.20    3.00
  -1   8   6   13.20    3.80
   0  -8  -6   76.49    6.50
   0  -8  -6   79.89    5.30
   0   8   6   74.09    6.50
  -1  -8  -6    5.30    3.00
  -1  -8  -6   10.30    4.10
   1   8   6    1.70    3.60
  -2  -8  -6  114.99    7.10
  -2  -8  -6  109.69    7.40
   2   8   6  111.09    6.90
   2   8   6  113.79    6.40
   3   8   6   38.70    4.50
   3   8   6   28.80    5.80
   4   8   6   16.60    3.60
   4   8   6   12.50    3.60
   5   8   6   22.20    4.80
   5   8   6   22.20    5.10
   5   8   6   31.40    6.40
   6   8   6   -2.00    2.70
   6   8   6    5.40    3.40
   6   8   6    2.50    3.00
   6   8   6   -4.50    3.90
   7   8   6    3.20    3.50
   7   8   6    4.00    2.90
   7   8   6    1.80    3.60
   7   8   6   -3.00    2.30
   8   8   6    0.70    2.10
   8   8   6   -1.80    3.40
   8   8   6   -1.70    3.00
   8   8   6    3.60    2.60
  -9  -8  -6    0.10    2.00
   9   8   6   -2.30    3.00
   9   8   6    3.80    2.70
   9   8   6   -3.70    2.30
   9   8   6   -0.60    1.90
 -10  -8  -6   19.50    3.20
  10   8   6   20.80    4.20
  10   8   6   21.70    4.00
   5  -9  -6   32.00    3.20
   5  -9  -6   34.50    3.10
   4  -9  -6   85.49    4.90
   4  -9  -6   86.29    4.50
   3  -9  -6   34.70    4.10
   3  -9  -6   45.10    4.40
   2  -9  -6   69.49    4.60
   2  -9  -6   62.49    5.60
   1  -9  -6    0.00    3.00
   1  -9  -6    1.20    2.30
   0  -9  -6  587.54   17.20
   0  -9  -6  606.94   18.10
   0   9   6  550.94   18.10
  -1  -9  -6   -1.10    3.80
  -1  -9  -6   -0.90    2.80
   1   9   6    3.90    3.90
  -2  -9  -6    5.70    3.90
  -2  -9  -6    1.00    3.40
   2   9   6    1.70    3.50
   2   9   6    0.30    2.40
  -3  -9  -6  328.27   11.10
   3   9   6  307.27   11.50
   3   9   6  330.77   11.60
  -4  -9  -6  195.38    8.10
   4   9   6  193.58    8.60
   4   9   6  180.88    8.70
   5   9   6    1.70    3.40
   5   9   6    8.50    3.20
   6   9   6   26.30    5.80
   6   9   6   26.80    4.80
   6   9   6   18.90    3.70
   7   9   6    7.00    2.70
   7   9   6    9.90    3.20
  -8  -9  -6   23.00    3.80
   8   9   6   30.60    4.60
   8   9   6   29.80    4.20
   8   9   6   20.60    3.70
  -9  -9  -6    3.00    1.70
   9   9   6   -0.40    2.30
   9   9   6    2.20    2.00
 -10  -9  -6   63.69    3.80
  10   9   6   65.39    3.80
  10   9   6   65.09    4.50
   4 -10  -6    0.20    1.70
   4 -10  -6    4.40    1.90
   3 -10  -6    0.30    2.10
   3 -10  -6   -0.90    2.10
   2 -10  -6   31.30    3.70
   2 -10  -6   29.50    4.30
   1 -10  -6    3.60    2.20
   1 -10  -6   17.00    4.50
   0 -10  -6   13.10    2.80
   0 -10  -6   18.70    5.10
  -1 -10  -6    8.00    3.00
   1  10   6    5.50    2.70
  -2 -10  -6   18.10    4.10
  -2 -10  -6   16.60    3.60
   2  10   6    9.50    3.00
  -3 -10  -6  106.19    5.90
   3  10   6   91.39    7.50
   3  10   6  104.89    6.20
  -4 -10  -6  136.39    6.80
   4  10   6  144.09    8.00
   4  10   6  143.29    7.30
  -5 -10  -6    9.70    2.40
   5  10   6    8.50    3.60
   5  10   6    6.50    2.90
  -6 -10  -6   11.10    2.60
   6  10   6   16.00    4.70
  -7 -10  -6    2.00    2.00
   7  10   6    3.00    2.70
   7  10   6    4.80    2.90
  -8 -10  -6    6.40    2.00
   8  10   6    6.50    2.60
   8  10   6    6.00    2.40
  -9 -10  -6    1.30    1.60
   9  10   6   -1.10    2.10
   9  10   6   -0.60    2.10
   3 -11  -6    0.10    1.70
   3 -11  -6    2.80    2.00
  -3  11   6    0.60    2.10
   2 -11  -6    1.20    2.10
   2 -11  -6    1.50    2.20
   1 -11  -6   60.79    5.20
   1 -11  -6   61.59    4.30
  -1  11   6   58.19    5.20
   0 -11  -6    7.10    2.70
   1  11   6    1.20    2.40
   2  11   6   13.80    3.90
  -3 -11  -6   90.79    5.60
   3  11   6   91.59    5.80
  -4 -11  -6    2.40    2.50
   4  11   6    5.50    2.90
  -5 -11  -6  120.69    6.60
   5  11   6  107.79   10.80
  -6 -11  -6   -0.60    2.00
   6  11   6    1.90    2.90
   6  11   6    4.20    3.50
  -7 -11  -6   -1.10    1.80
   7  11   6    0.40    2.90
   7  11   6    0.20    2.50
  -8 -11  -6   22.70    2.90
   8  11   6   25.40    4.00
   8  11   6   24.10    4.80
  -9 -11  -6   49.99    3.00
   9  11   6   53.49    3.60
   2 -12  -6   12.40    2.70
  -2  12   6    7.70    2.30
   1 -12  -6   53.09    3.80
  -1  12   6   52.09    4.40
   0 -12  -6    1.20    2.50
   0  12   6   -1.50    2.10
  -1 -12  -6   47.40    5.60
   1  12   6   47.10    4.50
  -2 -12  -6    0.50    4.40
   2  12   6    1.70    2.40
  -3 -12  -6    2.10    2.70
   3  12   6    4.10    3.70
   3  12   6   -0.30    2.60
  -4 -12  -6   64.69    4.80
   4  12   6   67.79    5.80
  -5 -12  -6    2.70    2.10
   5  12   6    3.60    2.70
  -6 -12  -6   -0.30    1.80
   6  12   6    2.40    2.50
  -7 -12  -6    0.80    1.60
   7  12   6    0.20    2.10
  -8 -12  -6    3.80    1.60
   8  12   6    3.10    1.90
   1 -13  -6   -0.10    2.30
  -1  13   6   -0.90    1.90
   0 -13  -6   -0.20    3.00
   0  13   6    3.80    2.10
   1  13   6   12.30    3.70
   1  13   6    7.90    2.30
   2  13   6    4.90    2.40
   2  13   6   13.80    4.70
  -3 -13  -6    3.00    3.30
   3  13   6    1.10    2.30
  -4 -13  -6   -1.50    2.20
   4  13   6    0.80    2.10
  -5 -13  -6    5.30    1.90
   5  13   6    8.60    5.30
  -6 -13  -6   25.20    2.90
   6  13   6   30.00    3.50
  -7 -13  -6    5.80    1.60
   7  13   6    4.50    2.00
   1  14   6   24.40    3.20
   2  14   6    1.30    2.00
   3  14   6    1.60    2.10
   4  14   6    1.80    2.10
  -5 -14  -6   21.80    3.40
   5  14   6   19.80    3.10
  -4 -13   7   32.40    3.90
  -3 -13   7   52.49    4.20
  -3 -13   7   44.40    4.20
  -2 -13   7    3.30    2.20
  -1 -13   7   -1.70    1.80
   0 -13   7   10.00    2.60
   5  12  -7   47.70    4.10
  -5 -12   7   50.49    4.90
   4  12  -7    9.50    3.20
  -4 -12   7   13.70    3.20
   3  12  -7   16.70    4.90
  -3 -12   7   14.30    2.70
  -3 -12   7   18.60    3.60
  -2 -12   7    5.00    2.50
  -2 -12   7    4.20    2.30
  -1 -12   7   87.39    5.00
  -1 -12   7   70.89    5.10
   0 -12   7   12.20    3.20
   0 -12   7    7.00    4.20
   0 -12   7    2.50    2.90
   1 -12   7    4.70    2.70
   1 -12   7    7.00    2.10
   2 -12   7    2.90    1.80
   2 -12   7    0.10    2.10
   6  11  -7    5.50    3.40
  -6 -11   7    4.50    1.90
   5  11  -7    1.60    2.40
  -5 -11   7    4.00    2.00
   4  11  -7   -1.10    2.50
  -4 -11   7   -0.20    2.10
  -4 -11   7   -2.20    3.60
   3  11  -7   57.89    5.70
  -3 -11   7   61.49    4.60
  -3 -11   7   62.19    5.00
   2  11  -7   37.20    6.00
  -2 -11   7   47.70    4.40
  -2 -11   7   42.50    4.70
  -1 -11   7    2.70    2.50
  -1 -11   7    4.10    2.80
  -1 -11   7   -4.40    3.60
   0 -11   7   10.40    3.30
   0 -11   7    4.50    2.30
   0 -11   7   -1.40    2.80
   1 -11   7   25.50    4.40
   1 -11   7   31.20    5.60
   1 -11   7   24.90    4.30
   2 -11   7    5.60    2.60
   2 -11   7   13.60    3.10
   3 -11   7   42.90    3.40
   3 -11   7   45.30    3.70
   4 -11   7   42.20    3.40
   4 -11   7   48.00    3.30
   7  10  -7    1.80    3.20
  -7 -10   7    3.40    1.80
   6  10  -7    7.30    2.40
  -6 -10   7    8.30    2.50
   5  10  -7   19.80    4.70
  -5 -10   7   17.30    3.70
   4  10  -7    5.80    2.80
  -4 -10   7    1.90    4.10
  -4 -10   7    2.70    2.40
   3  10  -7  167.08    8.10
  -3 -10   7  167.58    7.70
  -3 -10   7  169.68    7.30
  -2 -10   7   30.30    4.70
  -2 -10   7   32.10    4.70
  -2 -10   7   33.50    8.80
  -1 -10   7   36.70    5.40
  -1 -10   7   40.50    5.10
  -1 -10   7   39.90    4.60
   0 -10   7   98.49    5.70
   0 -10   7   97.59    6.20
   1 -10   7    0.00    3.30
   1 -10   7    0.20    2.90
   2 -10   7   50.99    4.50
   2 -10   7   60.29    6.50
   2 -10   7   51.99    4.50
   3 -10   7   12.60    2.60
   3 -10   7   15.60    3.60
   4 -10   7    0.60    2.00
   4 -10   7   -0.10    2.30
   5 -10   7   20.30    3.10
   5 -10   7   15.60    3.70
  -8  -9   7   15.80    3.50
   7   9  -7   -1.60    2.00
  -7  -9   7   -1.10    1.90
   6   9  -7   96.79    5.50
  -6  -9   7   91.79    5.10
  -6  -9   7   75.49    6.90
   5   9  -7   10.20    3.20
  -5  -9   7    8.50    2.60
   4   9  -7  106.99    6.60
  -4  -9   7  108.19    5.90
   3   9  -7  144.99    8.30
  -3  -9   7  144.39    7.40
  -3  -9   7  145.79    7.00
   2   9  -7  118.99    7.90
  -2  -9   7  109.19    6.40
  -2  -9   7  107.79    7.80
  -2  -9   7  111.89    6.10
   1   9  -7   34.30    7.70
  -1  -9   7   42.20    5.20
  -1  -9   7   54.69    5.80
  -1  -9   7   49.60    5.30
   0  -9   7  192.58    8.20
   0  -9   7  188.68    8.00
   0  -9   7  201.98    8.40
   1  -9   7    3.10    2.80
   1  -9   7   -0.20    2.70
   1  -9   7    2.80    3.00
   2  -9   7   86.79    6.70
   2  -9   7   84.99    5.20
   2  -9   7   82.19    5.50
   3  -9   7   59.59    4.80
   3  -9   7   64.39    6.80
   3  -9   7   71.09    5.30
   4  -9   7   -0.80    2.40
   4  -9   7    2.70    2.40
   5  -9   7   -1.60    2.10
   5  -9   7    0.40    2.30
   6  -9   7    5.60    3.50
   8   8  -7    4.00    1.70
  -8  -8   7    1.10    3.30
  -8  -8   7    5.20    2.40
   7   8  -7   -2.10    2.30
  -7  -8   7   -0.50    2.20
  -7  -8   7    0.80    3.00
   6   8  -7    3.70    2.50
  -6  -8   7    5.60    2.40
  -6  -8   7   -0.10    3.20
   5   8  -7    4.00    3.00
  -5  -8   7    0.50    2.30
  -5  -8   7    4.40    3.60
   4   8  -7   52.09    5.50
  -4  -8   7   51.49    6.20
  -4  -8   7   56.39    5.00
   3   8  -7   51.59    6.60
  -3  -8   7   54.19    6.60
  -3  -8   7   52.19    6.40
  -3  -8   7   36.30    6.20
   2   8  -7   53.99    7.10
  -2  -8   7   53.99    5.30
  -2  -8   7   50.69    5.80
  -2  -8   7   60.99    6.90
   1   8  -7   55.29    8.20
  -1  -8   7   74.49    5.70
  -1  -8   7   55.19    5.50
  -1  -8   7   51.09    6.50
   0  -8   7   17.00    3.50
   0  -8   7   30.00    5.40
   0  -8   7   20.30    4.90
   1  -8   7    7.80    3.00
   1  -8   7    6.40    3.00
   1  -8   7    5.90    2.80
   2  -8   7   22.70    5.70
   2  -8   7   31.30    4.40
   2  -8   7   35.50    4.60
   3  -8   7   68.09    5.10
   3  -8   7   76.79    6.40
   3  -8   7   63.29    5.10
   4  -8   7    6.90    2.90
   4  -8   7    0.70    3.60
   4  -8   7    2.80    2.70
   5  -8   7   23.50    4.10
   5  -8   7   22.90    4.00
   6  -8   7   39.00    4.20
   8   7  -7   12.60    2.90
  -8  -7   7   20.60    3.80
  -8  -7   7   12.50    4.30
   7   7  -7   44.90    4.60
  -7  -7   7   44.00    4.30
  -7  -7   7   50.59    4.70
   6   7  -7    1.50    2.70
  -6  -7   7    2.50    3.00
  -6  -7   7   -2.10    2.30
   5   7  -7   14.70    3.50
  -5  -7   7   27.00    4.80
  -5  -7   7   25.60    4.60
   4   7  -7   -0.80    3.10
  -4  -7   7    1.30    2.50
  -4  -7   7    0.20    2.90
   3   7  -7   21.60    4.30
  -3  -7   7   21.10    4.70
  -3  -7   7   13.80    2.90
   2   7  -7   64.49    8.20
  -2  -7   7   64.79    6.60
  -2  -7   7   66.09    7.10
  -2  -7   7   59.79    5.60
  -2  -7   7   59.49    5.00
  -1  -7   7   -0.60    2.70
  -1  -7   7    3.20    3.80
  -1  -7   7    8.50    4.20
  -1  -7   7    2.70    3.40
   0  -7   7    8.20    3.00
   0  -7   7    3.00    3.00
   0  -7   7    6.50    3.30
   1  -7   7  214.08    8.90
   1  -7   7  205.78    8.50
   1  -7   7  208.08    8.50
   2  -7   7  152.48    7.10
   2  -7   7  150.58    7.30
   2  -7   7  153.08    7.60
   3  -7   7   88.89    5.60
   3  -7   7   93.79    5.60
   3  -7   7   86.39    6.60
   4  -7   7   85.79    5.60
   4  -7   7   87.69    6.70
   4  -7   7   78.89    5.30
   5  -7   7   39.80    4.70
   5  -7   7   24.30    5.80
   5  -7   7   38.10    4.90
   6  -7   7   13.20    2.70
   6  -7   7   17.60    3.40
   7  -7   7   30.40    4.70
   9   6  -7    6.30    1.70
   8   6  -7    2.40    1.90
  -8  -6   7    2.50    2.50
  -8  -6   7    0.90    4.30
   7   6  -7   26.20    4.40
  -7  -6   7   32.40    5.20
  -7  -6   7   30.20    4.90
   6   6  -7    3.00    2.70
  -6  -6   7    0.00    2.60
  -6  -6   7    4.10    3.00
   5   6  -7    3.40    3.30
  -5  -6   7   -1.90    3.20
  -5  -6   7    6.30    2.50
   4   6  -7   -3.40    3.30
  -4  -6   7    3.20    2.90
  -4  -6   7    1.30    2.70
   3   6  -7   20.30    4.60
  -3  -6   7   21.00    4.60
  -3  -6   7   18.00    3.90
   2   6  -7  130.49    8.80
  -2  -6   7  124.89    6.00
  -2  -6   7  108.19    8.00
  -2  -6   7  122.49    6.60
  -2  -6   7  125.99    8.60
  -1  -6   7  124.69    6.70
  -1  -6   7  130.69    7.20
  -1  -6   7  116.29    6.40
  -1  -6   7  130.49    7.50
   0  -6   7   26.80    5.40
   0  -6   7   28.30    4.10
   0  -6   7   28.50    5.30
   0  -6   7   34.30    5.20
   1  -6   7  462.25   14.30
   1  -6   7  452.35   14.70
   1  -6   7  444.86   14.10
   2  -6   7  333.67   11.60
   2  -6   7  308.37   10.90
   2  -6   7  314.57   11.00
   3  -6   7   15.50    3.40
   3  -6   7   25.10    4.50
   3  -6   7   20.10    4.50
   4  -6   7   73.09    6.50
   4  -6   7   73.49    5.30
   4  -6   7   79.39    7.20
   5  -6   7   10.30    2.90
   5  -6   7    5.00    2.50
   5  -6   7    0.50    3.40
   6  -6   7   35.20    5.80
   6  -6   7   36.60    5.30
   6  -6   7   39.70    4.90
   7  -6   7   -3.30    2.60
   9   5  -7    2.60    1.60
  -9  -5   7    0.00    2.30
   8   5  -7    7.40    3.80
   8   5  -7   14.40    3.20
   8   5  -7   13.20    3.00
  -8  -5   7   10.10    2.70
   7   5  -7    2.50    4.50
   7   5  -7    0.00    3.00
   7   5  -7   -2.10    2.60
  -7  -5   7   -3.50    3.00
  -7  -5   7    2.50    2.50
   6   5  -7    5.50    3.50
   6   5  -7    8.20    3.20
  -6  -5   7   10.60    3.00
  -6  -5   7    8.30    2.60
   5   5  -7  211.88   12.00
   5   5  -7  194.38    8.90
  -5  -5   7  205.68    8.00
  -5  -5   7  199.58    8.50
   4   5  -7   96.99    7.30
  -4  -5   7   97.09    5.50
  -4  -5   7  106.79    6.30
   3   5  -7   11.90    3.80
  -3  -5   7   18.40    4.80
  -3  -5   7   14.60    3.70
   2   5  -7   15.10    5.30
  -2  -5   7    5.10    2.60
  -2  -5   7    1.50    2.50
  -1  -5   7   91.19    6.10
  -1  -5   7   82.39    7.10
  -1  -5   7   87.39    5.20
  -1  -5   7   81.49    7.80
   0  -5   7   47.00    5.30
   0  -5   7   31.80    5.60
   0  -5   7   47.70    5.80
   0  -5   7   36.60    4.80
   1  -5   7   18.10    3.30
   1  -5   7   28.70    5.00
   1  -5   7   17.80    4.70
   1  -5   7   21.70    5.00
   2  -5   7   53.19    5.90
   2  -5   7   55.19    6.10
   2  -5   7   59.49    5.40
   2  -5   7   59.09    5.20
   3  -5   7   71.39    6.60
   3  -5   7   90.59    5.90
   3  -5   7   86.39    5.60
   3  -5   7   88.89    6.50
   4  -5   7  393.96   13.50
   4  -5   7  418.56   13.40
   4  -5   7  399.76   13.20
   5  -5   7   66.39    5.40
   5  -5   7   65.79    6.40
   5  -5   7   71.09    5.60
   6  -5   7   12.10    3.10
   6  -5   7    8.60    5.20
   7  -5   7   11.40    2.90
   7  -5   7   23.90    6.00
   9   4  -7   -2.40    1.50
   9   4  -7    2.40    3.30
  -9  -4   7    2.10    2.30
   8   4  -7   47.90    4.00
   8   4  -7   36.70    4.90
   8   4  -7   48.20    4.30
  -8  -4   7   48.00    4.10
   7   4  -7    4.60    2.40
   7   4  -7   12.40    4.10
  -7  -4   7    3.60    3.10
   6   4  -7  153.58    7.60
   6   4  -7  151.98    7.50
   6   4  -7  126.59    9.20
  -6  -4   7  150.78    8.10
  -6  -4   7  146.89    6.70
   5   4  -7   50.29    5.80
   5   4  -7   47.70    6.20
  -5  -4   7   47.80    4.20
  -5  -4   7   42.70    6.30
   4   4  -7   -0.40    4.10
   4   4  -7    0.60    3.80
  -4  -4   7   -2.40    2.20
  -4  -4   7    5.60    3.30
   3   4  -7   31.10    6.90
  -3  -4   7    6.10    2.50
  -3  -4   7   11.40    3.30
  -2  -4   7  464.75   14.60
  -2  -4   7  479.65   14.00
  -1  -4   7    2.50    2.40
  -1  -4   7    0.10    3.10
  -1  -4   7    2.40    3.80
   0  -4   7   10.90    3.70
   0  -4   7   16.00    3.80
   0  -4   7   18.50    5.10
   0  -4   7   17.30    4.60
   1  -4   7    0.60    2.90
   1  -4   7    0.60    3.20
   1  -4   7    1.20    2.90
   1  -4   7    9.90    3.80
   2  -4   7   60.09    5.40
   2  -4   7   43.40    4.80
   2  -4   7   53.89    5.30
   2  -4   7   44.90    6.00
   3  -4   7   33.20    5.10
   3  -4   7   35.70    5.70
   3  -4   7   41.40    5.10
   3  -4   7   36.40    5.20
   4  -4   7   13.00    3.30
   4  -4   7   23.40    5.10
   4  -4   7   11.40    3.70
   4  -4   7   13.80    3.30
   5  -4   7   15.80    3.90
   5  -4   7   15.70    3.50
   5  -4   7   12.00    4.10
   5  -4   7   19.40    4.70
   6  -4   7    5.80    3.20
   6  -4   7    6.60    2.90
   6  -4   7    7.00    3.80
   7  -4   7   43.30    5.20
   7  -4   7   28.50    5.00
   8  -4   7    0.30    2.90
   8  -4   7   -1.70    3.40
   9   3  -7   -0.60    1.40
   9   3  -7    0.40    1.70
   9   3  -7    6.20    2.70
  -9  -3   7    1.50    2.50
   8   3  -7   -1.20    1.90
   8   3  -7   -2.60    2.80
   8   3  -7    0.50    2.00
  -8  -3   7   -2.20    2.70
   7   3  -7    5.50    2.50
   7   3  -7    7.50    2.50
  -7  -3   7    7.90    2.70
   6   3  -7   34.80    5.00
   6   3  -7   26.90    5.60
   6   3  -7   28.90    6.40
  -6  -3   7   30.10    6.50
   5   3  -7   -1.60    3.50
   5   3  -7    8.50    3.40
   5   3  -7   -2.80    5.30
  -5  -3   7    8.70    3.70
  -5  -3   7   12.40    3.90
   4   3  -7   16.20    4.20
   4   3  -7   17.30    3.90
  -4  -3   7   19.30    3.20
  -4  -3   7   29.80    6.40
   3   3  -7  222.58    9.90
   3   3  -7  209.18   11.00
   3   3  -7  223.58   10.00
  -3  -3   7  221.78    9.80
  -3  -3   7  236.58    8.10
  -2  -3   7   24.30    5.80
  -2  -3   7   26.10    3.40
  -1  -3   7    5.50    2.30
  -1  -3   7    4.60    4.00
  -1  -3   7    3.10    3.60
   0  -3   7  158.08    6.20
   0  -3   7  152.18    7.80
   0  -3   7  152.08    8.10
   1  -3   7   20.50    3.80
   1  -3   7   20.40    3.60
   1  -3   7   27.80    6.30
   2  -3   7  100.49    6.70
   2  -3   7  105.99    6.30
   2  -3   7   98.79    6.60
   2  -3   7  102.29    5.10
   3  -3   7   12.70    3.50
   3  -3   7    8.40    3.30
   3  -3   7   13.90    3.10
   3  -3   7    8.60    3.60
   4  -3   7   13.50    3.30
   4  -3   7    9.70    3.70
   4  -3   7    9.20    3.20
   4  -3   7   10.70    3.60
   5  -3   7   78.49    5.90
   5  -3   7   76.09    5.20
   5  -3   7   83.59    6.30
   5  -3   7   73.99    7.00
   6  -3   7   73.19    6.00
   6  -3   7   69.79    5.80
   6  -3   7   74.49    7.80
   6  -3   7   88.69    8.50
   7  -3   7   34.90    5.10
   7  -3   7   31.90    6.20
   7  -3   7   36.40    5.20
   8  -3   7   46.00    4.70
   8  -3   7   32.50    4.90
   9   2  -7    1.90    1.60
   9   2  -7    0.80    2.50
   9   2  -7   -0.30    3.10
   8   2  -7   16.80    3.40
   8   2  -7   12.70    3.50
   8   2  -7   16.00    4.30
  -8  -2   7    8.80    2.90
   7   2  -7    1.40    2.70
   7   2  -7   -0.50    3.10
   7   2  -7    0.50    2.00
  -7  -2   7    0.50    2.50
   6   2  -7  213.88    9.00
   6   2  -7  203.98    9.40
   6   2  -7  236.18   10.80
   5   2  -7    0.70    3.20
   5   2  -7   10.30    4.30
   5   2  -7    6.90    2.90
  -5  -2   7    5.30    2.80
   4   2  -7    4.60    5.40
   4   2  -7    8.50    4.50
   4   2  -7    3.10    3.50
   4   2  -7    2.70    3.70
  -4  -2   7    6.90    2.60
   3   2  -7    6.00    4.60
   3   2  -7   -3.40    3.50
   3   2  -7   -3.70    3.80
  -3  -2   7    4.90    4.30
  -3  -2   7    3.30    2.20
  -1  -2   7   52.99    3.50
   0  -2   7  174.88    6.40
  -1   2  -7   68.49    5.00
   1  -2   7   72.89    4.20
   2  -2   7   -0.10    2.20
   2  -2   7   -1.50    3.80
   2  -2   7    2.90    3.30
   2  -2   7    0.90    4.40
   3  -2   7    4.50    2.70
   3  -2   7   13.20    3.80
   3  -2   7   15.00    3.90
   3  -2   7    4.40    3.10
   4  -2   7  112.19    7.60
   4  -2   7  101.09    6.80
   4  -2   7  103.49    6.00
   4  -2   7  113.79    6.30
   5  -2   7   30.00    7.60
   5  -2   7   33.50    4.20
   5  -2   7   46.40    5.40
   5  -2   7   36.90    5.80
   6  -2   7   62.79    5.30
   6  -2   7   59.69    5.40
   6  -2   7   57.99    5.80
   7  -2   7    2.70    2.50
   7  -2   7    4.30    3.60
   7  -2   7   -0.90    3.00
   8  -2   7    4.10    4.00
   8  -2   7    7.40    2.70
   8  -2   7    0.40    2.50
   9  -2   7   49.50    4.90
   9  -2   7   52.19    5.70
   9   1  -7   13.90    2.60
   9   1  -7   13.70    3.40
   8   1  -7  109.99    5.30
   8   1  -7  105.09    5.90
   8   1  -7  116.39    6.60
  -8  -1   7  107.69    6.40
   7   1  -7    1.40    3.10
   7   1  -7   -0.10    2.40
   7   1  -7   -1.20    2.30
  -7  -1   7    1.60    2.80
   6   1  -7   -5.20    3.70
   6   1  -7    1.30    3.00
   6   1  -7    0.30    2.50
   5   1  -7   32.30    5.20
   5   1  -7   47.60    6.50
   5   1  -7   44.00    5.50
  -5  -1   7   38.10    4.30
   4   1  -7   27.60    6.80
   4   1  -7   35.10    5.90
   4   1  -7   37.70    7.00
   4   1  -7   25.40    5.10
  -4  -1   7   30.00    3.60
   3   1  -7  102.09    6.40
   3   1  -7   95.19    7.30
   3   1  -7  129.09    8.50
  -3  -1   7  118.19    5.30
   2   1  -7   -2.40    3.40
  -2  -1   7   -1.80    2.20
  -2  -1   7    7.20    2.70
   1   1  -7  825.72   21.60
  -1  -1   7  816.82   22.10
  -1  -1   7  793.72   21.70
   0   1  -7   47.80    3.70
   0   1  -7   49.99    3.80
   0  -1   7   51.99    3.00
   0  -1   7   47.80    3.50
  -1   1  -7  714.63   19.60
   1  -1   7  706.73   19.60
  -2   1  -7   77.59    5.00
   2  -1   7   82.29    4.60
   3  -1   7   53.89    4.30
   3  -1   7   45.20    6.20
   3  -1   7   53.29    5.60
   3  -1   7   51.99    7.30
   4  -1   7   99.59    5.20
   4  -1   7   94.79    6.10
   4  -1   7  105.29    8.60
   4  -1   7   88.79    6.80
   5  -1   7  133.09    6.40
   5  -1   7  140.29   10.20
   5  -1   7  135.99    7.20
   5  -1   7  140.79    7.20
   6  -1   7  167.08    7.90
   6  -1   7  166.38    7.30
   6  -1   7  162.48    7.60
   7  -1   7    6.20    3.00
   7  -1   7    5.20    3.00
   7  -1   7    2.90    2.60
   8  -1   7   94.19    5.90
   8  -1   7   98.49    5.90
   8  -1   7   96.09    6.30
   9  -1   7  157.38    7.70
   9  -1   7  178.98    6.90
   9  -1   7  158.28    6.80
   9   0  -7   40.60    3.00
   9   0  -7   36.20    3.50
   8   0  -7    4.20    2.60
   8   0  -7    3.50    2.10
   8   0  -7    2.70    1.70
  -8   0   7    6.30    3.40
  -7   0   7   13.50    3.40
   6   0  -7    3.50    3.10
   6   0  -7   -0.50    2.80
   6   0  -7   -2.60    2.70
  -6   0   7    0.10    3.10
   5   0  -7    1.70    3.20
   5   0  -7    4.90    3.70
   5   0  -7    8.70    4.10
   5   0  -7    1.40    2.80
  -5   0   7    4.10    2.60
   4   0  -7  491.35   16.10
   4   0  -7  523.95   15.50
   4   0  -7  485.15   15.60
   4   0  -7  495.65   15.70
  -4   0   7  496.05   15.20
   3   0  -7   77.29    6.00
   3   0  -7   62.49    7.20
   3   0  -7   78.59    5.70
   3   0  -7   80.39    8.10
  -3   0   7   72.59    4.70
   2   0  -7    6.60    3.40
   2   0  -7   14.90    3.40
  -2   0   7   19.70    5.20
  -2   0   7   11.40    2.40
  -1   0   7    0.70    2.00
  -1   0   7    4.20    2.30
   0   0  -7  540.25   14.80
   0   0   7  538.15   15.30
   0   0   7  550.84   15.00
  -1   0  -7    2.20    2.00
  -1   0  -7    2.40    1.50
  -1   0  -7    2.20    1.90
   1   0   7    0.80    1.50
   1   0   7    3.30    2.10
  -2   0  -7  855.01   23.60
   2   0   7  893.51   23.70
   2   0   7  842.82   23.40
   3   0   7   73.89    4.30
   3   0   7   73.19    6.70
   3   0   7   77.19    6.20
   4   0   7  121.59    9.60
   4   0   7  107.09    6.60
   4   0   7  106.59    6.50
   4   0   7   83.79    8.10
   4   0   7  116.79    5.20
   5   0   7   67.39    6.00
   5   0   7   63.09    4.50
   5   0   7   70.99    5.50
   5   0   7   62.49    7.10
   6   0   7  186.48    8.30
   6   0   7  188.58    9.40
   6   0   7  189.08    8.30
   6   0   7  182.68    7.80
   7   0   7    2.10    3.10
   7   0   7    5.70    3.60
   7   0   7    0.70    2.50
   8   0   7    1.10    3.40
   8   0   7   -2.30    3.80
   8   0   7   -0.60    3.00
   8   0   7    2.10    2.20
   9   0   7    5.20    2.30
   9   0   7   12.80    4.10
   9   0   7    8.20    2.70
  10   0   7    4.30    2.10
   8  -1  -7   30.50    3.20
   8  -1  -7   30.90    3.30
   8  -1  -7   31.60    4.20
   7  -1  -7   33.00    3.90
   7  -1  -7   32.10    4.30
   7  -1  -7   36.80    4.90
  -7   1   7   44.70    5.60
   6  -1  -7   80.89    6.00
   6  -1  -7   86.29    7.10
   6  -1  -7   89.49    5.60
  -6   1   7   84.79    6.10
   5  -1  -7   -0.50    3.30
   5  -1  -7   -0.20    3.50
   5  -1  -7   -0.20    2.70
   5  -1  -7   -2.60    3.60
  -5   1   7   -2.90    2.90
   4  -1  -7   -3.70    3.10
   4  -1  -7   -1.10    3.10
   4  -1  -7    0.30    4.00
  -4   1   7   -4.80    2.80
   3  -1  -7  166.28    7.30
   3  -1  -7  156.48    7.50
   3  -1  -7  162.38    8.50
   3  -1  -7  148.59    8.80
  -3   1   7  157.98    6.60
   2  -1  -7 1253.77   33.40
   2  -1  -7 1225.58   33.40
  -2   1   7 1183.58   33.60
  -2   1   7 1282.37   32.90
  -1   1   7   82.49    5.20
  -1   1   7   92.09    4.70
   0  -1  -7   73.09    3.60
   0  -1  -7   66.59    5.00
   0  -1  -7   77.99    3.80
   0   1   7   71.59    4.20
   0   1   7   69.59    4.40
  -1  -1  -7  374.76   10.90
  -1  -1  -7  378.36   11.30
  -1  -1  -7  372.36   10.90
   1   1   7  371.26   11.00
   1   1   7  363.66   11.10
  -2  -1  -7 1171.38   30.80
  -2  -1  -7 1153.98   30.60
   2   1   7 1150.68   30.70
  -3  -1  -7   13.30    2.80
   3   1   7   25.40    5.80
   3   1   7   12.30    3.10
   4   1   7   14.80    3.40
   4   1   7   16.30    3.70
   4   1   7   17.80    3.30
   4   1   7   16.50    3.40
   5   1   7   30.80    4.40
   5   1   7   29.10    5.20
   5   1   7   25.40    3.60
   5   1   7   35.20    5.40
   6   1   7    4.30    3.30
   6   1   7    7.30    3.00
   6   1   7    5.30    3.50
   6   1   7    3.30    2.50
   7   1   7  132.59    7.10
   7   1   7  127.89    6.90
   7   1   7  135.39    7.30
   7   1   7  116.79    6.40
   8   1   7    2.80    2.40
   8   1   7    3.90    2.70
   8   1   7    1.70    2.90
   8   1   7    6.50    3.10
   9   1   7   -0.80    2.10
   9   1   7   -0.60    2.80
   9   1   7    3.40    2.80
   9   1   7   -0.60    3.00
  10   1   7   23.70    4.40
  10   1   7   19.10    3.20
   8  -2  -7    1.00    2.20
   8  -2  -7   -0.40    1.60
   7  -2  -7    3.90    2.20
   7  -2  -7   10.10    3.20
   7  -2  -7    6.40    2.90
   6  -2  -7    4.40    2.50
   6  -2  -7   -0.70    2.90
   6  -2  -7    1.90    2.40
   6  -2  -7    3.00    3.60
  -6   2   7    4.90    3.80
   5  -2  -7   80.99    5.50
   5  -2  -7   81.69    6.10
   5  -2  -7   65.79    6.00
   5  -2  -7   69.69    5.90
  -5   2   7   65.49    5.80
   4  -2  -7   29.30    4.50
   4  -2  -7   38.20    5.90
   4  -2  -7   38.00    5.20
   4  -2  -7   28.80    5.50
  -4   2   7   32.30    4.90
   3  -2  -7   93.49    7.20
   3  -2  -7  102.69    6.10
   3  -2  -7  103.39    7.40
   3  -2  -7  105.09    6.20
  -3   2   7   95.29    5.60
   2  -2  -7    2.40    5.00
   2  -2  -7    3.60    2.80
   2  -2  -7    1.60    2.60
  -2   2   7    3.50    2.60
   1  -2  -7  308.27   10.70
  -1   2   7  328.67   10.00
  -1   2   7  317.97   10.90
   0  -2  -7   56.19    3.40
   0   2   7   52.09    4.00
   0   2   7   57.19    4.60
  -1  -2  -7    7.80    2.10
  -1  -2  -7    8.50    2.30
  -1  -2  -7    7.50    1.90
   1   2   7   10.80    2.50
   1   2   7    9.20    2.00
  -2  -2  -7   11.60    2.60
  -2  -2  -7   15.30    3.60
   2   2   7   22.30    4.00
   2   2   7   11.20    2.90
  -3  -2  -7   91.09    5.80
   3   2   7   96.59    4.90
   3   2   7   97.89    6.50
   3   2   7  102.89    6.20
   4   2   7  299.07   10.60
   4   2   7  298.77   10.80
   4   2   7  282.77   11.00
   4   2   7  296.37    9.70
   5   2   7  291.17   10.60
   5   2   7  315.57   11.70
   5   2   7  301.97   11.00
   5   2   7  296.47   10.90
   6   2   7   43.70    4.20
   6   2   7   41.10    5.10
   6   2   7   39.10    5.80
   6   2   7   42.00    5.30
   7   2   7   95.79    6.20
   7   2   7   99.69    6.80
   7   2   7  101.89    6.20
   7   2   7   99.99    7.20
   8   2   7   31.70    4.30
   8   2   7   35.10    4.60
   8   2   7   34.30    4.50
   8   2   7   30.00    4.60
   9   2   7  101.19    5.60
   9   2   7  106.59    5.80
   9   2   7  102.69    5.70
   9   2   7  101.49    5.60
  10   2   7   -4.50    2.10
  10   2   7    2.70    2.70
  10   2   7    0.80    1.60
   8  -3  -7    0.30    2.10
   8  -3  -7    1.10    1.50
   7  -3  -7    1.00    2.60
   7  -3  -7    2.80    2.00
   6  -3  -7    4.70    2.60
   6  -3  -7    9.30    3.40
   6  -3  -7    3.70    2.50
   6  -3  -7    1.50    3.40
   5  -3  -7    8.00    2.70
   5  -3  -7    5.30    3.50
   5  -3  -7    3.80    3.10
   5  -3  -7   10.70    3.20
   4  -3  -7   52.99    5.10
   4  -3  -7   51.09    5.90
   4  -3  -7   49.90    5.00
   4  -3  -7   54.29    5.30
  -4   3   7   53.19    5.70
   3  -3  -7  293.77   10.20
   3  -3  -7  284.87   10.90
   3  -3  -7  271.97   10.50
   3  -3  -7  285.27   10.00
  -3   3   7  277.67    9.80
   2  -3  -7   89.59    5.80
   2  -3  -7   83.39    7.60
   2  -3  -7  101.09    7.20
  -2   3   7   99.69    5.60
   1  -3  -7   96.49    5.60
   1  -3  -7   91.19    8.40
  -1   3   7   92.89    5.20
   0  -3  -7  115.29    6.30
   0   3   7  122.59    6.80
   0   3   7  121.09    5.90
  -1  -3  -7  251.37    8.00
   1   3   7  246.98    9.00
   1   3   7  240.68    8.30
  -2  -3  -7    3.30    2.30
   2   3   7    1.40    5.20
   2   3   7    0.10    2.20
   2   3   7    4.20    2.40
  -3  -3  -7   48.50    8.30
   3   3   7   36.60    4.90
   3   3   7   43.20    3.80
   3   3   7   37.00    6.50
   3   3   7   23.40    5.80
   4   3   7  103.49    6.60
   4   3   7  109.39    5.60
   4   3   7   90.19    7.30
   4   3   7  110.49    6.40
   5   3   7    1.70    2.40
   5   3   7   -3.90    2.60
   5   3   7    3.60    2.80
   5   3   7   -3.70    2.90
   6   3   7    9.10    2.90
   6   3   7   16.60    3.70
   6   3   7   11.00    3.10
   6   3   7   26.10    5.30
   7   3   7  329.47   11.70
   7   3   7  312.87   11.20
   7   3   7  311.07   11.20
   7   3   7  318.97   11.30
   8   3   7   70.79    5.20
   8   3   7   75.99    5.60
   8   3   7   68.29    5.70
   8   3   7   72.59    5.40
   9   3   7    0.90    2.40
   9   3   7    1.10    2.40
   9   3   7    3.10    2.50
   9   3   7    4.90    2.10
  10   3   7    4.40    2.60
  10   3   7    1.70    2.20
  10   3   7   -0.80    1.50
   8  -4  -7    0.40    2.00
   8  -4  -7    0.80    1.40
   7  -4  -7   10.20    2.90
   7  -4  -7    6.90    1.90
   6  -4  -7   10.60    3.40
   6  -4  -7    6.30    2.50
   6  -4  -7    2.40    3.00
   5  -4  -7   95.19    6.20
   5  -4  -7   79.29    7.10
   5  -4  -7   90.69    5.40
   4  -4  -7   31.50    5.70
   4  -4  -7   20.10    5.10
   4  -4  -7   23.40    4.40
   3  -4  -7  157.88    7.10
   3  -4  -7  130.99   11.70
   3  -4  -7  156.48    7.90
   2  -4  -7  441.16   14.40
   2  -4  -7  445.16   13.70
   2  -4  -7  424.36   14.50
   1  -4  -7   -1.30    2.50
   1  -4  -7    3.80    4.40
  -1   4   7   -1.70    3.80
   0  -4  -7  154.78    7.10
   0  -4  -7  146.69    9.30
   0   4   7  163.98    7.00
  -1  -4  -7   29.20    5.00
   1   4   7   30.90    4.50
   1   4   7   26.80    4.20
  -2  -4  -7   58.09    5.20
   2   4   7   61.89    4.60
   2   4   7   54.09    5.60
   3   4   7   57.49    6.60
   3   4   7   67.19    5.70
   3   4   7   77.39    4.70
   4   4   7   34.10    5.30
   4   4   7   14.50    5.40
   4   4   7   24.60    6.50
   4   4   7   30.70    5.00
   4   4   7   18.00    3.50
   5   4   7  202.38    7.80
   5   4   7  196.88    8.10
   5   4   7  207.18    8.20
   5   4   7  180.08   10.60
   5   4   7  187.38    8.80
   6   4   7    2.40    2.80
   6   4   7    7.20    2.80
   6   4   7   -1.60    2.40
   6   4   7    2.10    2.90
   6   4   7   -1.70    5.00
   7   4   7   40.90    5.20
   7   4   7   37.30    5.20
   7   4   7   46.90    8.00
   7   4   7   40.20    5.00
   7   4   7   43.90    5.10
   8   4   7    1.70    2.40
   8   4   7    2.20    3.10
   8   4   7    3.70    2.00
   8   4   7    0.30    2.40
   9   4   7   55.79    4.60
   9   4   7   58.69    4.60
   9   4   7   51.29    4.40
   9   4   7   52.69    4.60
  10   4   7    8.50    2.60
  10   4   7   10.00    3.10
  10   4   7    3.80    2.60
   7  -5  -7    1.20    1.50
   7  -5  -7    1.40    2.10
   6  -5  -7   27.60    3.60
   6  -5  -7   31.40    4.30
   6  -5  -7   21.90    4.50
   5  -5  -7    1.60    2.50
   5  -5  -7    3.00    2.40
   5  -5  -7    4.60    3.00
   4  -5  -7   78.59    5.30
   4  -5  -7   79.49    5.90
   4  -5  -7   89.99    7.10
   3  -5  -7   37.00    4.50
   3  -5  -7   51.99    5.30
   3  -5  -7   43.40    5.60
   2  -5  -7    2.90    2.50
   2  -5  -7    1.90    3.60
   1  -5  -7   63.39    6.40
   1  -5  -7   58.29    4.90
   1  -5  -7   63.69    7.70
   0  -5  -7   61.49    6.60
   0  -5  -7   64.79    5.10
   0   5   7   60.69    5.30
  -1  -5  -7   48.40    5.60
   1   5   7   58.19    5.50
   1   5   7   67.59    6.20
  -2  -5  -7   16.40    3.80
   2   5   7   17.30    3.70
   2   5   7   17.60    4.50
   2   5   7   16.20    3.30
   3   5   7  150.98    7.10
   3   5   7  153.78    7.60
   3   5   7  135.29    7.50
   4   5   7  568.14   16.80
   4   5   7  541.85   17.50
   4   5   7  544.95   16.20
   4   5   7  559.14   16.70
   4   5   7  540.15   17.20
   5   5   7  182.68    8.20
   5   5   7  158.68    9.00
   5   5   7  168.38    7.20
   5   5   7  157.88    9.10
   6   5   7   30.20    4.80
   6   5   7   49.10    7.30
   6   5   7   42.80    5.00
   6   5   7   33.80    5.00
   6   5   7   38.00    4.20
   7   5   7   55.09    5.10
   7   5   7   49.00    4.90
   7   5   7   53.59    5.10
   7   5   7   40.40    7.00
   8   5   7   -1.10    2.30
   8   5   7    1.10    2.40
   8   5   7    0.10    2.30
   8   5   7   -2.90    6.70
   8   5   7    1.20    2.70
   9   5   7   25.00    3.80
   9   5   7   19.70    4.00
   9   5   7   24.70    4.00
  10   5   7    2.20    1.60
  10   5   7    2.80    1.80
  10   5   7    8.00    2.70
   7  -6  -7    2.70    1.50
   7  -6  -7    3.10    1.80
   6  -6  -7    7.30    2.50
   6  -6  -7    3.90    1.90
   6  -6  -7    5.90    2.70
   5  -6  -7  116.69    6.40
   5  -6  -7  121.89    5.90
   5  -6  -7  117.09    5.70
   4  -6  -7  100.19    6.70
   4  -6  -7   95.29    5.30
   4  -6  -7   95.69    6.00
   3  -6  -7  165.68    7.30
   3  -6  -7  173.78    8.00
   3  -6  -7  175.28    8.40
   2  -6  -7    0.40    3.40
   2  -6  -7   -1.70    2.10
   2  -6  -7    0.90    3.40
   1  -6  -7   -2.20    2.40
   1  -6  -7    1.10    3.70
   0  -6  -7   69.19    5.00
   0   6   7   70.79    5.50
  -1  -6  -7   97.39    5.90
   1   6   7  108.19    6.30
  -2  -6  -7   32.60    6.10
   2   6   7   31.90    5.10
   3   6   7   50.99    5.30
   3   6   7   50.69    4.90
   3   6   7   44.10    5.40
   3   6   7   46.70    5.40
   4   6   7   78.59    6.80
   4   6   7   78.69    5.70
   4   6   7   74.09    5.30
   4   6   7   84.89    5.70
   4   6   7   84.29    8.30
   5   6   7  207.08    9.30
   5   6   7  202.28    8.20
   5   6   7  208.38    8.40
   5   6   7  209.48    8.60
   5   6   7  195.08    9.30
   6   6   7    2.10    2.90
   6   6   7    3.20    2.70
   6   6   7    6.70    4.10
   6   6   7    4.70    2.70
   6   6   7    5.40    2.80
   7   6   7   28.50    4.70
   7   6   7   33.60    4.80
   7   6   7   32.50    6.10
   7   6   7   27.40    5.10
   7   6   7   32.00    4.70
   8   6   7    4.90    2.50
   8   6   7    4.00    4.00
   8   6   7    3.20    2.30
   8   6   7    8.10    3.20
   9   6   7   -1.10    2.70
   9   6   7   -3.20    3.50
   9   6   7   -1.50    2.10
   9   6   7   -1.50    1.70
  10   6   7    2.20    2.20
  10   6   7    1.50    1.50
  10   6   7   -0.20    2.50
   6  -7  -7    1.10    1.60
   6  -7  -7   -0.20    2.30
   6  -7  -7    1.50    2.50
   5  -7  -7   47.50    3.90
   5  -7  -7   46.60    3.80
   5  -7  -7   46.50    4.50
  -5   7   7   33.00    4.60
   4  -7  -7  117.89    8.70
  -4   7   7  106.49    6.00
   3  -7  -7   48.40    5.80
   3  -7  -7   51.49    4.30
   3  -7  -7   54.49    5.20
   2  -7  -7   39.90    4.20
   2  -7  -7   48.20    5.70
   2  -7  -7   41.40    5.90
  -2   7   7   39.00    5.10
   1  -7  -7    1.40    3.30
   1  -7  -7   -4.70    2.30
   1  -7  -7   -1.70    3.30
  -1   7   7    0.00    2.90
   0  -7  -7   35.40    4.30
   0  -7  -7   25.40    7.30
   0   7   7   43.40    5.40
  -1  -7  -7    1.00    2.60
   1   7   7    1.50    3.00
  -2  -7  -7  175.38    8.30
   2   7   7  174.28    8.00
   2   7   7  181.48    8.00
   3   7   7   24.70    5.40
   4   7   7   36.50    5.20
   4   7   7   42.70    6.10
   4   7   7   30.60    5.60
   5   7   7   47.30    7.10
   5   7   7   50.19    6.00
   5   7   7   49.30    5.40
   5   7   7   55.39    5.40
   6   7   7   34.90    5.30
   6   7   7   21.10    3.80
   6   7   7   24.60    4.30
   6   7   7   28.90    5.40
   7   7   7   55.89    5.20
   7   7   7   56.89    5.10
   7   7   7   64.09    6.10
   8   7   7   -0.40    3.40
   8   7   7   -1.80    2.20
   8   7   7   -0.70    1.90
   8   7   7   -1.10    3.00
   9   7   7   27.60    5.20
   9   7   7   19.30    5.10
   9   7   7   21.50    3.20
   9   7   7   17.70    3.50
 -10  -7  -7    6.10    1.80
  10   7   7    9.40    3.10
  10   7   7   13.30    3.20
   5  -8  -7   17.60    3.20
   5  -8  -7   20.20    3.10
   4  -8  -7    0.40    2.00
   4  -8  -7    2.40    2.10
  -4   8   7    1.30    3.20
   3  -8  -7   53.39    5.70
   3  -8  -7   58.09    5.20
   3  -8  -7   56.09    4.30
  -3   8   7   45.50    5.60
   2  -8  -7   23.70    4.80
   2  -8  -7   25.50    3.70
  -2   8   7   31.50    5.20
   1  -8  -7  404.96   12.70
   1  -8  -7  384.16   13.30
  -1   8   7  385.36   13.00
   0  -8  -7  139.99    8.50
   0  -8  -7  147.29    6.60
   0   8   7  140.69    7.30
  -1  -8  -7   20.10    4.50
  -1  -8  -7   36.30    7.70
   1   8   7   14.40    3.60
  -2  -8  -7   -0.60    3.20
  -2  -8  -7    7.40    3.70
   2   8   7    6.00    3.20
   2   8   7    1.90    2.60
   3   8   7    0.40    2.90
   3   8   7    3.60    2.50
   4   8   7   34.20    5.00
   4   8   7   32.90    5.20
   5   8   7   35.50    6.40
   5   8   7   37.40    5.10
   6   8   7  100.39    6.80
   6   8   7   83.69    6.50
   6   8   7   94.69    6.50
   6   8   7   86.49    7.20
   7   8   7    6.00    3.10
   7   8   7   -0.60    2.40
   7   8   7   -0.10    2.50
   7   8   7   -0.50    3.90
   8   8   7   32.20    4.30
   8   8   7   36.50    4.20
   8   8   7   24.80    5.10
   8   8   7   25.00    5.00
  -9  -8  -7    5.60    2.20
   9   8   7    3.80    2.80
   9   8   7    1.70    3.40
   9   8   7    4.50    2.00
   9   8   7    3.50    1.80
 -10  -8  -7   25.10    3.00
  10   8   7   23.80    3.00
   5  -9  -7   11.50    2.70
   5  -9  -7   17.50    2.70
   4  -9  -7    6.70    2.20
   4  -9  -7    4.30    1.90
   3  -9  -7    0.90    2.00
   3  -9  -7    2.70    2.40
   2  -9  -7   62.59    4.40
  -2   9   7   67.19    6.90
   1  -9  -7   32.30    5.50
   1  -9  -7   31.10    4.00
  -1   9   7   38.10    5.70
   0  -9  -7  137.99    6.40
   0  -9  -7  139.39    7.90
   0   9   7  136.49    7.90
  -1  -9  -7  318.87   12.50
  -1  -9  -7  323.47   10.80
   1   9   7  310.57   11.40
  -2  -9  -7   87.89    6.50
  -2  -9  -7   95.79    7.00
   2   9   7   90.99    6.40
   2   9   7   98.79    6.30
  -3  -9  -7    4.20    3.00
   3   9   7    8.90    3.40
   3   9   7    6.00    2.80
  -4  -9  -7   -1.00    2.60
   4   9   7    0.40    3.00
   4   9   7   -2.80    2.90
   5   9   7   60.49    5.50
   5   9   7   64.29    5.50
   6   9   7   -4.70    4.90
   6   9   7    1.80    3.00
   6   9   7    4.00    2.90
   7   9   7  117.59    6.90
   7   9   7  121.19    6.10
   7   9   7  114.59    6.70
  -8  -9  -7    3.70    2.40
   8   9   7    3.10    2.80
   8   9   7    2.70    2.40
   8   9   7    1.20    2.20
  -9  -9  -7    0.80    1.60
   9   9   7    3.80    2.90
   9   9   7   -0.20    1.70
   4 -10  -7   -0.70    1.80
   4 -10  -7    2.70    1.70
   3 -10  -7   28.50    4.00
   3 -10  -7   21.70    3.50
   2 -10  -7    0.40    2.40
   2 -10  -7    1.00    1.90
   1 -10  -7   48.60    5.10
   1 -10  -7   47.30    4.10
   0 -10  -7   68.69    4.70
   0 -10  -7   63.89    6.40
  -1 -10  -7   15.70    3.10
   1  10   7   10.70    4.20
   1  10   7    7.20    2.40
  -2 -10  -7  358.76   12.80
  -2 -10  -7  355.26   12.00
   2  10   7  367.46   12.40
   2  10   7  352.36   12.40
  -3 -10  -7   32.50    4.90
   3  10   7   33.40    5.80
   3  10   7   28.80    5.90
  -4 -10  -7    9.90    2.80
   4  10   7    9.10    3.10
   4  10   7    8.50    3.20
  -5 -10  -7   18.70    3.70
   5  10   7   19.80    3.80
   5  10   7   26.60    4.50
  -6 -10  -7   29.60    4.20
   6  10   7   34.20    4.90
   6  10   7   36.30    5.00
  -7 -10  -7   37.90    3.90
   7  10   7   45.60    4.40
   7  10   7   34.40    4.90
  -8 -10  -7   26.50    3.50
   8  10   7   19.20    4.50
   8  10   7   28.90    3.80
  -9 -10  -7    0.50    1.40
   9  10   7   -0.50    2.40
   9  10   7   -0.80    2.00
   3 -11  -7    1.10    1.60
  -3  11   7    0.30    1.70
   2 -11  -7   27.90    3.10
   2 -11  -7   25.10    3.90
  -2  11   7   26.10    3.30
   1 -11  -7   19.00    3.60
  -1  11   7   18.50    3.60
   0 -11  -7    7.10    2.60
   0  11   7    2.00    3.60
  -1 -11  -7   -2.90    2.80
   1  11   7    1.80    2.50
  -3 -11  -7   37.00    5.30
  -4 -11  -7   45.30    4.70
   4  11   7   41.50    6.60
   4  11   7   51.39    5.20
  -5 -11  -7    5.90    2.40
   5  11   7    3.60    2.60
   5  11   7    9.10    3.60
  -6 -11  -7   19.10    3.40
   6  11   7   31.90    5.20
   6  11   7   18.60    4.10
  -7 -11  -7    6.10    2.20
   7  11   7    5.20    3.20
   7  11   7    2.00    2.60
  -8 -11  -7    2.10    1.60
   8  11   7    0.90    2.30
   8  11   7    4.10    2.90
   2 -12  -7    2.90    1.80
  -2  12   7   -0.60    1.50
   1 -12  -7   17.70    3.10
  -1  12   7   12.50    2.70
   0 -12  -7    1.70    2.40
   0  12   7   -1.10    1.70
  -1 -12  -7    3.50    3.60
   1  12   7    1.00    2.00
   2  12   7    3.50    2.40
  -3 -12  -7   28.00    5.30
   3  12   7   34.90    4.20
  -4 -12  -7   99.99    5.60
   4  12   7   97.19    5.60
  -5 -12  -7    3.80    2.10
   5  12   7    5.90    2.60
  -6 -12  -7   23.90    3.10
   6  12   7   18.10    3.60
  -7 -12  -7    3.30    1.60
   7  12   7   -1.40    2.00
   0  13   7    3.70    2.00
   1  13   7   14.40    3.10
   2  13   7    1.40    2.10
   3  13   7    6.00    2.30
  -4 -13  -7   -2.40    2.80
   4  13   7    0.40    2.90
  -5 -13  -7    4.90    2.10
   5  13   7    8.00    2.30
  -6 -13  -7    0.60    1.80
   6  13   7    0.90    2.00
   3  14   7   -2.90    2.00
  -4 -12   8    5.80    1.90
  -3 -12   8   -1.30    2.70
  -3 -12   8    9.50    4.40
  -2 -12   8    2.30    2.40
  -2 -12   8    6.30    3.20
  -1 -12   8    6.60    2.70
  -1 -12   8    2.00    2.00
   0 -12   8    7.20    2.00
   0 -12   8    4.70    3.60
   1 -12   8    1.30    1.80
  -6 -11   8    3.90    1.70
   5  11  -8    4.80    2.80
  -5 -11   8    5.00    1.90
   4  11  -8    5.00    3.20
  -4 -11   8    1.50    1.90
  -3 -11   8    4.10    2.10
  -3 -11   8    1.00    3.30
  -2 -11   8   42.70    4.20
  -2 -11   8   44.50    4.40
  -1 -11   8   53.59    4.30
  -1 -11   8   55.19    4.70
   0 -11   8    1.30    2.70
   0 -11   8    6.30    3.10
   0 -11   8    4.40    3.00
   1 -11   8    2.50    2.00
   1 -11   8    1.90    2.60
   1 -11   8    2.00    3.40
   2 -11   8   14.00    3.40
   2 -11   8   13.40    3.20
   3 -11   8    6.20    2.10
   3 -11   8   12.00    2.60
   6  10  -8   13.60    3.70
  -6 -10   8    7.00    2.00
   5  10  -8    4.80    2.70
  -5 -10   8    6.10    2.30
   4  10  -8    2.90    3.20
  -4 -10   8    1.20    2.00
   3  10  -8   12.90    4.10
  -3 -10   8   11.20    2.70
  -3 -10   8   13.30    3.80
  -2 -10   8   57.39    5.20
  -2 -10   8   51.59    4.70
  -1 -10   8   -0.30    2.60
  -1 -10   8   -1.60    2.40
  -1 -10   8    6.30    3.60
   0 -10   8  100.49    5.70
   0 -10   8  102.79    6.00
   0 -10   8  102.69    6.10
   1 -10   8   11.50    2.90
   1 -10   8   10.20    2.80
   1 -10   8    5.80    2.50
   2 -10   8   15.00    3.90
   2 -10   8   20.30    5.20
   2 -10   8   18.40    4.00
   3 -10   8   -2.80    1.90
   3 -10   8   -0.30    2.40
   4 -10   8   15.90    2.80
   4 -10   8   18.10    4.80
   7   9  -8    1.70    1.90
  -7  -9   8    1.10    2.10
   6   9  -8  221.98    8.00
  -6  -9   8  221.08    7.90
   5   9  -8   41.30    4.90
  -5  -9   8   35.40    4.00
   4   9  -8   41.90    5.70
  -4  -9   8   37.70    4.50
   3   9  -8    3.90    3.90
  -3  -9   8    6.50    4.40
  -3  -9   8    1.30    2.60
  -2  -9   8   35.20    4.40
  -2  -9   8   36.20    5.30
  -1  -9   8  346.07   11.40
  -1  -9   8  355.36   11.70
  -1  -9   8  346.77   11.70
   0  -9   8   61.89    5.20
   0  -9   8   59.39    5.20
   0  -9   8   53.69    5.00
   1  -9   8   55.19    5.60
   1  -9   8   52.49    5.00
   1  -9   8   57.69    4.80
   2  -9   8   48.40    4.40
   2  -9   8   46.60    5.50
   2  -9   8   41.70    4.90
   3  -9   8   32.40    4.40
   3  -9   8   31.90    4.10
   3  -9   8   26.90    5.70
   4  -9   8   18.40    3.80
   4  -9   8   21.00    4.40
   5  -9   8    1.20    2.00
   5  -9   8    0.20    2.20
   8   8  -8   -0.50    1.80
   7   8  -8   57.99    4.00
  -7  -8   8   63.59    4.40
  -7  -8   8   49.00    5.10
   6   8  -8   24.60    4.50
  -6  -8   8   37.90    4.20
  -6  -8   8   22.40    5.20
   5   8  -8   76.89    5.90
  -5  -8   8   68.19    5.80
  -5  -8   8   71.79    5.10
   4   8  -8  188.38    8.90
  -4  -8   8  188.58    8.40
  -4  -8   8  198.78    7.90
   3   8  -8  115.99    7.40
  -3  -8   8  110.39    6.10
  -3  -8   8   89.99    7.10
  -2  -8   8  286.07   10.20
  -2  -8   8  285.57   10.60
  -1  -8   8   -3.60    3.40
  -1  -8   8    2.00    3.10
  -1  -8   8    3.30    3.20
   0  -8   8  223.48    9.00
   0  -8   8  232.18    9.20
   0  -8   8  231.08    9.00
   1  -8   8    1.80    2.70
   1  -8   8    0.00    2.80
   1  -8   8   -0.40    2.90
   2  -8   8  123.89    7.00
   2  -8   8  135.49    6.30
   2  -8   8  128.39    6.30
   3  -8   8    5.10    2.60
   3  -8   8    4.20    3.10
   3  -8   8    6.50    2.60
   4  -8   8   23.80    5.20
   4  -8   8   27.00    4.50
   5  -8   8    3.60    2.40
   5  -8   8    2.50    2.10
   6  -8   8   10.70    2.30
   6  -8   8   19.50    4.00
   8   7  -8   15.60    2.80
  -8  -7   8   12.90    4.40
   7   7  -8    2.60    2.10
  -7  -7   8    5.40    2.60
  -7  -7   8    6.90    2.70
   6   7  -8    7.40    2.90
  -6  -7   8    7.70    2.50
  -6  -7   8    5.60    2.90
   5   7  -8   21.80    5.00
  -5  -7   8   19.30    4.60
  -5  -7   8   25.10    4.30
   4   7  -8  137.29    8.00
  -4  -7   8  137.09    6.60
  -4  -7   8  122.29    6.70
   3   7  -8    2.50    4.10
  -3  -7   8    3.30    2.50
  -3  -7   8    9.40    4.00
  -2  -7   8    2.00    2.80
  -2  -7   8   12.10    4.20
  -2  -7   8    2.40    3.60
  -1  -7   8   83.29    6.20
  -1  -7   8   85.19    6.10
  -1  -7   8   79.39    5.60
  -1  -7   8   80.39    6.80
   0  -7   8  163.18    7.60
   0  -7   8  167.38    7.90
   0  -7   8  168.68    7.70
   1  -7   8   18.00    5.00
   1  -7   8   13.60    3.30
   1  -7   8   20.70    4.90
   2  -7   8  170.18    8.90
   2  -7   8  189.78    9.10
   2  -7   8  186.38    8.50
   3  -7   8    3.50    2.80
   3  -7   8    0.30    3.00
   3  -7   8   -1.20    2.80
   4  -7   8  165.28    7.00
   4  -7   8  176.08    7.30
   4  -7   8  145.69    9.70
   5  -7   8   46.60    4.90
   5  -7   8   45.70    5.50
   5  -7   8   50.89    4.50
   6  -7   8   55.99    4.90
   6  -7   8   62.19    4.20
   8   6  -8   -2.00    1.70
  -8  -6   8    2.80    2.40
   7   6  -8   -0.90    2.00
  -7  -6   8    0.90    3.00
  -7  -6   8    1.90    2.40
   6   6  -8   49.50    5.40
  -6  -6   8   44.90    5.00
  -6  -6   8   47.10    4.30
   5   6  -8    5.20    3.00
  -5  -6   8    4.20    2.60
  -5  -6   8    8.90    3.00
   4   6  -8  101.49    7.50
  -4  -6   8  102.79    7.00
  -4  -6   8  102.99    6.20
   3   6  -8  143.19    8.60
  -3  -6   8  125.19    6.70
  -3  -6   8  122.29    6.40
  -2  -6   8   12.60    3.30
  -2  -6   8   11.80    3.00
  -1  -6   8  128.59    6.70
  -1  -6   8  129.79    7.40
  -1  -6   8  126.49    6.60
  -1  -6   8  125.89    7.20
   0  -6   8   73.19    6.30
   0  -6   8   65.39    6.00
   0  -6   8   73.99    6.10
   0  -6   8   70.09    5.60
   1  -6   8   42.70    5.50
   1  -6   8   39.80    5.40
   1  -6   8   31.30    4.70
   1  -6   8   31.80    5.00
   2  -6   8   60.39    5.50
   2  -6   8   72.99    5.40
   2  -6   8   68.19    5.70
   3  -6   8   56.59    5.80
   3  -6   8   49.00    5.50
   3  -6   8   51.39    5.20
   4  -6   8  150.88    7.10
   4  -6   8  141.89    6.90
   4  -6   8  141.19    7.50
   5  -6   8    2.70    3.00
   5  -6   8   -1.20    3.20
   6  -6   8    9.70    3.20
   6  -6   8    2.70    2.70
   6  -6   8    5.80    2.40
   7  -6   8   63.19    6.30
   8   5  -8   46.00    3.60
  -8  -5   8   48.40    4.10
   7   5  -8   34.20    4.00
  -7  -5   8   34.90    4.60
   6   5  -8   12.40    2.90
   6   5  -8   14.30    4.10
  -6  -5   8   12.30    3.20
   5   5  -8  135.99    7.50
  -5  -5   8  138.09    6.70
  -5  -5   8  131.09    6.90
   4   5  -8  190.18    9.30
  -4  -5   8  187.68    7.70
  -4  -5   8  195.98    8.20
   3   5  -8   -2.60    4.70
  -3  -5   8   -0.60    2.60
  -3  -5   8   -2.90    2.60
  -2  -5   8    9.60    2.90
  -2  -5   8   14.60    4.00
  -1  -5   8  260.57   11.10
  -1  -5   8  270.87    9.20
  -1  -5   8  258.67    9.80
  -1  -5   8  259.77   10.20
   0  -5   8   90.69    6.40
   0  -5   8   78.09    6.50
   0  -5   8   78.39    6.00
   0  -5   8   81.79    5.50
   1  -5   8  194.68    7.60
   1  -5   8  196.08    8.20
   1  -5   8  195.78   10.30
   1  -5   8  163.78   11.40
   2  -5   8    3.20    3.90
   2  -5   8    4.30    3.00
   2  -5   8   -0.90    3.70
   2  -5   8    3.60    2.90
   3  -5   8   52.49    6.50
   3  -5   8   55.39    5.70
   3  -5   8   58.19    5.40
   3  -5   8   57.49    5.50
   4  -5   8   51.39    5.20
   4  -5   8   52.29    7.00
   4  -5   8   56.49    6.00
   5  -5   8   12.40    3.20
   5  -5   8    8.50    3.30
   5  -5   8   12.10    3.00
   6  -5   8   97.29    6.60
   6  -5   8  106.89    5.80
   6  -5   8  114.49    6.60
   7  -5   8   19.10    5.20
   7  -5   8    7.40    2.50
   8   4  -8   22.10    3.10
  -8  -4   8   25.70    3.40
   7   4  -8   33.80    4.60
   7   4  -8   38.90    4.00
  -7  -4   8   31.00    4.20
   6   4  -8   -3.10    3.10
   6   4  -8    0.60    2.70
  -6  -4   8    0.60    3.80
  -6  -4   8    0.70    2.70
   5   4  -8   -2.40    3.50
   5   4  -8   -4.50    3.00
  -5  -4   8    2.30    3.40
   4   4  -8   49.40    6.70
   4   4  -8   40.60    6.30
  -4  -4   8   34.80    5.90
  -4  -4   8   41.30    4.20
   3   4  -8   54.19    7.50
   3   4  -8   55.89    6.90
  -3  -4   8   56.69    4.30
  -2  -4   8   16.50    3.30
  -2  -4   8   21.40    3.60
  -1  -4   8    0.20    3.00
  -1  -4   8    1.00    2.50
   0  -4   8   78.19    5.00
   0  -4   8   80.89    6.30
   0  -4   8   78.09    7.20
   0  -4   8   79.09    5.90
   1  -4   8  106.69    6.60
   1  -4   8  102.99    5.60
   1  -4   8   93.29    6.90
   1  -4   8  105.29    6.60
   2  -4   8    3.20    3.30
   2  -4   8    9.50    3.30
   2  -4   8    9.30    3.10
   2  -4   8   16.90    3.60
   3  -4   8   35.80    5.30
   3  -4   8   33.00    5.60
   3  -4   8   41.90    5.30
   3  -4   8   47.50    5.30
   4  -4   8  257.87   10.10
   4  -4   8  259.77   10.10
   4  -4   8  272.27   10.10
   4  -4   8  262.77   10.00
   5  -4   8   81.69    7.50
   5  -4   8   90.89    6.70
   5  -4   8   91.49    6.80
   5  -4   8   88.39    6.30
   6  -4   8   84.59   10.80
   6  -4   8   75.29    5.80
   6  -4   8   77.49    5.50
   7  -4   8    5.20    2.50
   7  -4   8   -0.10    2.60
   8  -4   8   -4.30    2.80
   8  -4   8    0.90    2.90
   8   3  -8    5.20    1.90
   8   3  -8    7.60    4.00
  -8  -3   8    6.40    2.40
   7   3  -8    0.80    2.20
   7   3  -8    4.90    4.00
   7   3  -8    3.10    2.50
  -7  -3   8    2.20    2.50
   6   3  -8  337.87   11.50
   6   3  -8  320.37   12.00
   6   3  -8  335.97   11.30
  -6  -3   8  311.87   11.20
   5   3  -8    8.50    3.20
   5   3  -8    9.00    3.20
  -5  -3   8   11.40    7.10
  -5  -3   8    4.30    2.70
   4   3  -8  211.38    9.40
   4   3  -8  221.28    9.90
   4   3  -8  220.18    9.90
  -4  -3   8  225.68   10.00
  -4  -3   8  239.08    8.60
   3   3  -8    1.40    3.60
   3   3  -8   -0.40    3.90
   3   3  -8    0.20    4.80
  -3  -3   8   -1.40    3.30
  -3  -3   8   -1.40    2.40
  -2  -3   8  189.58    7.20
  -2  -3   8  181.08    8.50
  -1  -3   8  172.48    8.30
  -1  -3   8  184.78    6.90
   0  -3   8   21.40    3.60
   0  -3   8   12.70    3.60
   0  -3   8   20.90    3.70
   0  -3   8   27.00    5.50
   1  -3   8    3.60    2.70
   1  -3   8   -0.90    4.10
   1  -3   8   -0.10    3.10
   1  -3   8    7.20    3.10
   2  -3   8   49.90    5.90
   2  -3   8   47.40    4.10
   2  -3   8   39.80    5.80
   2  -3   8   45.00    5.50
   3  -3   8  132.99    7.50
   3  -3   8  134.39    7.30
   3  -3   8  137.19    6.30
   3  -3   8  137.19    7.20
   4  -3   8   71.69    6.80
   4  -3   8   77.39    6.00
   4  -3   8   78.29    5.40
   4  -3   8   74.69    5.70
   5  -3   8   -3.50    3.00
   5  -3   8    3.60    3.20
   5  -3   8    2.90    2.80
   5  -3   8    1.20    3.90
   6  -3   8   16.40    3.30
   6  -3   8   25.90    4.70
   6  -3   8   22.00    4.70
   6  -3   8   20.50    5.50
   7  -3   8   47.60    4.90
   7  -3   8   40.50    4.60
   7  -3   8   41.00    6.90
   8  -3   8   -0.90    2.30
   8  -3   8   -0.20    2.30
   8   2  -8   34.70    3.30
   8   2  -8   37.90    4.70
  -8  -2   8   37.30    4.30
   7   2  -8    3.30    3.40
   7   2  -8    1.20    2.30
   7   2  -8   -1.70    2.10
  -7  -2   8    1.20    2.70
   6   2  -8   21.70    4.60
   6   2  -8   20.80    4.20
   6   2  -8   26.40    6.40
  -6  -2   8   22.90    5.40
   5   2  -8   37.60    5.50
   5   2  -8   33.40    4.80
   5   2  -8   39.30    7.10
  -5  -2   8   32.20    4.20
   4   2  -8   63.49    5.80
   4   2  -8   58.59    6.80
   4   2  -8   68.29    6.80
  -4  -2   8   77.39    6.40
   3   2  -8  218.48    9.10
   3   2  -8  227.08   10.70
   3   2  -8  222.88    8.90
  -3  -2   8  229.78    8.20
  -3  -2   8  206.78   10.40
  -2  -2   8   10.80    4.30
  -2  -2   8   12.80    3.10
  -1  -2   8   -0.40    2.20
  -1  -2   8   -9.60    3.90
   0   2  -8  377.56   13.30
   0  -2   8  386.26   13.30
   0  -2   8  409.36   12.00
   1  -2   8    4.10    5.00
   1  -2   8   -2.30    3.20
   1  -2   8   14.20    3.40
   1  -2   8    3.60    2.40
   2  -2   8   19.10    3.40
   2  -2   8   18.20    4.10
   2  -2   8   29.30    5.30
   2  -2   8   15.40    3.60
   3  -2   8   27.20    5.20
   3  -2   8   25.40    5.30
   3  -2   8   32.50    4.20
   3  -2   8   29.50    4.30
   4  -2   8    5.20    3.40
   4  -2   8   -0.10    3.90
   4  -2   8    5.30    2.80
   4  -2   8    6.00    3.20
   5  -2   8   92.19    7.90
   5  -2   8  113.09    6.80
   5  -2   8  101.69    6.40
   5  -2   8  109.59    6.10
   6  -2   8   63.19   12.20
   6  -2   8   63.79    5.30
   6  -2   8   57.19    5.40
   6  -2   8   54.59    5.60
   7  -2   8   -1.00    3.30
   7  -2   8    0.40    2.70
   7  -2   8    3.60    2.40
   8  -2   8  155.88    6.60
   8  -2   8  147.29    6.60
   8  -2   8  152.78    7.90
   9  -2   8   31.80    4.50
   9  -2   8   36.80    4.70
   8   1  -8   44.70    3.50
   8   1  -8   42.50    4.90
  -8  -1   8   39.80    4.80
   7   1  -8   29.50    4.20
   7   1  -8   34.30    5.30
   7   1  -8   29.70    3.90
  -7  -1   8   27.00    4.40
   6   1  -8   59.89    6.00
   6   1  -8   57.59    5.30
   6   1  -8   65.19    5.00
  -6  -1   8   60.39    5.10
   5   1  -8    8.80    3.20
   5   1  -8    9.50    2.90
   5   1  -8    3.40    4.70
  -5  -1   8    8.10    2.60
   4   1  -8  726.33   21.60
   4   1  -8  735.03   21.30
   4   1  -8  727.83   21.20
  -4  -1   8  751.82   21.10
   3   1  -8  260.47   10.00
   3   1  -8  268.37   11.50
   3   1  -8  261.57   10.20
  -3  -1   8  288.77    9.40
   2   1  -8   20.80    5.00
  -2  -1   8   16.60    3.30
  -1  -1   8    1.60    2.30
   0  -1   8   21.00    3.30
  -1   1  -8  320.77   11.30
   1  -1   8  342.47   10.30
   1  -1   8  300.07   12.00
   2  -1   8   -1.10    3.30
   2  -1   8    2.40    2.20
   2  -1   8   -1.40    3.50
   2  -1   8    3.10    3.70
   3  -1   8   34.00    5.50
   3  -1   8   36.50    6.40
   3  -1   8   31.00    5.20
   3  -1   8   35.80    3.70
   4  -1   8   37.30    5.00
   4  -1   8   46.60    6.90
   4  -1   8   45.80    5.10
   4  -1   8   41.50    4.30
   5  -1   8    5.50    2.70
   5  -1   8    5.50    3.00
   5  -1   8   -0.80    4.80
   5  -1   8    0.40    2.60
   6  -1   8   17.10    4.00
   6  -1   8   14.90    3.30
   6  -1   8   18.60    4.70
   7  -1   8   -1.60    3.10
   7  -1   8    0.50    2.60
   7  -1   8    1.70    2.30
   8  -1   8   67.29    5.40
   8  -1   8   66.79    5.00
   8  -1   8   70.69    4.90
   9  -1   8  119.29    7.50
   9  -1   8   92.79    6.90
   9  -1   8  117.49    5.30
   8   0  -8    0.90    1.80
   8   0  -8    2.60    2.60
   7   0  -8   78.19    5.70
   7   0  -8   73.69    4.70
   7   0  -8   73.29    4.90
  -7   0   8   71.19    5.30
   6   0  -8    8.60    2.90
   6   0  -8   19.20    4.50
   6   0  -8    9.60    3.60
  -6   0   8    6.40    3.00
   5   0  -8   40.50    6.40
   5   0  -8   37.00    5.10
   5   0  -8   32.80    4.70
   5   0  -8   31.20    5.80
  -5   0   8   38.70    4.70
   4   0  -8  179.68    7.90
   4   0  -8  175.38    9.20
   4   0  -8  172.48    8.40
   4   0  -8  176.48    8.00
  -4   0   8  188.18    7.40
   3   0  -8   -2.20    5.40
   3   0  -8    4.60    2.70
   3   0  -8    1.60    4.10
   3   0  -8    3.80    2.90
  -3   0   8    2.10    2.50
   2   0  -8    7.00    3.10
  -2   0   8   13.00    3.30
   1   0  -8    5.20    2.60
  -1   0   8    6.60    2.30
   0   0   8  316.67   12.00
  -1   0  -8  531.45   15.40
   1   0   8  494.85   16.90
   2   0   8  105.29    7.70
   2   0   8  111.49    5.10
   2   0   8  101.99    7.80
   3   0   8  150.78    6.30
   3   0   8  144.19    9.00
   3   0   8  144.29    7.70
   3   0   8  145.89    7.70
   4   0   8   54.99    4.30
   4   0   8   50.89    5.50
   4   0   8   36.50    7.10
   4   0   8   56.39    5.50
   5   0   8    8.60    3.40
   5   0   8   11.50    3.40
   5   0   8   13.30    4.40
   5   0   8    8.70    3.00
   6   0   8  144.99    7.00
   6   0   8  157.18    7.70
   6   0   8  167.58    8.80
   6   0   8  151.88    7.60
   7   0   8    3.80    2.80
   7   0   8    6.10    2.90
   7   0   8    2.50    2.50
   7   0   8    6.80    3.70
   8   0   8   32.20    4.80
   8   0   8   29.20    4.30
   8   0   8   20.90    4.00
   8   0   8   23.80    4.20
   9   0   8  150.58    6.80
   9   0   8  134.99    5.90
   9   0   8  148.79    6.20
   8  -1  -8   -0.10    2.90
   8  -1  -8    3.10    1.70
   7  -1  -8  118.29    5.50
   7  -1  -8  111.19    6.30
  -7   1   8  100.99    7.30
   6  -1  -8   17.10    4.90
   6  -1  -8   17.70    4.30
   6  -1  -8   22.50    4.10
  -6   1   8   10.70    3.40
   5  -1  -8   27.40    5.20
   5  -1  -8   22.70    5.30
   5  -1  -8   20.90    5.50
   5  -1  -8   29.00    5.60
   4  -1  -8   96.59    7.00
   4  -1  -8   93.19    6.30
   4  -1  -8  102.79    6.20
   4  -1  -8  103.19    7.00
  -4   1   8   90.89    5.70
   3  -1  -8   19.30    4.70
   3  -1  -8   20.70    4.60
   3  -1  -8   27.20    4.20
   3  -1  -8   19.30    4.80
  -3   1   8   23.80    3.80
   2  -1  -8  164.48    7.30
   2  -1  -8  163.38   10.50
  -2   1   8  158.58    6.50
   1  -1  -8   46.40    4.90
  -1   1   8   43.70    3.90
   0  -1  -8   80.39    5.70
   0   1   8   74.89    5.00
  -1  -1  -8   23.20    3.30
   1   1   8   26.80    3.40
   1   1   8   32.40    5.60
  -2  -1  -8   31.30    5.90
   2   1   8   28.00    5.80
   2   1   8   37.10    7.60
   2   1   8   30.80    3.30
   3   1   8  161.88    6.40
   3   1   8  163.68    7.90
   3   1   8  146.59    7.80
   3   1   8  156.08    8.00
   4   1   8  336.37   12.10
   4   1   8  349.47   11.90
   4   1   8  353.06   11.20
   4   1   8  337.27   11.90
   5   1   8  183.88    7.50
   5   1   8  189.98    8.20
   5   1   8  174.58    7.90
   5   1   8  183.48    8.50
   6   1   8  335.37   11.30
   6   1   8  306.47   10.90
   6   1   8  302.57   11.60
   6   1   8  324.07   11.40
   7   1   8   10.20    3.30
   7   1   8   11.40    3.30
   7   1   8    9.90    2.60
   7   1   8    6.40    2.70
   8   1   8   33.40    4.70
   8   1   8   37.10    6.90
   8   1   8   24.20    4.30
   8   1   8   26.40    5.40
   9   1   8    2.50    1.90
   9   1   8    7.20    3.60
   9   1   8    9.00    2.50
   9   1   8    6.90    3.40
   8  -2  -8   -1.50    1.50
   8  -2  -8   -1.40    1.90
   7  -2  -8   14.60    3.50
   7  -2  -8   18.90    4.30
   6  -2  -8    4.80    2.40
   6  -2  -8    4.70    3.80
   6  -2  -8    4.60    3.40
  -6   2   8   -2.80    4.70
   5  -2  -8   52.79    4.70
   5  -2  -8   42.60    5.10
   5  -2  -8   37.10    5.40
   5  -2  -8   44.80    5.20
  -5   2   8   35.10    5.70
   4  -2  -8    0.60    3.80
   4  -2  -8    6.20    2.80
   4  -2  -8    6.20    3.10
   4  -2  -8   15.20    4.20
  -4   2   8    9.80    3.40
   3  -2  -8   38.70    4.70
   3  -2  -8   32.00    5.80
   3  -2  -8   40.80    6.70
  -3   2   8   34.20    4.60
   2  -2  -8  353.66   13.30
   2  -2  -8  372.66   11.90
  -2   2   8  369.66   11.50
   1  -2  -8    9.60    6.50
   1  -2  -8   -4.30    2.30
  -1   2   8    0.20    2.40
   0  -2  -8   68.39    5.40
   0   2   8   63.79    5.00
   0   2   8   58.09    7.20
  -1  -2  -8   54.39    5.10
   1   2   8   65.49    5.60
   1   2   8   54.49    6.50
   1   2   8   53.29    4.00
  -2  -2  -8   92.29    6.90
  -2  -2  -8   92.39    6.20
   2   2   8   95.19    6.10
   2   2   8   87.19    4.60
   3   2   8  235.58   10.50
   3   2   8  239.48    9.10
   3   2   8  226.98    9.70
   3   2   8  258.67    8.50
   4   2   8   11.80    3.40
   4   2   8    6.70    3.30
   4   2   8    2.20    2.30
   4   2   8    2.30    2.60
   5   2   8   -2.60    2.90
   5   2   8   -1.00    2.70
   5   2   8   -2.40    2.40
   6   2   8  101.19    6.20
   6   2   8   89.99    6.50
   6   2   8   86.09    5.30
   6   2   8   95.69    6.10
   7   2   8   -0.40    3.10
   7   2   8   -4.50    2.90
   7   2   8    2.50    2.90
   7   2   8    0.60    2.60
   8   2   8   -1.00    2.60
   8   2   8   -1.50    2.10
   8   2   8   -4.50    2.60
   9   2   8   -1.10    2.50
   9   2   8    2.60    1.90
   9   2   8   -0.30    2.40
   9   2   8    0.10    2.20
  10   2   8    0.60    1.50
  10   2   8    0.60    2.90
   7  -3  -8    2.30    1.80
   7  -3  -8   -0.70    2.20
   6  -3  -8   45.60    5.20
   6  -3  -8   38.50    5.30
   6  -3  -8   45.50    4.50
   5  -3  -8    1.70    2.80
   5  -3  -8    5.20    3.40
   5  -3  -8    1.20    2.80
   4  -3  -8    3.90    2.70
   4  -3  -8    2.80    2.90
   4  -3  -8    6.60    3.70
  -4   3   8    6.80    4.10
   3  -3  -8    4.30    4.10
   3  -3  -8    1.20    2.50
   3  -3  -8   -3.40    3.40
  -3   3   8    1.90    3.30
   2  -3  -8   47.90    6.60
   2  -3  -8   33.60    7.90
   2  -3  -8   34.90    4.70
  -2   3   8   38.30    5.00
   1  -3  -8   25.00    7.20
   1  -3  -8    3.00    2.40
  -1   3   8    7.80    3.20
   0  -3  -8  928.41   24.80
   0  -3  -8  851.61   26.00
  -1  -3  -8  125.29    6.50
   1   3   8  123.09    6.40
   1   3   8   92.79    6.60
  -2  -3  -8   62.69    5.90
   2   3   8   53.99    4.40
   2   3   8   66.69    8.60
   2   3   8   66.19    5.50
  -3  -3  -8    4.60    3.80
   3   3   8    9.70    2.80
   3   3   8    2.00    2.80
   3   3   8    5.80    3.60
   3   3   8    2.00    3.70
   4   3   8   -5.00    3.00
   4   3   8   -3.90    3.00
   4   3   8    1.10    2.50
   4   3   8    5.40    2.70
   5   3   8  162.98    7.00
   5   3   8  159.88    7.70
   5   3   8  158.68    7.40
   5   3   8  150.98    8.00
   6   3   8   15.90    3.10
   6   3   8   22.20    5.20
   6   3   8   23.50    4.90
   6   3   8   18.80    3.80
   7   3   8   21.50    4.10
   7   3   8   18.10    3.70
   7   3   8   26.00    4.50
   7   3   8   18.10    4.60
   8   3   8    5.80    3.50
   8   3   8   -2.00    2.90
   8   3   8    1.50    2.10
   9   3   8   29.70    3.90
   9   3   8   24.90    3.90
   9   3   8   22.60    3.90
   9   3   8   29.20    4.10
  10   3   8    4.90    2.50
  10   3   8    6.00    2.40
  10   3   8    1.70    2.00
   7  -4  -8    8.00    2.40
   6  -4  -8   19.70    4.70
   6  -4  -8   20.20    4.20
   6  -4  -8   25.10    3.70
   5  -4  -8   21.90    4.40
   5  -4  -8   10.50    3.00
   4  -4  -8   18.70    4.90
   4  -4  -8   11.60    3.40
   4  -4  -8    6.90    2.60
   3  -4  -8  151.08    7.80
   3  -4  -8  139.19    7.90
   3  -4  -8  160.78    7.10
   2  -4  -8    6.30    4.10
   2  -4  -8    8.00    4.10
   2  -4  -8    1.30    2.30
  -2   4   8    5.90    4.40
   1  -4  -8   75.49    7.50
   1  -4  -8   65.29    5.10
  -1   4   8   71.39    5.90
   0  -4  -8   16.80    2.90
   0  -4  -8    7.70    4.60
   0   4   8   18.70    3.70
   0   4   8   14.80    3.20
  -1  -4  -8    0.90    2.50
   1   4   8    5.40    2.90
   1   4   8    4.80    3.00
  -2  -4  -8   25.50    5.40
   2   4   8   32.10    7.30
   2   4   8   27.70    4.80
   2   4   8   25.20    4.20
   2   4   8   25.00    4.50
  -3  -4  -8    5.60    4.00
   3   4   8    5.80    2.90
   3   4   8    0.70    2.70
   3   4   8    6.40    3.30
   4   4   8   27.40    6.50
   4   4   8   24.80    4.00
   4   4   8   30.30    4.60
   4   4   8   23.30    4.10
   5   4   8   -4.40    3.20
   5   4   8    0.40    3.10
   5   4   8    6.80    2.70
   5   4   8    0.30    2.80
   6   4   8   73.89    6.10
   6   4   8   75.49    5.40
   6   4   8   72.69    5.30
   6   4   8   76.69    5.80
   7   4   8   94.19    6.00
   7   4   8   93.79    5.90
   7   4   8   82.89    6.00
   7   4   8   92.69    5.90
   8   4   8    1.30    2.70
   8   4   8    2.10    2.70
   9   4   8   10.20    2.80
   9   4   8    5.60    2.30
   9   4   8    7.00    2.20
  10   4   8   28.40    3.80
  10   4   8   26.40    3.50
  10   4   8   26.70    3.10
   7  -5  -8   -2.40    1.90
   7  -5  -8    0.60    1.70
  -7   5   8   -1.70    1.90
   6  -5  -8    4.30    2.80
   6  -5  -8    4.20    2.00
   6  -5  -8   -0.10    2.50
   5  -5  -8    2.70    2.90
   5  -5  -8    1.90    2.40
   5  -5  -8    1.00    2.30
   4  -5  -8    4.80    2.80
   4  -5  -8    2.50    2.50
   4  -5  -8    3.00    3.90
   3  -5  -8   36.20    4.30
   3  -5  -8   39.90    5.70
   3  -5  -8   40.70    5.30
   2  -5  -8  106.49    7.30
   2  -5  -8  102.39    5.90
   2  -5  -8   92.59    7.30
   1  -5  -8    6.50    2.50
   1  -5  -8    6.60    6.80
   0  -5  -8   22.20    4.20
   0   5   8   21.50    4.60
  -1  -5  -8   69.29    5.60
   1   5   8   73.39    5.40
   1   5   8   70.69    6.30
  -2  -5  -8  269.47    9.80
   2   5   8  271.97    9.70
   2   5   8  267.77    9.60
   2   5   8  256.47   11.00
   2   5   8  265.97   10.40
  -3  -5  -8  109.49    7.60
   3   5   8  101.79    6.10
   3   5   8  101.79    7.50
   3   5   8  110.99    6.30
   3   5   8  108.89    6.90
   4   5   8   76.39    7.50
   4   5   8   70.89    5.30
   4   5   8   69.99    6.80
   4   5   8   64.49    5.10
   4   5   8   62.79    5.80
   5   5   8    3.50    2.70
   5   5   8    4.00    3.10
   5   5   8    2.40    3.00
   5   5   8    3.20    2.90
   5   5   8    6.10    4.90
   6   5   8  276.57    9.90
   6   5   8  256.47   10.00
   6   5   8  252.27   11.70
   6   5   8  271.47   10.00
   6   5   8  262.67   10.30
   7   5   8    0.30    2.60
   7   5   8    0.60    2.90
   7   5   8    8.00    5.00
   7   5   8   -2.80    2.80
   7   5   8    2.10    2.30
   8   5   8    9.50    2.60
   8   5   8   10.10    2.70
   8   5   8    9.10    3.60
   8   5   8    8.50    2.50
   9   5   8   15.30    3.00
   9   5   8   17.20    3.40
   9   5   8   14.50    3.60
  10   5   8   23.30    3.90
  10   5   8   11.60    2.90
  10   5   8   16.70    2.90
   6  -6  -8   17.40    3.00
   6  -6  -8    9.10    2.40
   6  -6  -8    8.40    2.60
  -6   6   8    3.70    2.20
   5  -6  -8   37.00    4.80
   5  -6  -8   32.30    3.50
   5  -6  -8   30.60    3.50
   4  -6  -8   26.80    5.20
   3  -6  -8    1.00    3.10
   3  -6  -8    4.30    3.50
   3  -6  -8    0.70    2.20
   2  -6  -8   13.40    4.30
   2  -6  -8   16.40    3.80
   2  -6  -8   21.90    4.30
   1  -6  -8   71.09    5.20
   1  -6  -8   74.19    6.60
   1  -6  -8   53.29    7.90
  -1   6   8   73.99    5.40
   0  -6  -8   40.10    4.40
   0   6   8   45.90    5.10
  -1  -6  -8  105.29    6.00
  -2  -6  -8  237.68    9.40
   2   6   8  244.58    9.60
   3   6   8    0.00    2.60
   3   6   8    3.30    3.60
   3   6   8   -2.90    3.80
   4   6   8    6.50    3.80
   4   6   8    7.20    3.50
   4   6   8    2.50    2.50
   4   6   8    3.80    3.20
   5   6   8   59.79    6.40
   5   6   8   55.19    5.20
   5   6   8   73.39    7.00
   5   6   8   63.99    5.20
   5   6   8   60.39    5.50
   6   6   8  166.38    9.40
   6   6   8  192.88    9.30
   6   6   8  184.08    8.10
   6   6   8  182.98    8.40
   6   6   8  179.88    8.20
   7   6   8   -0.90    2.40
   7   6   8   -1.70    2.90
   7   6   8   -2.50    2.60
   7   6   8   -0.40    4.10
   7   6   8   -0.40    3.00
   8   6   8   -4.40    3.90
   8   6   8   -0.10    2.60
   8   6   8    1.50    2.10
   8   6   8    2.40    2.40
   9   6   8   38.90    3.90
   9   6   8   39.10    5.20
   9   6   8   43.90    4.50
  10   6   8   15.80    2.50
  10   6   8   11.70    2.60
   6  -7  -8    2.70    1.90
   5  -7  -8    4.90    2.00
   5  -7  -8    1.90    1.90
  -5   7   8    2.50    2.30
   4  -7  -8    3.80    2.90
   4  -7  -8    5.80    2.10
   4  -7  -8    9.60    2.50
  -4   7   8    6.00    2.60
   3  -7  -8   85.59    4.90
   3  -7  -8   80.19    5.90
   3  -7  -8   92.99    6.40
  -3   7   8   86.59    5.40
   2  -7  -8  386.76   12.40
   2  -7  -8  410.66   15.10
   2  -7  -8  361.76   12.80
  -2   7   8  365.56   12.50
   1  -7  -8   27.30    6.30
   1  -7  -8   36.50    4.40
  -1   7   8   41.30    5.00
   0  -7  -8  118.89    6.10
   0   7   8  119.29    6.50
  -1  -7  -8   -1.50    2.40
   1   7   8    0.20    2.80
  -2  -7  -8  394.66   13.00
   2   7   8  405.66   13.20
   2   7   8  405.36   13.40
   3   7   8   25.10    4.60
   3   7   8   27.10    5.10
   4   7   8   88.09    7.00
   4   7   8   94.89    6.70
   4   7   8   96.09    6.20
   5   7   8  122.19    7.30
   5   7   8  131.79    7.60
   5   7   8  137.89    7.90
   5   7   8  123.99    8.40
   6   7   8   12.40    4.10
   6   7   8   22.60    4.40
   6   7   8    9.50    3.00
   6   7   8    8.60    3.50
   7   7   8    2.60    2.70
   7   7   8    1.90    2.80
   7   7   8    1.80    3.00
   7   7   8    0.90    4.30
   8   7   8    4.60    3.10
   8   7   8    4.70    3.70
   8   7   8    1.80    2.20
   8   7   8    2.80    2.20
   9   7   8   16.40    3.20
   9   7   8   21.20    4.50
   9   7   8   25.90    3.20
 -10  -7  -8    8.90    1.80
  10   7   8   10.80    2.40
   5  -8  -8   -1.40    1.80
   5  -8  -8    5.50    2.00
   4  -8  -8   14.20    3.70
   4  -8  -8    7.70    2.40
  -4   8   8    8.70    2.90
   3  -8  -8   24.00    3.30
   3  -8  -8   35.70    4.60
  -3   8   8   32.10    4.60
   2  -8  -8   58.09    4.10
   2  -8  -8   49.70    5.80
  -2   8   8   59.49    5.20
   1  -8  -8   13.20    3.90
   1  -8  -8   16.60    3.60
  -1   8   8   18.30    4.80
   0  -8  -8   84.29    7.60
   0  -8  -8   76.99    5.10
   0   8   8   71.09    5.80
  -1  -8  -8    2.40    2.70
   1   8   8    5.30    3.30
  -2  -8  -8  644.24   19.00
   2   8   8  653.33   19.50
   2   8   8  641.14   19.20
  -3  -8  -8   38.00    5.60
   3   8   8   31.20    4.90
   3   8   8   28.70    4.90
   4   8   8    4.70    3.10
   4   8   8    3.00    2.80
   5   8   8   47.80    5.20
   5   8   8   48.60    5.30
   6   8   8   20.30    5.60
   6   8   8   31.30    4.70
   6   8   8   29.30    6.00
   7   8   8   56.69    5.60
   7   8   8   61.59    6.00
   7   8   8   66.79    6.70
   7   8   8   60.59    4.90
   8   8   8   32.80    3.90
   8   8   8   36.60    4.40
   8   8   8   32.80    5.60
   8   8   8   32.50    5.10
  -9  -8  -8    0.20    1.60
   9   8   8    1.60    2.20
   9   8   8    0.00    3.50
   9   8   8   -1.00    1.60
   4  -9  -8   -2.10    2.00
   4  -9  -8    2.70    1.80
   3  -9  -8    0.70    1.80
   3  -9  -8    0.60    2.30
   2  -9  -8    6.80    2.80
   2  -9  -8    5.50    2.00
  -2   9   8    6.90    3.40
   1  -9  -8   77.89    6.50
   1  -9  -8   92.09    5.10
  -1   9   8  101.59    6.40
   0  -9  -8   -1.20    2.20
   0  -9  -8    0.40    4.10
   0   9   8   -2.70    3.00
  -1  -9  -8   41.80    4.40
   1   9   8   38.30    5.10
   1   9   8   43.40    4.70
  -2  -9  -8   31.60    5.40
   2   9   8   36.10    5.30
   2   9   8   39.60    5.40
  -3  -9  -8    2.40    3.20
   3   9   8   12.10    3.10
   3   9   8    9.30    3.00
  -4  -9  -8   34.90    4.90
   4   9   8   28.20    4.90
   4   9   8   31.60    5.10
   5   9   8   63.09    5.40
   5   9   8   67.79    5.60
   6   9   8   66.19    6.00
   6   9   8   59.79    5.50
   7   9   8   -2.90    2.80
   7   9   8    2.50    2.40
  -8  -9  -8   13.10    3.50
   8   9   8   10.90    3.00
   8   9   8    7.60    2.30
  -9  -9  -8    3.10    1.70
   9   9   8    0.60    3.30
   9   9   8    1.70    1.70
   3 -10  -8    2.20    2.50
   3 -10  -8    4.30    1.70
   2 -10  -8   71.49    5.20
   2 -10  -8   75.09    4.80
   1 -10  -8   52.79    4.00
   1 -10  -8   64.69    6.10
   0 -10  -8   72.09    4.80
   0  10   8   75.49    5.20
   0  10   8   87.39    6.70
  -1 -10  -8  246.68    9.10
   1  10   8  247.78    9.90
   1  10   8  245.08    9.50
  -2 -10  -8   -2.10    3.80
   2  10   8    3.10    2.10
  -3 -10  -8   52.49    6.00
   3  10   8   51.89    5.10
   3  10   8   54.39    6.60
  -4 -10  -8   35.20    4.80
   4  10   8   31.80    5.60
   4  10   8   33.70    6.50
  -5 -10  -8   14.10    3.70
   5  10   8    7.30    3.00
   5  10   8    8.20    3.00
  -6 -10  -8   13.50    3.40
   6  10   8   16.80    4.40
   6  10   8   18.10    4.40
  -7 -10  -8    1.10    2.10
   7  10   8    0.50    2.50
   7  10   8    3.00    2.20
  -8 -10  -8    6.40    1.90
   8  10   8    5.90    2.50
   8  10   8    6.70    2.80
   2 -11  -8   86.59    4.10
  -2  11   8   87.49    4.40
   1 -11  -8   33.50    3.40
  -1  11   8   42.50    4.30
   0 -11  -8    2.40    2.30
   0  11   8    1.80    2.30
  -1 -11  -8   17.60    4.60
   1  11   8    9.10    2.30
   2  11   8   56.39    4.80
   3  11   8  140.29    6.70
   3  11   8  133.89    7.80
  -4 -11  -8    6.00    2.70
   4  11   8   -6.00    3.70
   4  11   8    6.10    2.80
  -5 -11  -8    9.90    2.50
   5  11   8   11.00    3.40
   5  11   8   17.20    4.80
  -6 -11  -8   19.50    3.30
   6  11   8   26.10    4.80
   6  11   8   22.00    4.00
  -7 -11  -8   -0.50    1.50
   7  11   8    0.90    2.30
   7  11   8    2.70    2.30
  -8 -11  -8    6.30    1.70
   8  11   8    3.70    2.40
   1 -12  -8   12.30    3.10
  -1  12   8   10.00    2.60
   0 -12  -8    5.70    2.60
   0  12   8    4.60    1.90
   1  12   8    1.60    2.00
   2  12   8    1.90    2.30
   3  12   8   26.20    3.80
   4  12   8    4.80    2.50
  -5 -12  -8    0.40    2.30
   5  12   8    2.20    3.00
  -6 -12  -8    1.60    2.10
   6  12   8    2.00    2.20
  -7 -12  -8   -0.10    1.60
   7  12   8    1.00    2.20
   1  13   8   30.50    3.10
   2  13   8    5.30    2.80
   3  13   8   -1.20    1.90
   5  13   8   85.99    4.30
  -2 -12   9    7.60    2.20
  -1 -12   9   26.10    3.90
  -1 -12   9   23.60    3.60
  -5 -11   9    4.40    1.80
  -4 -11   9   -1.30    1.80
  -3 -11   9   -0.30    2.00
  -2 -11   9    6.60    2.20
  -2 -11   9    2.20    3.10
  -1 -11   9    1.70    2.50
  -1 -11   9   -1.80    2.00
   0 -11   9    1.00    2.10
   0 -11   9    3.80    2.30
   1 -11   9   31.20    3.20
   1 -11   9   44.70    4.80
   2 -11   9   19.80    2.70
  -6 -10   9    0.50    1.90
  -5 -10   9    1.40    1.80
  -4 -10   9    1.90    2.60
  -3 -10   9   34.70    3.90
  -2 -10   9   -1.60    3.20
  -2 -10   9   -0.80    2.10
  -1 -10   9   15.70    4.40
  -1 -10   9    6.60    2.70
   0 -10   9    8.10    2.50
   0 -10   9    4.40    2.30
   1 -10   9    6.10    2.50
   1 -10   9   10.40    2.60
   1 -10   9    8.10    2.60
   2 -10   9   71.89    5.30
   2 -10   9   64.99    4.50
   2 -10   9   76.39    4.20
   3 -10   9   14.20    3.00
   3 -10   9    6.60    1.80
   6   9  -9   34.70    4.50
  -6  -9   9   38.90    3.90
   5   9  -9   95.69    7.30
  -5  -9   9   91.69    4.90
  -4  -9   9   28.30    3.90
  -3  -9   9    7.80    2.50
  -2  -9   9   84.39    6.80
  -2  -9   9   86.19    5.50
  -1  -9   9    9.10    3.10
  -1  -9   9   10.00    3.20
   0  -9   9  105.59    6.00
   0  -9   9  120.69    6.30
   0  -9   9  113.29    6.30
   1  -9   9    4.20    2.80
   1  -9   9    1.90    2.40
   1  -9   9   -0.20    2.40
   2  -9   9   70.29    5.20
   2  -9   9   73.49    5.00
   2  -9   9   70.99    4.90
   3  -9   9   39.90    4.00
   3  -9   9   46.40    4.70
   3  -9   9   41.70    4.20
   4  -9   9   18.30    3.30
   4  -9   9   18.40    3.60
   4  -9   9   36.60    6.60
   7   8  -9    3.30    2.40
  -7  -8   9    3.10    2.70
   6   8  -9    2.80    2.40
  -6  -8   9    9.20    3.70
  -6  -8   9    4.70    2.40
   5   8  -9    6.40    3.20
  -5  -8   9    8.00    2.60
  -5  -8   9    8.60    4.40
   4   8  -9   49.10    6.90
  -4  -8   9   52.99    6.00
  -4  -8   9   55.19    4.60
  -3  -8   9  122.39    7.50
  -3  -8   9  142.39    6.40
  -2  -8   9   28.20    7.00
  -2  -8   9   36.40    4.30
  -1  -8   9   37.40    5.40
  -1  -8   9   34.20    4.80
   0  -8   9   71.09    5.30
   0  -8   9   70.89    5.40
   0  -8   9   73.79    5.40
   1  -8   9  109.79    6.30
   1  -8   9  122.89    6.00
   1  -8   9  124.49    6.30
   2  -8   9    2.00    2.60
   3  -8   9   36.80    4.30
   3  -8   9   36.20    4.60
   3  -8   9   34.90    5.00
   4  -8   9   17.60    3.70
   4  -8   9    5.10    2.30
   4  -8   9    7.80    2.70
   5  -8   9    3.10    2.20
   5  -8   9    6.60    2.00
   5  -8   9   -1.70    3.70
   7   7  -9   22.20    3.40
  -7  -7   9   24.50    4.30
  -7  -7   9   19.30    3.70
   6   7  -9   -1.30    2.50
  -6  -7   9    2.50    2.70
   5   7  -9   32.20    5.70
  -5  -7   9   38.00    4.80
  -5  -7   9   33.10    4.40
   4   7  -9  225.28   10.10
  -4  -7   9  228.58    8.70
  -4  -7   9  226.08    8.60
   3   7  -9   21.70    4.40
  -3  -7   9   30.90    5.20
  -3  -7   9   22.00    4.10
  -2  -7   9    6.40    3.80
  -2  -7   9    8.10    2.70
  -1  -7   9   21.90    4.60
  -1  -7   9   27.10    5.60
  -1  -7   9   21.70    5.90
   0  -7   9  152.28    7.60
   0  -7   9  143.69    7.20
   0  -7   9  145.49    7.50
   1  -7   9    4.90    2.80
   1  -7   9    7.70    3.00
   1  -7   9    3.90    2.70
   2  -7   9  149.19    7.10
   2  -7   9  160.28    7.40
   3  -7   9  101.99    5.90
   3  -7   9  108.39    6.40
   3  -7   9  106.09    5.90
   4  -7   9   15.90    4.10
   4  -7   9   15.80    3.80
   4  -7   9    9.80    3.00
   5  -7   9   -0.50    2.50
   5  -7   9    1.10    2.50
   5  -7   9   -1.80    2.10
   6  -7   9    0.70    2.10
   8   6  -9    6.40    2.10
   7   6  -9    2.30    2.10
  -7  -6   9   -0.60    2.60
   6   6  -9   20.50    4.30
  -6  -6   9   21.70    4.90
  -6  -6   9   17.70    3.80
   5   6  -9   17.70    3.60
  -5  -6   9   29.10    5.00
  -5  -6   9   26.90    4.40
   4   6  -9   24.80    6.60
  -4  -6   9   32.00    4.60
  -4  -6   9   32.60    4.90
   3   6  -9    0.90    3.90
  -3  -6   9    1.90    3.00
  -3  -6   9    0.10    2.70
  -2  -6   9  286.47   10.70
  -2  -6   9  277.37   10.00
  -1  -6   9  299.27   10.30
  -1  -6   9  298.07   10.50
  -1  -6   9  267.97   11.20
   0  -6   9    0.70    2.60
   0  -6   9    2.80    3.70
   0  -6   9    2.50    3.10
   0  -6   9   -1.50    3.70
   1  -6   9   59.39    5.60
   1  -6   9   56.79    5.40
   1  -6   9   66.39    6.50
   1  -6   9   61.09    5.80
   2  -6   9  188.18    8.30
   2  -6   9  181.28    8.00
   2  -6   9  168.18   11.50
   2  -6   9  182.98    8.00
   3  -6   9   46.00    5.20
   3  -6   9   40.60    5.00
   3  -6   9   47.30    5.20
   4  -6   9   91.29    5.80
   4  -6   9  106.99    6.10
   4  -6   9   98.89    5.80
   5  -6   9    2.10    2.50
   5  -6   9    2.50    2.90
   5  -6   9    2.40    2.40
   6  -6   9   -2.80    2.30
   6  -6   9   -2.20    3.10
   6  -6   9    9.90    3.60
   7  -6   9   -1.80    2.00
   8   5  -9    4.80    1.80
  -8  -5   9    5.20    4.10
   7   5  -9    4.20    2.20
  -7  -5   9    3.30    2.50
   6   5  -9   16.50    4.40
  -6  -5   9   10.60    4.20
  -6  -5   9   14.40    2.90
   5   5  -9   31.80    5.40
  -5  -5   9   27.00    5.40
  -5  -5   9   23.50    4.10
   4   5  -9    8.70    4.20
  -4  -5   9    6.80    2.90
  -4  -5   9    6.80    2.80
   3   5  -9    2.30    3.70
  -3  -5   9    4.20    2.60
  -3  -5   9    5.20    3.00
  -2  -5   9   78.49    5.10
  -2  -5   9   82.99    5.90
  -1  -5   9    0.90    3.00
  -1  -5   9    5.00    2.90
  -1  -5   9   12.20    9.50
   0  -5   9    2.00    3.20
   0  -5   9    1.90    3.90
   0  -5   9    1.10    2.70
   0  -5   9    2.50    3.00
   1  -5   9   -0.10    3.10
   1  -5   9   -1.80    2.90
   1  -5   9    4.20    3.00
   1  -5   9    0.80    3.40
   2  -5   9    6.30    2.90
   2  -5   9    4.90    3.20
   2  -5   9    5.70    3.20
   2  -5   9    4.70    3.70
   3  -5   9    9.00    2.90
   3  -5   9   11.20    3.20
   3  -5   9   12.10    3.40
   4  -5   9    1.70    3.10
   4  -5   9    0.70    5.30
   4  -5   9   -2.00    2.90
   4  -5   9    1.60    2.80
   5  -5   9   90.89    5.70
   5  -5   9   87.99    6.20
   6  -5   9  103.39    5.50
   6  -5   9  106.69    6.60
   6  -5   9   91.99    5.30
   7  -5   9   23.90    3.40
   7  -5   9   30.80    4.60
   8   4  -9   35.10    3.20
  -8  -4   9   34.50    3.80
   7   4  -9    8.80    2.30
  -7  -4   9    4.80    2.40
   6   4  -9    0.30    2.40
  -6  -4   9   -1.10    2.70
   5   4  -9   64.39    6.00
  -5  -4   9   59.19    5.00
  -5  -4   9   47.00    6.90
   4   4  -9  145.59    8.60
  -4  -4   9  136.39    7.70
   3   4  -9   11.50    3.70
  -3  -4   9    8.00    3.60
  -3  -4   9   14.20    3.70
  -2  -4   9  184.48    8.20
  -2  -4   9  193.98    7.70
  -1  -4   9  129.29    7.00
  -1  -4   9  127.99    6.00
   0  -4   9   34.90    5.50
   0  -4   9   28.50    5.10
   0  -4   9   38.10    4.20
   0  -4   9   21.50    5.20
   1  -4   9   -1.10    3.00
   1  -4   9   -1.50    2.80
   1  -4   9    0.50    5.00
   1  -4   9    4.90    3.20
   2  -4   9    4.30    3.30
   2  -4   9    4.10    2.60
   2  -4   9   -4.40    3.00
   2  -4   9    8.00    3.50
   3  -4   9  113.99    6.60
   3  -4   9  104.99    6.70
   3  -4   9  117.49    6.90
   3  -4   9  115.99    6.80
   4  -4   9   -0.10    2.70
   4  -4   9    2.70    3.20
   4  -4   9   -2.10    3.70
   5  -4   9   38.40    5.40
   5  -4   9   50.29    5.50
   5  -4   9   41.80    4.80
   5  -4   9   29.10    5.80
   6  -4   9   54.79    5.20
   6  -4   9   54.19    4.90
   6  -4   9   65.39    6.60
   7  -4   9    7.80    2.40
   7  -4   9    3.50    2.10
   8  -4   9    5.70    2.60
   8  -4   9   13.30    2.40
   8   3  -9    0.10    1.80
  -8  -3   9   -2.60    2.60
   7   3  -9    0.70    2.10
  -7  -3   9    1.70    2.50
   6   3  -9   31.60    4.80
  -6  -3   9   33.50    4.00
   5   3  -9   64.19    6.20
  -5  -3   9   64.19    5.00
   4   3  -9    2.60    3.90
   4   3  -9    1.90    4.00
  -4  -3   9    4.90    2.60
  -4  -3   9   -3.70    4.30
   3   3  -9  287.17   10.70
  -3  -3   9  310.17   10.40
  -3  -3   9  278.27   11.00
  -2  -3   9  199.48    7.80
  -1  -3   9   16.40    3.70
  -1  -3   9   13.60    3.50
   0  -3   9   24.80    3.90
   0  -3   9   38.60    9.10
   0  -3   9   20.30    3.40
   1  -3   9    4.00    3.20
   1  -3   9    2.70    2.70
   1  -3   9   17.00    4.70
   1  -3   9    1.70    3.00
   2  -3   9   59.39    5.40
   2  -3   9   58.09    8.00
   2  -3   9   58.59    5.60
   2  -3   9   54.59    4.60
   3  -3   9  136.09    7.30
   3  -3   9  118.29    6.90
   3  -3   9  128.49    6.50
   3  -3   9  123.69    6.80
   4  -3   9  259.07   10.10
   4  -3   9  266.77   10.80
   4  -3   9  257.57   10.00
   4  -3   9  266.67    9.80
   5  -3   9    2.10    3.10
   5  -3   9    2.40    3.50
   5  -3   9    3.30    3.40
   5  -3   9    3.60    2.80
   6  -3   9    9.80    3.80
   6  -3   9    9.20    2.60
   6  -3   9   11.00    2.80
   7  -3   9   29.50    7.10
   7  -3   9   19.30    4.00
   7  -3   9   19.90    4.00
   8  -3   9   22.20    3.70
   8  -3   9   28.90    3.70
   8   2  -9   19.40    2.80
   7   2  -9    1.00    1.90
  -7  -2   9   -0.20    2.50
   6   2  -9   76.69    5.50
  -6  -2   9   81.29    5.10
   5   2  -9   -0.30    3.00
  -5  -2   9    0.10    2.80
   4   2  -9  222.88    9.70
   4   2  -9  222.18    9.30
  -4  -2   9  219.78    8.40
   3   2  -9   12.40    3.50
  -3  -2   9   16.30    3.70
   2   2  -9  159.98   10.40
  -2  -2   9  187.58    7.10
  -2  -2   9  168.88    9.30
  -1  -2   9  267.37   11.20
  -1  -2   9  292.97    9.60
   0  -2   9   37.60    6.10
   0  -2   9   43.50    4.10
   1  -2   9  571.54   16.40
   1  -2   9  542.05   17.20
   1  -2   9  554.94   17.10
   2  -2   9    1.30    3.00
   2  -2   9    7.90    3.60
   2  -2   9    7.30    3.50
   2  -2   9    9.60    2.60
   3  -2   9  101.09    6.30
   3  -2   9  100.99    6.50
   3  -2   9  106.89    6.50
   3  -2   9  118.79    7.10
   4  -2   9  167.28    8.50
   4  -2   9  164.88    7.60
   4  -2   9  155.28    7.70
   4  -2   9  173.18    7.40
   5  -2   9  160.88    7.50
   5  -2   9  147.59    7.20
   5  -2   9  134.69    8.30
   5  -2   9  158.38    7.60
   6  -2   9   64.89    5.90
   6  -2   9   64.99    5.60
   6  -2   9   57.89    5.40
   7  -2   9   94.79    5.60
   7  -2   9   96.09    6.20
   7  -2   9   96.59    5.70
   8  -2   9   25.70    3.60
   8  -2   9   36.00    6.50
   8  -2   9   33.50    3.80
   9  -2   9   -0.80    2.50
   8   1  -9    2.00    1.90
   7   1  -9  128.99    5.70
   7   1  -9  133.69    7.10
  -7  -1   9  131.39    6.50
   6   1  -9   16.80    4.40
   6   1  -9   26.80    6.30
  -6  -1   9   13.00    3.20
   5   1  -9  212.48    8.70
   5   1  -9  193.48    9.00
   5   1  -9  192.38   10.00
   5   1  -9  197.98    8.10
  -5  -1   9  199.48    8.00
   4   1  -9  128.89    8.00
   4   1  -9  137.49    7.40
  -4  -1   9  132.59    6.30
   3   1  -9    4.60    2.80
  -3  -1   9    3.00    2.40
   2   1  -9   24.60    4.70
  -2  -1   9   19.40    4.80
  -1  -1   9    1.20    2.20
  -1  -1   9    4.00    4.60
   0  -1   9  145.09    8.80
   0  -1   9  146.79    6.30
   0  -1   9  149.88    8.40
   1  -1   9    6.60    3.60
   1  -1   9   -1.50    2.30
   1  -1   9   14.50    5.50
   1  -1   9    1.70    4.90
   2  -1   9   44.70    6.80
   2  -1   9   40.40    6.10
   2  -1   9   34.30    3.80
   3  -1   9   70.79    6.20
   3  -1   9   63.39    4.70
   3  -1   9   62.09    6.00
   4  -1   9   -4.20    3.10
   4  -1   9    4.20    2.70
   4  -1   9    1.80    2.70
   5  -1   9   79.09    9.40
   5  -1   9   90.09    5.70
   5  -1   9   92.09    6.60
   6  -1   9   49.60    5.30
   6  -1   9   50.09    5.40
   6  -1   9   39.50    4.70
   7  -1   9   97.39    6.00
   8  -1   9    6.10    2.40
   8  -1   9    6.30    3.10
   8  -1   9    5.00    2.20
   9  -1   9   45.80    3.80
   9  -1   9   51.59    3.80
   8   0  -9    7.80    1.90
   7   0  -9   23.90    5.10
   7   0  -9   15.50    3.30
  -7   0   9   12.50    3.60
   6   0  -9   46.50    6.10
   6   0  -9   41.40    4.40
  -6   0   9   47.90    4.80
   5   0  -9    5.60    3.20
   5   0  -9   -0.20    4.20
   5   0  -9    6.40    3.70
  -5   0   9    4.40    3.10
   4   0  -9  144.99    9.60
   4   0  -9  167.88    7.40
   4   0  -9  149.59    8.30
  -4   0   9  154.68    6.90
   3   0  -9   97.29    6.00
  -3   0   9   95.89    5.40
   2   0  -9   82.49    5.80
  -2   0   9   92.79    5.20
   1   0  -9    8.50    2.60
  -1   0   9    3.50    2.50
   0   0   9  214.18    8.90
   0   0   9  208.68   11.00
   0   0   9  207.38    9.00
   1   0   9   17.90    4.40
   1   0   9   18.10    4.10
   1   0   9   19.90    3.50
   2   0   9  195.28    7.20
   2   0   9  190.18    9.20
   2   0   9  190.08    9.10
   2   0   9  167.78    9.00
   3   0   9  104.69    6.60
   3   0   9   95.39    6.90
   3   0   9   99.49    7.60
   3   0   9   89.89    5.30
   4   0   9  246.08    9.60
   4   0   9  239.98    9.60
   4   0   9  248.28   10.60
   5   0   9   49.60    5.40
   5   0   9   34.80    6.60
   5   0   9   44.30    4.70
   5   0   9   43.90    5.50
   6   0   9    4.60    3.30
   6   0   9    2.20    2.70
   6   0   9    1.00    4.30
   6   0   9    2.70    2.70
   7   0   9   59.69    5.40
   7   0   9   56.39    4.80
   7   0   9   56.49    5.00
   7   0   9   64.49    7.40
   8   0   9   12.60    2.60
   8   0   9    8.80    2.20
   8   0   9   21.10    4.50
   9   0   9   19.00    3.60
   9   0   9   11.60    3.10
   9   0   9   19.90    4.90
   7  -1  -9    3.90    2.10
   7  -1  -9    3.30    2.80
   6  -1  -9   30.10    5.50
   6  -1  -9   30.70    4.30
  -6   1   9   21.70    5.40
   5  -1  -9  365.46   11.90
   5  -1  -9  368.66   12.30
   5  -1  -9  374.26   12.80
  -5   1   9  366.66   12.20
   4  -1  -9    6.90    2.90
   4  -1  -9   13.40    4.50
   4  -1  -9    3.90    3.20
  -4   1   9    4.30    3.00
   3  -1  -9   19.60    4.30
   3  -1  -9   15.60    5.30
   3  -1  -9   18.70    4.50
  -3   1   9   23.70    4.40
   2  -1  -9  552.64   16.80
  -2   1   9  556.44   16.40
   1  -1  -9  191.88    7.80
  -1   1   9  183.78    7.30
   0  -1  -9  119.29    6.20
   0   1   9  115.59    5.70
   0   1   9  115.79    6.60
   1   1   9   -1.00    4.50
   1   1   9   12.30    3.40
   1   1   9   10.10    2.60
   2   1   9   11.20    3.90
   2   1   9   14.80    4.20
   2   1   9    6.30    2.30
   2   1   9    7.60    4.80
   3   1   9   11.30    3.50
   3   1   9    6.50    3.60
   3   1   9   11.40    3.90
   3   1   9   11.40    2.80
   4   1   9   12.00    3.20
   4   1   9   11.70    3.70
   4   1   9   10.80    3.80
   4   1   9   15.50    3.70
   5   1   9  122.89    7.30
   5   1   9  124.69    6.50
   5   1   9  120.29    7.30
   5   1   9  128.59    6.90
   6   1   9    9.30    3.60
   6   1   9    7.20    2.70
   6   1   9    2.90    2.30
   7   1   9  225.08    9.20
   7   1   9  202.98    9.10
   7   1   9  239.88    8.80
   7   1   9  232.78    9.10
   8   1   9    1.40    2.20
   8   1   9    0.50    3.10
   8   1   9   -0.10    2.10
   8   1   9   -0.60    2.90
   9   1   9    4.50    2.80
   9   1   9    2.40    2.00
   9   1   9    3.90    2.00
   7  -2  -9   16.60    3.10
   7  -2  -9    9.70    2.60
   6  -2  -9    5.30    2.50
   6  -2  -9    6.40    3.00
   5  -2  -9   36.10    5.50
   5  -2  -9   45.00    5.10
  -5   2   9   40.30    5.90
   4  -2  -9   15.40    3.60
   4  -2  -9   18.40    4.50
   4  -2  -9   11.20    4.10
  -4   2   9   17.90    4.90
   3  -2  -9   86.89    7.50
   3  -2  -9   69.09    7.50
   3  -2  -9   83.49    5.40
  -3   2   9   81.19    5.60
   2  -2  -9   10.10    5.40
   2  -2  -9    3.90    2.60
  -2   2   9    5.50    2.90
   1  -2  -9    8.60    2.60
  -1   2   9   12.70    3.20
   0  -2  -9    3.60    2.60
   0   2   9    3.10    2.40
   0   2   9   -0.20    2.70
  -1  -2  -9  274.17    9.60
   1   2   9  270.67   10.00
   1   2   9  272.17    9.30
  -2  -2  -9    1.60    2.80
   2   2   9   -1.40    3.10
   2   2   9    2.90    2.20
   2   2   9   -4.80    4.80
   2   2   9    2.30    5.00
  -3  -2  -9   15.10    3.50
   3   2   9   13.20    3.20
   3   2   9   14.50    3.70
   3   2   9   17.40    3.90
   3   2   9   10.90    3.70
  -4  -2  -9   18.20    4.10
   4   2   9   21.50    4.00
   4   2   9   19.90    5.50
   4   2   9   15.50    3.50
   5   2   9   21.50    5.20
   5   2   9   20.00    5.20
   5   2   9   21.60    4.30
   5   2   9   31.10    5.20
   6   2   9  224.58    8.80
   6   2   9  216.38   10.00
   6   2   9  216.68    9.10
   7   2   9   81.79    6.20
   7   2   9   74.59    5.50
   7   2   9   79.19    5.80
   7   2   9   85.89    5.90
   8   2   9   20.00    4.50
   8   2   9   24.80    4.20
   8   2   9   28.70    4.50
   8   2   9   29.70    4.10
   9   2   9    6.20    2.00
   9   2   9    5.70    2.60
   9   2   9    7.20    2.20
   7  -3  -9    3.20    2.50
   7  -3  -9    3.10    1.90
   6  -3  -9   56.89    4.20
   6  -3  -9   43.20    4.50
   6  -3  -9   50.89    5.30
   5  -3  -9   19.50    4.30
   5  -3  -9   18.30    5.00
   5  -3  -9   25.00    4.60
   4  -3  -9   22.30    4.00
   4  -3  -9   22.50    3.70
   4  -3  -9   30.40    4.30
  -4   3   9   39.80    6.80
   3  -3  -9  149.19    8.50
   3  -3  -9  178.58    7.30
   3  -3  -9  160.08    8.60
  -3   3   9  153.98    7.80
   2  -3  -9   11.40    4.80
   2  -3  -9    6.10    2.60
  -2   3   9    9.20    3.50
   1  -3  -9   -4.00    5.10
   1  -3  -9   -3.10    2.40
  -1   3   9    0.70    3.10
   0  -3  -9    0.70    2.30
   0   3   9    0.20    2.80
   0   3   9    3.90    2.70
  -1  -3  -9   74.59    5.60
   1   3   9   79.79    4.90
   1   3   9   76.09    5.70
  -2  -3  -9    8.60    3.10
   2   3   9    1.80    5.10
   2   3   9    7.10    2.60
   2   3   9    6.40    2.80
  -3  -3  -9   -3.20    3.40
   3   3   9    5.20    4.00
   3   3   9   -1.70    2.70
   3   3   9    0.30    2.60
   3   3   9   -1.50    3.80
  -4  -3  -9    8.60    4.60
   4   3   9    8.50    3.00
   4   3   9    6.60    2.70
   4   3   9   10.20    3.40
   5   3   9  227.18    9.30
   5   3   9  229.88    8.90
   5   3   9  231.98    9.40
   5   3   9  237.08    9.60
   6   3   9   -3.90    3.00
   6   3   9    0.50    2.80
   6   3   9    2.40    3.00
   6   3   9   -3.00    2.70
   7   3   9    5.90    2.40
   7   3   9    9.10    2.50
   7   3   9   11.00    3.30
   7   3   9   12.90    5.60
   8   3   9  134.29    6.10
   8   3   9  124.29    6.70
   8   3   9  117.79    6.40
   8   3   9  111.79    6.00
   9   3   9   18.40    3.50
   9   3   9   16.30    3.30
   9   3   9   20.30    3.80
   9   3   9   18.40    3.60
  10   3   9   23.90    2.60
   7  -4  -9   38.50    3.30
   6  -4  -9  113.49    5.80
   6  -4  -9  116.69    5.20
   6  -4  -9  116.39    5.90
   5  -4  -9   27.70    4.50
   5  -4  -9   35.60    4.60
   5  -4  -9   39.30    4.10
   4  -4  -9   -3.10    2.90
   4  -4  -9   -0.30    2.40
   4  -4  -9    1.70    3.20
   3  -4  -9   95.29    6.80
   3  -4  -9   85.79    5.50
   3  -4  -9   79.49    6.90
   2  -4  -9    9.00    2.60
   2  -4  -9   18.10    4.50
  -2   4   9    8.50    4.50
   1  -4  -9  577.74   18.20
   1  -4  -9  586.04   17.20
  -1   4   9  546.65   16.90
   0  -4  -9  337.97   11.10
   0   4   9  327.07   11.20
   0   4   9  323.07   11.10
  -1  -4  -9   20.10    4.10
   1   4   9   17.30    4.30
   1   4   9   18.80    4.40
  -2  -4  -9  249.08    9.70
   2   4   9  258.07    9.50
   2   4   9  261.97    9.30
   2   4   9  242.88   11.90
  -3  -4  -9   26.60    4.00
   3   4   9   27.40    4.30
   3   4   9   26.50    4.40
   3   4   9   22.90    4.90
   4   4   9    8.00    2.80
   4   4   9    7.10    3.00
   4   4   9   10.90    3.20
   4   4   9    8.50    3.90
   5   4   9  170.88    8.60
   5   4   9  178.88    8.10
   5   4   9  180.78    7.90
   5   4   9  173.58    7.50
   6   4   9    1.80    2.70
   6   4   9    2.00    2.70
   6   4   9   -1.70    2.90
   7   4   9    0.80    2.40
   7   4   9   -2.40    2.50
   7   4   9    7.40    3.00
   7   4   9   -0.10    2.40
   8   4   9    1.70    2.40
   8   4   9   -0.50    2.10
   8   4   9    0.30    2.40
   8   4   9    0.50    1.90
   9   4   9   -1.60    2.00
   9   4   9    0.40    1.90
   9   4   9    1.30    2.40
  10   4   9    7.90    2.40
  10   4   9    2.80    1.50
   6  -5  -9    8.60    3.10
   6  -5  -9    5.80    2.40
   6  -5  -9    8.30    2.10
  -6   5   9    4.80    1.80
   5  -5  -9    4.30    2.80
   5  -5  -9   -0.10    2.20
   5  -5  -9    1.40    2.40
   4  -5  -9   90.89    6.00
   4  -5  -9   86.69    6.30
   4  -5  -9   93.89    5.10
   3  -5  -9  106.99    5.60
   3  -5  -9  103.79    7.10
   3  -5  -9   95.29    6.90
   2  -5  -9   -0.90    3.80
   2  -5  -9   -3.50    4.50
   2  -5  -9   -1.50    2.20
   1  -5  -9  146.49    6.70
   1  -5  -9  143.19    8.30
  -1   5   9  149.49    6.90
   0  -5  -9  607.04   17.80
   0   5   9  594.34   17.80
  -1  -5  -9   96.19    5.90
   1   5   9   97.39    6.00
   1   5   9   86.39    6.70
  -2  -5  -9    4.70    4.10
   2   5   9    1.00    3.50
   2   5   9   12.10    4.40
   2   5   9    2.30    2.80
   3   5   9   77.59    5.80
   3   5   9   70.69    6.50
   3   5   9   68.39   12.50
   3   5   9   84.19    5.50
   4   5   9  158.78    8.90
   4   5   9  154.98    7.50
   4   5   9  161.78    7.40
   4   5   9  158.18    7.30
   5   5   9    1.20    2.80
   5   5   9    4.40    3.20
   5   5   9    3.90    3.00
   5   5   9   -2.90    2.60
   6   5   9  136.79    7.20
   6   5   9  144.19    7.10
   6   5   9  143.59    9.10
   6   5   9  144.29    7.10
   7   5   9   51.59    4.80
   7   5   9   60.99    5.00
   7   5   9   57.29    4.90
   7   5   9   46.60    5.30
   8   5   9   61.79    5.80
   8   5   9   52.69    4.90
   8   5   9   52.59    4.70
   8   5   9   58.29    4.90
   9   5   9    0.50    2.00
   9   5   9    1.40    2.50
   9   5   9    1.00    1.70
   6  -6  -9    6.00    2.30
  -6   6   9    2.00    2.00
   5  -6  -9   12.00    3.40
   5  -6  -9    7.30    2.20
   5  -6  -9    5.10    2.50
  -5   6   9    3.30    2.00
   4  -6  -9   37.00    4.70
   4  -6  -9   35.70    3.60
   4  -6  -9   35.30    4.70
  -4   6   9   34.20    4.00
   3  -6  -9  114.59    5.60
   3  -6  -9  117.79    6.60
  -3   6   9  113.29    6.00
   2  -6  -9   90.99    7.60
   2  -6  -9   99.89    6.80
   2  -6  -9  103.19    5.60
  -2   6   9  118.99    6.40
   1  -6  -9   36.00    4.30
  -1   6   9   28.40    4.60
   0  -6  -9    6.00    2.30
   0   6   9    0.10    2.80
  -1  -6  -9   61.99    4.90
   1   6   9   59.69    5.20
  -2  -6  -9    3.00    2.90
   2   6   9    8.90    3.60
   2   6   9    3.70    2.90
  -3  -6  -9  272.17   10.60
   3   6   9  290.37   10.30
   3   6   9  286.97   11.10
   3   6   9  274.97   10.70
   4   6   9    3.00    3.00
   4   6   9    3.30    4.10
   4   6   9    5.80    3.60
   4   6   9    4.20    2.50
   5   6   9   -0.40    2.60
   5   6   9   -1.40    2.70
   5   6   9    2.70    3.30
   5   6   9    3.00    4.50
   5   6   9    5.80    3.50
   6   6   9  150.08    7.40
   6   6   9  155.58    7.20
   6   6   9  134.79    7.80
   6   6   9  142.69    9.10
   6   6   9  160.28    7.30
   7   6   9   -0.30    2.70
   7   6   9    1.70    3.00
   8   6   9  133.49    6.10
   8   6   9  140.59    6.30
   8   6   9  128.09    6.40
   9   6   9    5.30    1.90
   9   6   9    5.40    1.70
   9   6   9    7.20    3.00
   5  -7  -9    1.90    1.90
   5  -7  -9   -1.90    2.30
  -5   7   9    3.30    2.30
   4  -7  -9   -1.60    1.80
   4  -7  -9    1.30    2.40
  -4   7   9    0.30    2.20
   3  -7  -9    7.50    2.90
   3  -7  -9    7.80    2.10
  -3   7   9    6.70    2.40
   2  -7  -9   -0.70    2.10
  -2   7   9    2.00    2.40
   1  -7  -9   13.00    2.70
  -1   7   9    8.00    2.80
   0  -7  -9   42.20    4.30
   0   7   9   40.90    4.90
  -1  -7  -9  168.88    7.40
   1   7   9  188.18    7.90
  -2  -7  -9   19.00    3.40
   2   7   9   20.00    4.50
   2   7   9   24.20    5.00
  -3  -7  -9    1.90    4.30
   3   7   9    2.20    3.30
   3   7   9    0.50    2.70
   4   7   9  207.18    9.30
   4   7   9  221.58    8.90
   5   7   9   27.50    4.70
   5   7   9   50.69    6.70
   5   7   9   25.70    6.00
   6   7   9   80.09    5.50
   6   7   9   66.19    5.90
   6   7   9   75.09    7.10
   7   7   9    4.30    2.70
   7   7   9    2.70    4.00
   7   7   9    1.70    2.50
   7   7   9    2.50    3.20
   8   7   9    3.60    2.00
   8   7   9    0.40    2.00
   8   7   9    4.50    3.30
   9   7   9    4.30    1.80
   9   7   9    2.70    2.00
   9   7   9    3.40    4.40
   4  -8  -9   23.20    4.20
   4  -8  -9   29.60    2.90
  -4   8   9   24.70    4.30
   3  -8  -9   10.40    3.10
   3  -8  -9    6.70    2.30
  -3   8   9    8.20    2.60
   2  -8  -9   11.20    2.50
   2  -8  -9   10.80    3.80
  -2   8   9   17.20    4.30
   1  -8  -9    1.30    3.20
  -1   8   9    0.90    2.50
   0  -8  -9   10.70    2.50
   0   8   9   12.40    2.80
  -1  -8  -9  235.18    8.80
   1   8   9  236.28    9.20
   1   8   9  233.88    9.30
  -2  -8  -9    9.70    3.30
   2   8   9    7.50    3.00
   2   8   9    7.00    2.70
  -3  -8  -9  154.58    8.00
   3   8   9  152.78    7.70
   3   8   9  159.78    7.40
   4   8   9  105.59    6.10
   4   8   9  108.39    6.60
   5   8   9   60.99    6.90
   5   8   9   55.09    5.40
   6   8   9    9.40    3.80
   6   8   9    7.00    3.90
   7   8   9    5.70    3.70
   7   8   9   13.00    3.50
   7   8   9    2.00    2.20
   8   8   9   -7.70    3.70
   8   8   9    7.20    2.00
   8   8   9    8.10    2.70
  -9  -8  -9    0.70    1.40
   9   8   9   -2.80    1.50
   4  -9  -9    3.80    1.70
   3  -9  -9   13.30    3.30
   3  -9  -9   22.70    2.80
   2  -9  -9   -5.60    3.50
   2  -9  -9    3.00    1.90
  -2   9   9    8.00    2.90
   1  -9  -9    3.60    2.10
  -1   9   9    7.40    2.90
   0  -9  -9   23.40    3.80
   0   9   9   26.50    4.40
   0   9   9   24.10    4.90
  -1  -9  -9   33.60    4.30
   1   9   9   32.60    4.70
   1   9   9   40.60    4.80
  -2  -9  -9  161.28    7.50
   2   9   9  168.58    7.50
   2   9   9  172.08    7.50
  -3  -9  -9   21.40    5.00
   3   9   9   30.70    4.60
   3   9   9   31.40    4.50
  -4  -9  -9   22.10    4.80
   4   9   9   19.60    4.70
   4   9   9   24.20    5.50
  -5  -9  -9    2.10    2.70
   5   9   9   -3.50    2.30
   5   9   9    2.40    3.00
  -6  -9  -9   17.60    3.80
   6   9   9   20.50    5.40
   6   9   9   20.50    4.00
  -7  -9  -9   23.80    3.60
   7   9   9   18.40    3.70
   7   9   9   15.70    3.30
  -8  -9  -9   64.99    3.70
   8   9   9   64.59    4.20
   8   9   9   43.30    5.40
   3 -10  -9   24.10    2.60
  -3  10   9   27.60    2.70
   2 -10  -9    2.30    1.80
  -2  10   9   -0.10    1.80
   1 -10  -9    2.00    1.90
  -1  10   9   -0.20    2.00
   0 -10  -9  149.19    6.10
   0  10   9  153.18    6.80
   0  10   9  152.08    7.40
  -1 -10  -9   68.69    4.90
   1  10   9   64.79    4.80
   1  10   9   57.49    5.70
  -2 -10  -9    8.80    3.90
   2  10   9    8.00    3.20
   2  10   9    2.10    2.40
   3  10   9   20.20    4.60
   3  10   9   19.90    4.60
  -4 -10  -9   16.40    3.10
   4  10   9   15.90    4.40
   4  10   9   19.20    4.80
  -5 -10  -9    0.70    2.30
   5  10   9    1.30    2.60
   5  10   9    0.70    2.80
  -6 -10  -9   10.00    2.30
   6  10   9    8.70    3.10
   6  10   9   10.30    2.50
  -7 -10  -9    2.10    1.70
   7  10   9    1.90    2.70
   7  10   9    3.40    1.90
  -8 -10  -9    0.50    1.50
   8  10   9   -1.10    1.80
   1 -11  -9    2.80    1.90
  -1  11   9   -0.10    1.80
   0 -11  -9    6.80    2.30
   0  11   9    4.70    1.80
  -1 -11  -9    3.30    3.00
   1  11   9   -1.70    1.90
   2  11   9   54.19    4.50
   3  11   9   14.90    3.40
   3  11   9   21.20    3.80
  -4 -11  -9    8.10    3.90
   4  11   9    4.30    2.50
   4  11   9    4.80    3.10
  -5 -11  -9    2.60    2.30
   5  11   9   -1.50    2.50
   5  11   9    1.30    2.70
  -6 -11  -9    0.70    1.90
   6  11   9    0.90    2.40
   6  11   9    5.00    2.50
  -7 -11  -9    4.50    1.80
   7  11   9    8.30    2.60
   7  11   9    2.00    2.30
   0  12   9   39.80    3.10
   1  12   9   -0.10    1.90
   2  12   9    2.20    2.00
   3  12   9   25.70    3.30
   4  12   9   32.10    3.70
   5  12   9   66.99    4.80
  -6 -12  -9    1.20    2.40
   6  12   9   -1.30    2.10
  -3 -11  10   -0.90    1.60
  -2 -11  10   28.60    3.10
  -1 -11  10   16.30    3.20
   0 -11  10    5.10    2.20
   0 -11  10    3.70    2.30
  -4 -10  10   34.70    3.80
  -3 -10  10    0.00    1.90
  -2 -10  10    1.50    2.00
  -1 -10  10    6.50    5.60
  -1 -10  10    3.00    2.20
   0 -10  10    4.10    2.10
   0 -10  10    4.40    2.60
   1 -10  10   21.30    3.10
   1 -10  10   23.30    3.70
   2 -10  10   38.10    4.10
   2 -10  10   49.60    3.40
  -5  -9  10    9.20    2.90
  -4  -9  10   13.30    3.20
  -3  -9  10    2.70    2.10
   2   9 -10   -2.90    3.30
  -2  -9  10    3.10    2.20
  -1  -9  10   -5.60    3.30
  -1  -9  10    2.00    2.20
   0  -9  10   99.19    5.20
   0  -9  10   99.89    5.60
   1  -9  10   26.80    4.00
   1  -9  10   34.00    4.00
   2  -9  10  114.79    5.50
   2  -9  10  113.79    5.40
   2  -9  10  108.09    5.40
   3  -9  10    6.10    2.40
   3  -9  10    5.40    2.00
   4  -9  10    0.00    1.60
  -6  -8  10   -1.70    2.50
  -5  -8  10    1.90    4.00
  -5  -8  10    2.50    2.20
  -4  -8  10   49.40    6.20
  -4  -8  10   40.10    4.10
  -3  -8  10   31.10    5.40
  -3  -8  10   14.80    7.20
  -2  -8  10   21.10    4.90
  -1  -8  10  152.08    7.20
  -1  -8  10  129.29    7.30
   0  -8  10    4.90    3.20
   0  -8  10    5.00    2.60
[truncated: 86,892 more chars]
