# Supplementary material for: Crystal structure of (E)-N-{[3-methyl-1-phenyl-5-(1H-pyrrol-1-yl)-1H-pyrazol-4-yl]methyl­idene}hydroxyl­amine
Source: Acta Crystallogr Sect E Struct Rep Online. 2014 Oct 31;70(Pt 11):o1216–7. doi: 10.1107/S1600536814023514 (PMC4257281; doi:10.1107/S1600536814023514)
Supplement: Supplementary file 2 [file e-70-o1216-Isup2.hkl]

#
# h,k,l, Fc-squared, Fo-squared, sigma(Fo-squared), status flag
#
data_I
_shelx_title ' SKM081_0m in P-1'
_shelx_refln_list_code          4
_shelx_F_calc_maximum      145.48
_exptl_crystal_F_000       560.00
_reflns_d_resolution_high  0.8089

loop_
 _space_group_symop_operation_xyz
 'x, y, z'
 '-x, -y, -z'

_cell_length_a     9.1497
_cell_length_b    12.3932
_cell_length_c    12.7294
_cell_angle_alpha  87.407
_cell_angle_beta   82.674
_cell_angle_gamma  75.019

_shelx_F_squared_multiplier     1.000

loop_
 _refln_index_h
 _refln_index_k
 _refln_index_l
 _refln_F_squared_calc
 _refln_F_squared_meas
 _refln_F_squared_sigma
 _refln_observed_status
   1   0   0        293.25        281.65         5.37 o
   2   0   0       3627.48       3849.33        68.84 o
   3   0   0       1419.14       1515.22        28.02 o
   4   0   0        110.79         97.11         3.96 o
   5   0   0        324.41        316.53         8.28 o
   6   0   0         93.10        103.79         5.11 o
   7   0   0          1.23          0.95         3.51 o
   8   0   0         11.35         13.80         4.15 o
   9   0   0          5.43          8.20         3.17 o
  10   0   0          1.89         -0.82         3.23 o
 -10   1   0        101.24        105.75         9.50 o
  -9   1   0         12.87         24.51         6.76 o
  -8   1   0         11.66          8.39         3.46 o
  -7   1   0         12.54         10.11         3.53 o
  -6   1   0         58.15         50.21         4.73 o
  -5   1   0         14.44         15.69         2.97 o
  -4   1   0        329.98        347.86         5.90 o
  -3   1   0        489.30        491.89         7.13 o
  -2   1   0        233.72        213.30         3.74 o
  -1   1   0        783.23        827.35        12.33 o
   0   1   0       2101.52       1974.56        24.86 o
   1   1   0         18.93          5.46         0.63 o
   2   1   0       7726.22       7645.38       111.24 o
   3   1   0        351.10        298.42         5.27 o
   4   1   0        127.39        119.13         4.19 o
   5   1   0          5.78          5.63         2.65 o
   6   1   0         45.52         47.82         4.14 o
   7   1   0          4.26          6.84         3.12 o
   8   1   0        143.67        161.11         5.54 o
   9   1   0         78.37         73.59         5.03 o
  10   1   0         86.72         89.65         5.47 o
  11   1   0         27.51         39.50         4.89 o
 -10   2   0          0.71         -7.07         7.07 o
  -9   2   0          2.83          2.44         3.40 o
  -8   2   0          1.60          6.37         3.57 o
  -7   2   0        185.16        173.85         6.79 o
  -6   2   0         23.78         24.20         4.10 o
  -5   2   0         19.07         26.30         4.53 o
  -4   2   0        366.78        361.56         6.33 o
  -3   2   0        327.77        375.67         5.79 o
  -2   2   0        790.98        816.44        15.44 o
  -1   2   0        218.16        190.68         2.91 o
   0   2   0        523.05        478.17         6.32 o
   1   2   0        181.26        172.20         2.57 o
   2   2   0       7325.21       7171.95       115.95 o
   3   2   0       6134.07       6544.15        82.76 o
   4   2   0        265.86        308.21         5.42 o
   5   2   0         53.16         49.34         6.45 o
   6   2   0         41.90         41.22         3.76 o
   7   2   0          7.00          5.73         3.20 o
   8   2   0          9.14          9.63         2.84 o
   9   2   0         13.39         14.66         3.33 o
  10   2   0        291.56        291.83         7.82 o
  11   2   0          2.75          1.46         3.54 o
  -9   3   0          5.89         10.26         4.19 o
  -8   3   0         35.17         18.72         7.70 o
  -7   3   0         29.68         30.67         4.74 o
  -6   3   0          1.60         -0.73         7.23 o
  -5   3   0        523.44        482.17        12.97 o
  -4   3   0       1348.39       1360.99        28.96 o
  -3   3   0        601.87        632.64        12.92 o
  -2   3   0       2816.59       2842.99        41.96 o
  -1   3   0         50.84         53.70         1.36 o
   0   3   0       8699.83       8367.36       105.46 o
   1   3   0         14.09         12.31         0.82 o
   2   3   0        562.52        572.57         7.98 o
   3   3   0        573.92        597.10         8.62 o
   4   3   0       1727.55       1679.23        20.22 o
   5   3   0        337.88        355.20        15.91 o
   6   3   0        316.30        336.86         6.59 o
   7   3   0         92.61        111.27         6.25 o
   8   3   0         58.30         53.47         4.18 o
   9   3   0         85.31         93.70         4.76 o
  10   3   0          2.73          2.16         2.74 o
  11   3   0          0.57          1.68         2.75 o
  -8   4   0         33.24         31.64         6.34 o
  -7   4   0         56.17         56.46         6.43 o
  -6   4   0         23.68         26.21         6.76 o
  -5   4   0        104.61        112.40         7.24 o
  -4   4   0        358.29        312.23         9.26 o
  -3   4   0        680.83        667.65        14.10 o
  -2   4   0       2049.71       2341.89        34.99 o
  -1   4   0       1227.44       1273.65        39.70 o
   0   4   0         46.79         55.78         1.58 o
   1   4   0        422.04        376.61         6.44 o
   2   4   0        206.26        202.51         3.59 o
   3   4   0        261.69        264.16         4.62 o
   4   4   0        990.23        961.78        12.39 o
   5   4   0       1178.06       1249.21        20.64 o
   6   4   0        260.76        241.06         6.13 o
   7   4   0          4.47          4.52         2.80 o
   8   4   0        176.22        174.91         5.61 o
   9   4   0          7.31          7.12         3.24 o
  10   4   0          3.28          0.78         2.70 o
  11   4   0          1.74         -0.01         3.12 o
  -8   5   0        302.96        329.22        10.87 o
  -7   5   0          8.77          9.70         4.77 o
  -6   5   0        171.81        156.61         7.31 o
  -5   5   0        310.63        275.21        10.94 o
  -4   5   0          6.53          3.90         4.05 o
  -3   5   0        228.79        236.91         9.52 o
  -2   5   0        425.89        408.03         7.76 o
  -1   5   0         41.88         50.79         2.33 o
   0   5   0       1082.99       1261.28        16.85 o
   1   5   0        111.50         91.30         2.35 o
   2   5   0        638.12        668.30         9.62 o
   3   5   0        324.69        318.63         5.68 o
   4   5   0        126.90        135.36         4.78 o
   5   5   0        189.74        165.92         5.52 o
   6   5   0        218.63        207.26         5.79 o
   7   5   0         10.10         14.01         2.98 o
   8   5   0        212.38        189.48         6.03 o
   9   5   0          0.00          2.66         3.44 o
  10   5   0         24.36         21.86         9.32 o
  11   5   0         20.98         21.06         3.64 o
  -8   6   0          0.72         14.15         6.87 o
  -7   6   0         34.09         33.82         5.84 o
  -6   6   0        421.69        406.82        10.27 o
  -5   6   0         82.06         86.23         9.19 o
  -4   6   0        295.11        298.57         8.93 o
  -3   6   0          0.33          0.41         3.55 o
  -2   6   0         21.74         13.75         3.19 o
  -1   6   0         45.06         34.06         3.93 o
   0   6   0        522.25        502.43         8.10 o
   1   6   0        132.59        162.70         4.63 o
   2   6   0         41.10         40.73         2.66 o
   3   6   0          0.54         -0.80         3.96 o
   4   6   0        753.76        748.70        13.59 o
   5   6   0        150.05        171.92         5.66 o
   6   6   0        284.91        311.24         6.98 o
   7   6   0        628.70        636.68         9.51 o
   8   6   0          0.15         -1.95         2.71 o
   9   6   0        168.61        182.14         7.33 o
  10   6   0         20.74         21.24         3.77 o
  11   6   0         19.08         18.24         4.38 o
  -7   7   0         53.45         63.86         7.02 o
  -6   7   0          2.36         -8.95        12.90 o
  -5   7   0         28.69         30.79         4.38 o
  -4   7   0       2962.93       3051.40        47.56 o
  -3   7   0        368.36        378.84         9.86 o
  -2   7   0        796.43        815.72        13.74 o
  -1   7   0         57.41         60.02         5.12 o
   0   7   0        167.99        168.20         6.06 o
   1   7   0         53.11         34.28         3.71 o
   2   7   0          0.08          2.14         5.20 o
   3   7   0        492.76        454.20        12.05 o
   4   7   0        212.67        187.10         6.48 o
   5   7   0         83.98         77.90         4.57 o
   6   7   0         78.39         76.64         5.05 o
   7   7   0          0.61          5.43         2.37 o
   8   7   0          5.08          4.30         3.09 o
   9   7   0         50.98         38.89         4.59 o
  10   7   0         16.35         14.62         3.72 o
  -7   8   0         58.97         42.16        15.81 o
  -6   8   0        208.13        183.30         7.94 o
  -5   8   0         85.71         67.73         6.28 o
  -4   8   0        188.29        183.50        11.68 o
  -3   8   0        230.89        200.22         7.83 o
  -2   8   0          1.78         -1.42         3.48 o
  -1   8   0        176.13        202.92         7.55 o
   0   8   0          9.41          4.81         3.82 o
   1   8   0        152.75        136.21         7.24 o
   2   8   0        522.41        508.98        11.60 o
   3   8   0        455.97        446.61        14.35 o
   4   8   0        257.80        247.06         8.05 o
   5   8   0         58.61         52.06         4.66 o
   6   8   0        167.27        151.06         5.84 o
   7   8   0        105.06        103.60         5.32 o
   8   8   0         67.73         62.14         5.03 o
   9   8   0         34.63         28.89         3.92 o
  10   8   0         60.28         52.14         5.08 o
  -6   9   0         17.76         16.50         3.60 o
  -5   9   0          1.68          2.65         3.60 o
  -4   9   0         17.98         10.72         6.97 o
  -3   9   0        303.29        319.19        10.96 o
  -2   9   0        188.64        190.15         7.46 o
  -1   9   0          3.03          4.73         3.73 o
   0   9   0        242.11        257.56         7.39 o
   1   9   0        164.08        158.71         6.97 o
   2   9   0        128.48        143.63         9.67 o
   3   9   0          1.77          4.36         3.83 o
   4   9   0         48.22         50.90         6.80 o
   5   9   0         44.63         42.33         6.00 o
   6   9   0        864.37        854.40        16.31 o
   7   9   0          4.78         -2.41         5.96 o
   8   9   0          1.06         -3.39         6.73 o
   9   9   0         72.30         92.61        10.79 o
  10   9   0        173.98        165.10         6.14 o
  -6  10   0         24.02         30.79         7.28 o
  -5  10   0         13.38          9.32         3.31 o
  -4  10   0        447.29        444.90        12.12 o
  -3  10   0         25.84         38.61         8.95 o
  -2  10   0        304.04        325.43         8.91 o
  -1  10   0         59.62         70.76         5.71 o
   0  10   0        245.29        234.68         7.01 o
   1  10   0        457.19        415.76        12.10 o
   2  10   0         75.45         79.68         9.57 o
   3  10   0         53.09         52.99         5.83 o
   4  10   0         34.03         39.24         4.34 o
   5  10   0        474.21        458.57        10.92 o
   6  10   0        286.02        284.80         8.57 o
   7  10   0         20.09         22.82         3.65 o
   8  10   0          2.83          3.79         7.61 o
   9  10   0         58.42         61.51         4.59 o
  10  10   0         26.24         29.11         9.15 o
  -5  11   0          0.11          6.45         4.78 o
  -4  11   0         24.68         24.51         6.76 o
  -3  11   0          0.10         -3.17         3.64 o
  -2  11   0         35.42         50.08         9.65 o
  -1  11   0         87.73         78.84         5.74 o
   0  11   0          0.70          3.27         4.26 o
   1  11   0        141.56        141.76         7.30 o
   2  11   0        388.67        383.35        12.10 o
   3  11   0        293.18        283.64         8.72 o
   4  11   0        117.44        130.59         9.40 o
   5  11   0         22.44         22.95         3.19 o
   6  11   0         16.45         28.17         4.22 o
   7  11   0          1.64          1.62         2.65 o
   8  11   0          3.57          4.70         2.52 o
   9  11   0          5.61         11.59         2.75 o
  -4  12   0         12.59         20.80         4.99 o
  -3  12   0         16.83          9.99         4.37 o
  -2  12   0         22.23         29.75         7.28 o
  -1  12   0          3.21          2.34         4.29 o
   0  12   0          0.09         -2.60         3.96 o
   1  12   0        484.07        502.03        13.38 o
   2  12   0        173.52        168.89        11.34 o
   3  12   0         44.40         35.34         4.71 o
   4  12   0        348.87        369.33         9.48 o
   5  12   0          9.25         12.80         4.23 o
   6  12   0          4.15          0.88         2.74 o
   7  12   0        147.23        147.10         5.31 o
   8  12   0          0.10          2.30         2.56 o
  -3  13   0         13.34         16.23         4.16 o
  -2  13   0          6.15          1.87         4.16 o
  -1  13   0         15.87          6.73         4.10 o
   0  13   0         15.45         11.55         4.14 o
   1  13   0          0.04          0.83         4.47 o
   2  13   0         83.15         79.85        13.52 o
   3  13   0        304.28        318.01         9.92 o
   4  13   0          0.01          0.90         3.25 o
   5  13   0         18.29         16.21         3.22 o
   6  13   0         72.67         85.96         7.23 o
   7  13   0          3.84          4.43         2.42 o
   8  13   0         13.63          9.78         4.78 o
  -1  14   0          0.55          3.06         3.64 o
   0  14   0          0.45         -2.38         3.95 o
   1  14   0         12.52         14.77         7.91 o
   2  14   0         26.95         24.25         4.63 o
   3  14   0          0.44         -0.15         3.05 o
   4  14   0        105.01        126.74         6.84 o
   5  14   0         42.73         46.15         6.14 o
   6  14   0          3.81          4.06         4.68 o
   7  14   0         11.76         14.98         4.16 o
   1  15   0         11.68          9.78         3.33 o
   2  15   0         45.03         42.69         5.72 o
   3  15   0          1.56          1.98         2.42 o
   4  15   0         24.23         13.84         2.50 o
  -4 -15   1        119.51        121.89         7.07 o
  -3 -15   1          4.12          4.92         2.50 o
  -2 -15   1          4.37          8.43         2.65 o
  -1 -15   1         76.01         84.69         8.11 o
  -6 -14   1          0.75          2.81         2.65 o
  -5 -14   1          9.06          7.38         2.78 o
  -4 -14   1          0.11          2.09         2.99 o
  -3 -14   1          8.44          6.23         3.01 o
  -2 -14   1        208.83        215.19         7.43 o
  -1 -14   1         58.92         51.18         5.45 o
   0 -14   1         23.93         17.92         7.51 o
   1 -14   1          5.79         13.46        10.09 o
  -7 -13   1         14.45         13.93         2.76 o
  -6 -13   1         21.73         18.01         3.20 o
  -5 -13   1          0.20         -0.84         2.77 o
  -4 -13   1         38.74         38.31         5.83 o
  -3 -13   1         47.28         48.80         7.07 o
  -2 -13   1          3.25          2.18         3.09 o
  -1 -13   1         10.86         14.66         3.19 o
   0 -13   1        267.55        263.84         9.00 o
   1 -13   1         17.41         10.61         4.12 o
   2 -13   1          8.40         12.07         4.78 o
   3 -13   1          0.68          4.48         2.87 o
  -8 -12   1         30.68         41.33         4.31 o
  -7 -12   1         10.99         18.02         3.40 o
  -6 -12   1         93.15         91.66         5.80 o
  -5 -12   1          0.89         -1.26         4.61 o
  -4 -12   1        224.73        227.85         7.80 o
  -3 -12   1         96.53         81.10         6.61 o
  -2 -12   1        224.78        237.37         8.79 o
  -1 -12   1          3.74          3.18         4.30 o
   0 -12   1         22.98         39.09         6.19 o
   1 -12   1          0.00          5.37         4.11 o
   2 -12   1          8.36          7.25         3.93 o
   3 -12   1         19.14         11.44         4.58 o
   4 -12   1         11.13          6.66         4.37 o
  -9 -11   1          0.14          2.10         2.80 o
  -8 -11   1         78.06         85.78         7.62 o
  -7 -11   1         69.15         73.33         4.83 o
  -6 -11   1          0.84          0.45         3.57 o
  -5 -11   1         64.83         61.03         5.10 o
  -4 -11   1        208.05        204.29         6.93 o
  -3 -11   1        156.34        140.02         7.13 o
  -2 -11   1         36.92         45.14         8.74 o
  -1 -11   1          0.35         -0.02         8.22 o
   0 -11   1         19.51         18.57         4.24 o
   1 -11   1          6.22          6.04         3.96 o
   2 -11   1        132.84        129.38        10.19 o
   3 -11   1          2.04         -5.27         7.18 o
   4 -11   1         21.13         26.00         6.66 o
   5 -11   1          0.06          1.25         4.99 o
  -9 -10   1          1.42          3.51         2.55 o
  -8 -10   1         25.87         28.11         3.71 o
  -7 -10   1         21.45         15.19         3.38 o
  -6 -10   1          0.07          0.53         2.91 o
  -5 -10   1        289.75        302.84         7.69 o
  -4 -10   1       1210.91       1224.60        18.78 o
  -3 -10   1        245.07        247.80         7.39 o
  -2 -10   1         57.30         58.58         7.53 o
  -1 -10   1       1034.85       1034.76        22.50 o
   0 -10   1          4.62          5.19         4.41 o
   1 -10   1        559.21        553.06        11.82 o
   2 -10   1        767.69        791.46        15.08 o
   3 -10   1         15.35         23.16         4.27 o
   4 -10   1         13.77         13.12         3.96 o
   5 -10   1         34.72         43.20         5.60 o
   6 -10   1          0.22         10.19         4.78 o
 -10  -9   1          0.98          2.23         2.23 o
  -9  -9   1          0.03         -0.11         2.76 o
  -8  -9   1          2.52          1.78         4.14 o
  -7  -9   1         89.72         91.04         6.60 o
  -6  -9   1        236.11        255.64         8.52 o
  -5  -9   1         14.13         14.95         4.00 o
  -4  -9   1        367.80        358.19        18.76 o
  -3  -9   1        273.58        288.05         7.67 o
  -2  -9   1        770.47        681.88        27.31 o
  -1  -9   1        654.10        661.81        16.08 o
   0  -9   1        333.11        341.83         9.18 o
   1  -9   1         41.10         53.45         5.82 o
   2  -9   1         83.60         96.93         6.15 o
   3  -9   1        255.10        248.49         8.44 o
   4  -9   1         12.04         12.75         4.00 o
   5  -9   1         83.98         85.67         8.01 o
   6  -9   1         63.26         67.95         6.24 o
 -10  -8   1         63.19         61.63         3.95 o
  -9  -8   1          0.51          1.20         4.06 o
  -8  -8   1        193.47        200.43         7.92 o
  -7  -8   1          2.59          0.57         4.13 o
  -6  -8   1          2.11          5.67         3.38 o
  -5  -8   1        176.42        177.57        12.88 o
  -4  -8   1          0.56          4.02         4.82 o
  -3  -8   1         10.79         16.77         6.26 o
  -2  -8   1        142.50        131.95        14.77 o
  -1  -8   1        259.27        244.91        10.31 o
   0  -8   1         57.33         68.22         6.35 o
   1  -8   1          0.76          1.00         3.74 o
   2  -8   1       1108.25       1187.93        20.65 o
   3  -8   1          3.41          1.45         3.60 o
   4  -8   1         17.30          9.81         3.99 o
   5  -8   1         16.04         13.17         4.14 o
   6  -8   1        333.96        308.30        11.33 o
   7  -8   1        123.01        145.60        11.23 o
 -10  -7   1         19.53         13.88         2.44 o
  -9  -7   1        169.66        179.70         6.90 o
  -8  -7   1        138.35        133.91         8.12 o
  -7  -7   1        163.15        166.75         5.92 o
  -6  -7   1         56.27         60.34         5.08 o
  -5  -7   1          8.28          3.07         3.24 o
  -4  -7   1        458.82        414.10        10.74 o
  -3  -7   1          0.46          2.88         3.44 o
  -2  -7   1         62.54         57.59        11.13 o
  -1  -7   1        146.29        142.92         5.28 o
   0  -7   1        221.87        249.98         7.86 o
   1  -7   1         28.75         37.25         4.39 o
   2  -7   1          0.35         -3.59         3.75 o
   3  -7   1        470.60        464.29        11.02 o
   4  -7   1         82.19         89.51         7.34 o
   5  -7   1        200.30        213.62        13.42 o
   6  -7   1         45.68         39.73         7.28 o
   7  -7   1         18.62         44.94        11.23 o
 -10  -6   1          3.38          8.56         3.07 o
  -9  -6   1        127.91        136.75         5.74 o
  -8  -6   1        170.68        175.69         6.35 o
  -7  -6   1        138.15        137.46         6.28 o
  -6  -6   1        866.09        864.66        12.60 o
  -5  -6   1         75.33         78.36         5.10 o
  -4  -6   1        111.01         85.15         5.28 o
  -3  -6   1        652.37        675.20        12.23 o
  -2  -6   1        563.06        549.39        10.03 o
  -1  -6   1        282.68        265.96         4.96 o
   0  -6   1         73.02         97.03         3.20 o
   1  -6   1        292.15        280.72         6.37 o
   2  -6   1         53.12         61.66         5.12 o
   3  -6   1         47.58         34.78         4.75 o
   4  -6   1        817.67        815.60        18.88 o
   5  -6   1        498.35        501.86        13.51 o
   6  -6   1         57.13         68.74        12.69 o
   7  -6   1         19.48         17.01         4.95 o
 -11  -5   1          9.08          7.83         2.64 o
 -10  -5   1         12.27          9.82         2.84 o
  -9  -5   1          0.66          0.84         3.27 o
  -8  -5   1         78.29         89.07         6.56 o
  -7  -5   1          0.26          0.82         2.69 o
  -6  -5   1        154.17        146.82         5.25 o
  -5  -5   1          4.44         14.41         2.71 o
  -4  -5   1         21.70         15.55         2.32 o
  -3  -5   1          5.06          4.13         1.36 o
  -2  -5   1        757.28        749.99        10.66 o
  -1  -5   1       1968.21       1906.61        24.91 o
   0  -5   1         52.94         59.61         2.05 o
   1  -5   1        475.06        460.71         9.07 o
   2  -5   1        513.18        503.58         9.04 o
   3  -5   1        788.44        778.81        35.11 o
   4  -5   1         39.47         41.74         8.95 o
   5  -5   1          0.19         -0.91         4.28 o
   6  -5   1        250.99        243.22         8.92 o
   7  -5   1          5.85         13.11         6.45 o
   8  -5   1          6.54         12.48         6.87 o
 -11  -4   1         87.25         89.96         4.70 o
 -10  -4   1        158.70        155.29         5.86 o
  -9  -4   1         34.25         40.20         5.26 o
  -8  -4   1        171.67        184.60         5.78 o
  -7  -4   1        294.13        312.92         7.19 o
  -6  -4   1         74.49         84.52         4.72 o
  -5  -4   1        524.07        502.93        11.91 o
  -4  -4   1        338.59        357.37         5.83 o
  -3  -4   1         17.15          9.00         1.58 o
  -2  -4   1        781.41        758.28        27.87 o
  -1  -4   1        139.41        115.92         2.26 o
   0  -4   1        595.32        595.68         8.19 o
   1  -4   1          0.63          2.67         0.71 o
   2  -4   1        333.42        326.69         6.04 o
   3  -4   1        171.37        153.09         4.89 o
   4  -4   1        114.12        108.93         6.72 o
   5  -4   1        121.99        119.61        11.47 o
   6  -4   1          7.61          7.59         4.57 o
   7  -4   1         98.48        103.97        14.76 o
   8  -4   1          0.00         -2.06         5.35 o
 -11  -3   1         24.94         19.24         7.39 o
 -10  -3   1         66.63         77.02         5.51 o
  -9  -3   1         39.02         34.84         3.80 o
  -8  -3   1        831.38        851.78        12.66 o
  -7  -3   1         41.53         38.35         3.94 o
  -6  -3   1          2.81          1.95         2.81 o
  -5  -3   1        420.42        431.19        13.58 o
  -4  -3   1        146.45        139.18         3.63 o
  -3  -3   1       1827.49       1882.12        24.65 o
  -2  -3   1       1931.34       1893.05        24.47 o
  -1  -3   1       4064.43       4146.53        52.49 o
   0  -3   1        284.80        253.67         3.72 o
   1  -3   1         14.98         17.17         0.93 o
   2  -3   1        673.14        702.65        11.09 o
   3  -3   1        547.86        594.70        10.16 o
   4  -3   1          7.22          0.68         2.10 o
   5  -3   1        392.06        346.77         9.62 o
   6  -3   1         49.94         59.97         6.81 o
   7  -3   1        432.18        404.05        10.92 o
   8  -3   1        293.85        257.45        11.03 o
   9  -3   1         16.64         16.64         9.36 o
 -11  -2   1          0.01          2.03         2.60 o
 -10  -2   1        238.83        240.46         6.92 o
  -9  -2   1          4.43         -1.35         3.81 o
  -8  -2   1          2.53          1.92         2.70 o
  -7  -2   1         14.86         14.53         3.05 o
  -6  -2   1         28.13         27.63         3.23 o
  -5  -2   1       2415.63       2584.32        48.09 o
  -4  -2   1        361.51        324.22         5.59 o
  -3  -2   1         85.13         71.27         2.17 o
  -2  -2   1       4906.26       4821.84        70.41 o
  -1  -2   1        251.76        252.82         3.61 o
   0  -2   1        734.28        678.10        10.13 o
   1  -2   1        369.88        409.24         6.45 o
   2  -2   1       7145.22       7599.20       110.53 o
   3  -2   1        750.39        867.20        11.96 o
   4  -2   1          7.86         11.43         1.71 o
   5  -2   1        200.63        217.08         7.52 o
   6  -2   1        126.40        114.81         6.48 o
   7  -2   1          1.02         -1.14         3.96 o
   8  -2   1          3.48          5.43         3.84 o
   9  -2   1         15.21         18.62         4.85 o
 -10  -1   1          0.00          3.24         3.00 o
  -9  -1   1          0.28         -2.10         4.00 o
  -8  -1   1         90.58         88.84         6.03 o
  -7  -1   1        553.48        572.78         9.83 o
  -6  -1   1        232.59        221.13         6.18 o
  -5  -1   1         17.69         14.64         3.45 o
  -4  -1   1       1957.66       2002.69        33.18 o
  -3  -1   1       1392.30       1399.73        22.07 o
  -2  -1   1       4301.23       4262.83        75.41 o
  -1  -1   1       2194.81       2163.15        27.36 o
   0  -1   1       4883.33       4447.76        82.06 o
   1  -1   1       1400.37       1365.12        26.87 o
   2  -1   1      11699.00      11753.71       209.68 o
   3  -1   1        115.86        112.51         5.74 o
   4  -1   1          0.01          1.14         1.25 o
   5  -1   1         40.60         40.45         4.07 o
   6  -1   1         17.23         17.90         3.63 o
   7  -1   1         54.87         51.54         5.27 o
   8  -1   1        148.52        143.41         6.53 o
   9  -1   1         75.65         81.44         8.38 o
  10  -1   1          1.61          4.65         5.00 o
 -10   0   1         27.77         21.91         3.49 o
  -9   0   1         54.15         60.25         5.52 o
  -8   0   1        278.84        283.81         7.59 o
  -7   0   1          0.02          1.79         3.10 o
  -6   0   1        208.17        208.54         6.76 o
  -5   0   1        167.00        180.99         6.34 o
  -4   0   1         72.96         61.92         3.33 o
  -3   0   1        342.64        328.65         5.90 o
  -2   0   1       3529.49       3535.43        63.25 o
  -1   0   1        153.79        134.67         2.17 o
   0   0   1       1042.95       1016.25        18.17 o
   1   0   1          0.78         -0.24         0.24 o
   2   0   1       9709.17       9385.72       137.35 o
   3   0   1        197.67        179.65         4.55 o
   4   0   1       2737.54       2883.28        62.51 o
   5   0   1         22.47         14.83         2.25 o
   6   0   1         79.90         92.88         5.98 o
   7   0   1         23.19         19.16         3.35 o
   8   0   1          0.77          4.20         3.14 o
   9   0   1          3.19         11.28         3.80 o
  10   0   1          1.45          1.64         6.14 o
 -10   1   1         35.24         27.49         3.85 o
  -9   1   1         29.34         22.57         3.75 o
  -8   1   1         21.53         18.10         3.41 o
  -7   1   1        108.77        106.37         5.75 o
  -6   1   1         16.40         18.20         3.30 o
  -5   1   1        311.01        301.64         8.95 o
  -4   1   1         24.00         12.82         1.43 o
  -3   1   1         10.24         11.02         1.71 o
  -2   1   1       2440.17       2492.96        36.55 o
  -1   1   1         61.93         59.46         1.38 o
   0   1   1       8146.33       7638.77        96.52 o
   1   1   1         16.55          9.84         0.52 o
   2   1   1      19063.54      18451.55       233.05 o
   3   1   1         11.44         13.80         1.65 o
   4   1   1        247.29        246.40         6.37 o
   5   1   1        137.18        117.69         5.48 o
   6   1   1          0.13          4.92         2.83 o
   7   1   1          0.11         -2.12         3.17 o
   8   1   1         20.18         23.41         4.34 o
   9   1   1        145.85        144.18         5.41 o
  10   1   1          0.27         -3.12         3.12 o
  11   1   1          4.89          7.28         4.37 o
 -10   2   1          5.80         -5.82         6.03 o
  -9   2   1        128.05        140.23         6.00 o
  -8   2   1         77.72         70.84         6.74 o
  -7   2   1          1.30          3.79         3.44 o
  -6   2   1          4.75         -0.76         3.37 o
  -5   2   1        252.01        235.47         7.08 o
  -4   2   1          0.42          0.43         1.44 o
  -3   2   1       1331.86       1396.70        21.16 o
  -2   2   1       5127.43       5478.56        97.88 o
  -1   2   1       9144.14       9350.59       136.11 o
   0   2   1         18.25         15.58         0.60 o
   1   2   1       1162.11       1117.55        19.69 o
   2   2   1      21165.81      20226.98       255.60 o
   3   2   1       1440.13       1441.23        19.03 o
   4   2   1       1187.48       1225.64        16.77 o
   5   2   1         91.62        106.65         5.27 o
   6   2   1         72.39         77.68         4.38 o
   7   2   1        101.59        100.03         5.08 o
   8   2   1          0.88          3.10         2.84 o
   9   2   1          4.93          2.24         3.06 o
  10   2   1         19.51         23.22         4.39 o
  11   2   1          9.99         -0.56         3.00 o
  -9   3   1          1.34          1.61         3.24 o
  -8   3   1         16.31         11.31         4.05 o
  -7   3   1         53.50         58.48         8.10 o
  -6   3   1          2.56         -2.09         4.44 o
  -5   3   1          8.91          3.67         3.62 o
  -4   3   1        619.13        652.96        14.45 o
  -3   3   1        437.43        421.79         7.38 o
  -2   3   1        315.89        323.60         6.93 o
  -1   3   1       1728.13       1683.53        21.84 o
   0   3   1       3481.21       3624.97        45.92 o
   1   3   1        594.59        548.97         7.59 o
   2   3   1       1465.17       1463.99        24.23 o
   3   3   1          1.20          1.09         0.75 o
   4   3   1       1676.79       1590.76        22.62 o
   5   3   1        155.23        144.77         5.06 o
   6   3   1         87.65         86.12         4.71 o
   7   3   1          7.61          8.22         2.72 o
   8   3   1        115.66        123.96         5.09 o
   9   3   1          0.02         -0.12         2.67 o
  10   3   1         82.77         96.15         5.58 o
  11   3   1          0.44          0.04         2.84 o
  -9   4   1         56.66         65.78         6.66 o
  -8   4   1        140.53        131.59         6.48 o
  -7   4   1          4.95          5.07         3.78 o
  -6   4   1         19.29         26.13         6.24 o
  -5   4   1        185.39        183.76        10.27 o
  -4   4   1         65.36         69.01         6.78 o
  -3   4   1        526.78        519.94        11.61 o
  -2   4   1         83.67         82.76         2.99 o
  -1   4   1       1657.69       1671.29        21.86 o
   0   4   1       1069.77       1136.39        15.08 o
   1   4   1       2098.03       2124.36        27.51 o
   2   4   1        711.23        725.10        10.11 o
   3   4   1        387.08        343.82         7.85 o
   4   4   1       2273.40       2305.66        30.66 o
   5   4   1         65.94         80.35         4.67 o
   6   4   1        499.36        501.55         8.15 o
   7   4   1          4.03          1.10         3.62 o
   8   4   1          1.47          2.21         2.74 o
   9   4   1        214.02        221.82         6.47 o
  10   4   1         44.25         44.65         5.06 o
  11   4   1          2.21         -1.42         3.23 o
  -8   5   1        102.09         97.51         6.90 o
  -7   5   1        127.58        122.41         7.53 o
  -6   5   1         28.08         31.28         4.53 o
  -5   5   1        372.93        357.33         9.41 o
  -4   5   1         25.50         22.19         5.72 o
  -3   5   1       1521.10       1476.56        39.05 o
  -2   5   1       1608.77       1692.41        31.38 o
  -1   5   1        329.82        307.98         5.30 o
   0   5   1        166.39        138.28         3.16 o
   1   5   1       1608.99       1584.38        20.93 o
   2   5   1        569.49        444.84         6.91 o
   3   5   1        171.39        179.11         3.98 o
   4   5   1        157.14        145.02         5.19 o
   5   5   1        249.08        253.28         6.50 o
   6   5   1        567.57        561.08         9.37 o
   7   5   1        154.22        169.02         5.69 o
   8   5   1          3.60          4.60         2.59 o
   9   5   1         60.04         52.50         4.46 o
  10   5   1          0.01         -2.57         2.98 o
  11   5   1          5.18          8.64         3.33 o
  -8   6   1         63.92         71.98         7.70 o
  -7   6   1         14.84          6.14         3.59 o
  -6   6   1        735.02        694.57        13.83 o
  -5   6   1        145.24        140.62         6.89 o
  -4   6   1        220.48        225.07        10.84 o
  -3   6   1       1026.89       1048.77        18.64 o
  -2   6   1        424.88        376.69         7.62 o
  -1   6   1         56.00         49.53         3.49 o
   0   6   1         40.80         35.14         2.79 o
   1   6   1         99.67         89.49         3.43 o
   2   6   1        361.40        366.31         9.67 o
   3   6   1         87.36         90.11         4.70 o
   4   6   1         44.15         38.67         4.61 o
   5   6   1        259.22        231.90         7.68 o
   6   6   1         40.31         50.29         4.16 o
   7   6   1        151.08        161.50         5.73 o
   8   6   1        964.93        983.19        14.15 o
   9   6   1        101.31        100.14         4.86 o
  10   6   1         44.47         45.39         4.87 o
  11   6   1         12.72         15.47         5.62 o
  -8   7   1         62.23         70.73         9.36 o
  -7   7   1         38.39         52.68         5.09 o
  -6   7   1         36.66         39.45        13.31 o
  -5   7   1        243.52        258.10         8.15 o
  -4   7   1        325.60        291.61         8.72 o
  -3   7   1         51.21         61.34         6.14 o
  -2   7   1        348.15        366.04         9.54 o
  -1   7   1         32.31         36.92         5.28 o
   0   7   1       4431.24       4841.55        88.32 o
   1   7   1         63.57         72.50         5.20 o
   2   7   1        910.39        938.90        19.70 o
   3   7   1        684.20        689.60        16.02 o
   4   7   1        331.82        331.45         8.20 o
   5   7   1        106.71        108.96         9.42 o
   6   7   1         70.95         73.18         5.25 o
   7   7   1        291.86        282.63         6.10 o
   8   7   1         48.39         50.21         4.06 o
   9   7   1         60.73         62.57         5.22 o
  10   7   1        166.25        165.00        10.82 o
  11   7   1         38.53         45.35         3.64 o
  -7   8   1         94.97         84.70         7.70 o
  -6   8   1         32.74         49.01         7.28 o
  -5   8   1          2.75         -0.58         4.52 o
  -4   8   1        139.36        136.53         6.90 o
  -3   8   1        285.03        262.97         8.42 o
  -2   8   1        135.27        126.43         6.34 o
  -1   8   1        244.66        220.22         8.94 o
   0   8   1        545.28        523.41        11.41 o
   1   8   1        258.64        250.65         8.31 o
   2   8   1       1411.33       1322.45        47.68 o
   3   8   1        100.60         94.02         7.75 o
   4   8   1          7.41          1.68         3.67 o
   5   8   1          5.54         -1.19         3.51 o
   6   8   1        109.16        123.08         4.87 o
   7   8   1          0.05          1.01         2.93 o
   8   8   1         14.54         14.18         2.98 o
   9   8   1         86.54         77.60         5.39 o
  10   8   1         31.49         51.38         7.39 o
  -6   9   1        377.81        367.21         9.85 o
  -5   9   1         18.67         14.89         4.06 o
  -4   9   1        137.35        128.28         6.93 o
  -3   9   1         94.56         84.10         6.73 o
  -2   9   1        273.78        274.48         8.66 o
  -1   9   1          2.58          0.61         3.71 o
   0   9   1        130.57        131.14         6.69 o
   1   9   1        336.65        326.62         8.95 o
   2   9   1         69.12         73.18         9.05 o
   3   9   1        551.48        552.41        12.82 o
   4   9   1        319.20        303.13         8.84 o
   5   9   1        176.31        193.57         7.55 o
   6   9   1        111.94        123.00         6.75 o
   7   9   1         44.43         46.44         6.16 o
   8   9   1         66.27         76.25         5.40 o
   9   9   1          3.76          1.63         3.96 o
  10   9   1         21.24         30.23         4.00 o
  -6  10   1         79.77         82.68         5.29 o
  -5  10   1         30.14         40.12         5.14 o
  -4  10   1         59.10         71.87         5.83 o
  -3  10   1         16.41         18.38         7.70 o
  -2  10   1          0.00         -0.84         3.53 o
  -1  10   1        551.74        544.69        12.16 o
   0  10   1        152.76        133.71         6.09 o
   1  10   1         24.12         19.84         4.36 o
   2  10   1        119.22        153.30         8.60 o
   3  10   1         24.65         18.51         4.54 o
   4  10   1         71.54         71.33         5.47 o
   5  10   1          0.26          0.12         4.10 o
   6  10   1         52.02         47.99         6.01 o
   7  10   1         15.61         12.29         3.58 o
   8  10   1         34.90         40.48         5.54 o
   9  10   1          1.59          3.88         4.52 o
  10  10   1          4.17          3.37         2.65 o
  -5  11   1         53.74         52.63         6.03 o
  -4  11   1         31.96         31.35         4.77 o
  -3  11   1         74.49         76.70        14.98 o
  -2  11   1         76.95         71.14         5.96 o
  -1  11   1        103.73        101.35         6.16 o
   0  11   1        460.54        483.16        13.22 o
   1  11   1         82.98         88.34         6.71 o
   2  11   1          0.28          2.85         4.34 o
   3  11   1        132.00        119.70         6.49 o
   4  11   1        289.81        294.27         8.59 o
   5  11   1        336.10        313.16         7.70 o
   6  11   1         12.72         12.09         2.82 o
   7  11   1        214.29        219.79         6.23 o
   8  11   1          3.68          5.87         2.47 o
   9  11   1          1.55          2.91         3.00 o
  -4  12   1          0.01         -3.74         3.74 o
  -3  12   1         39.14         44.94         6.66 o
  -2  12   1          2.43          5.82         4.99 o
  -1  12   1          4.00          4.73         4.31 o
   0  12   1         31.10         34.66         6.58 o
   1  12   1        128.63        132.01         6.83 o
   2  12   1         62.82         67.98        10.61 o
   3  12   1        149.09        155.49         6.56 o
   4  12   1         45.88         35.22         5.11 o
   5  12   1        119.43        105.87        13.51 o
   6  12   1         13.94          7.93         2.92 o
   7  12   1         16.28         15.64         3.85 o
   8  12   1         23.51         28.66         3.41 o
   9  12   1          0.06          1.83         3.25 o
  -3  13   1         18.28         14.56         3.95 o
  -2  13   1         21.07         26.63         6.45 o
  -1  13   1         32.32         36.82         7.49 o
   0  13   1         44.51         65.93         6.91 o
   1  13   1        117.67        104.72         8.25 o
   2  13   1         23.83         21.56         4.10 o
   3  13   1        182.81        192.66         8.87 o
   4  13   1        191.03        200.92         6.92 o
   5  13   1        117.70        126.26         5.57 o
   6  13   1          5.19          7.38         2.73 o
   7  13   1         20.52         14.37         3.45 o
   8  13   1          0.00         -0.64         3.58 o
  -1  14   1         99.62        107.39         9.87 o
   0  14   1         16.44         24.12         7.80 o
   1  14   1         46.58         39.10         5.12 o
   2  14   1         60.50         62.87         6.45 o
   3  14   1        148.89        158.80         7.06 o
   4  14   1          5.26          0.11         2.90 o
   5  14   1         79.73         88.10         6.83 o
   6  14   1        158.82        159.87         6.50 o
   7  14   1         31.13         36.82         6.03 o
   1  15   1         77.49         74.68         6.24 o
   2  15   1         19.77         15.56         3.02 o
   3  15   1          8.57         12.20         2.79 o
   4  15   1          3.07          2.60         2.50 o
   5  15   1         53.49         54.37        13.11 o
  -3 -15   2          0.55         -0.09         2.91 o
  -2 -15   2         20.24         32.14         6.14 o
  -6 -14   2         35.93         30.46         4.14 o
  -5 -14   2          4.31          3.17         2.80 o
  -4 -14   2          1.40          2.30         3.05 o
  -3 -14   2         39.05         35.12         4.70 o
  -2 -14   2         44.09         42.97         4.88 o
  -1 -14   2         74.52         89.15         5.30 o
   0 -14   2         25.82         22.68         5.62 o
   1 -14   2         21.97         20.54         3.81 o
  -7 -13   2         82.63         87.28         4.90 o
  -6 -13   2         27.21         33.64         4.21 o
  -5 -13   2         12.35         13.57         2.97 o
  -4 -13   2          0.19          2.27         3.93 o
  -3 -13   2         76.61         78.32         6.37 o
  -2 -13   2         63.74         64.58        10.09 o
  -1 -13   2          0.91          5.26         3.60 o
   0 -13   2          0.19          1.95         2.90 o
   1 -13   2         18.67         18.80         4.68 o
   2 -13   2          0.02          6.77         4.44 o
   3 -13   2         44.42         58.25         6.45 o
  -8 -12   2         30.47         28.90         4.91 o
  -7 -12   2          0.38          2.65         4.35 o
  -6 -12   2         45.14         45.03         4.92 o
  -5 -12   2        120.74        114.13         6.75 o
  -4 -12   2         20.27         13.77         3.36 o
  -3 -12   2        229.22        261.71         8.29 o
  -2 -12   2        108.28        112.43         7.17 o
  -1 -12   2        108.83        114.78         9.40 o
   0 -12   2        183.53        190.53        13.52 o
   1 -12   2        110.03        130.35         7.27 o
   2 -12   2         14.58         16.99         4.14 o
   3 -12   2          0.37          2.50         4.37 o
   4 -12   2          1.76         -1.87         3.74 o
  -9 -11   2         66.07         65.33         4.89 o
  -8 -11   2          6.24          6.33         2.91 o
  -7 -11   2          2.15          3.34         2.95 o
  -6 -11   2          0.05         -2.42         3.66 o
  -5 -11   2          3.56          2.52         3.78 o
  -4 -11   2        144.29        158.46         7.64 o
  -3 -11   2          0.96         -0.72         4.34 o
  -2 -11   2        984.97        965.12        17.80 o
  -1 -11   2        104.65        103.26         7.69 o
   0 -11   2        329.25        308.00        13.10 o
   1 -11   2        187.57        204.95        11.86 o
   2 -11   2        126.07        132.36        19.96 o
   3 -11   2         28.35         22.43         4.31 o
   4 -11   2        226.32        239.22        10.82 o
   5 -11   2          0.98         -0.42         4.58 o
  -9 -10   2          1.61         -2.32         2.32 o
  -8 -10   2         84.24         92.24         5.94 o
  -7 -10   2         20.71         31.09         6.74 o
  -6 -10   2          7.55          6.67         3.62 o
  -5 -10   2          1.93          2.12         3.06 o
  -4 -10   2        101.50         95.07         5.88 o
  -3 -10   2        250.71        239.51         9.05 o
  -2 -10   2         57.98         51.60         6.55 o
  -1 -10   2          4.66          4.62         4.64 o
   0 -10   2          1.09         -5.20         5.20 o
   1 -10   2        637.72        663.14        16.11 o
   2 -10   2        173.06        164.14         7.11 o
   3 -10   2         48.18         43.09         5.02 o
   4 -10   2         45.74         44.59         6.14 o
   5 -10   2          0.77         -1.87         4.37 o
   6 -10   2         33.84         40.57         7.07 o
 -10  -9   2         44.04         46.76         5.87 o
  -9  -9   2          0.73          0.77         2.43 o
  -8  -9   2         25.01         24.26         3.32 o
  -7  -9   2        155.49        162.76         8.50 o
  -6  -9   2          1.80          2.68         3.96 o
  -5  -9   2        308.40        311.96         7.79 o
  -4  -9   2         10.98         13.76         3.42 o
  -3  -9   2         27.07         19.44         3.63 o
  -2  -9   2        141.00        138.56         8.38 o
  -1  -9   2         10.13         14.62         5.77 o
   0  -9   2         10.52         11.01         4.37 o
   1  -9   2        281.37        282.25         8.37 o
   2  -9   2          1.13          2.86         3.45 o
   3  -9   2        305.46        314.14         8.80 o
   4  -9   2        194.88        173.34         7.27 o
   5  -9   2         50.34         55.82         6.49 o
   6  -9   2         19.52         12.69         5.20 o
 -10  -8   2        113.41        113.71         4.54 o
  -9  -8   2        331.36        361.59         7.55 o
  -8  -8   2          4.43          4.60         4.54 o
  -7  -8   2        266.41        268.41         9.31 o
  -6  -8   2        461.73        448.22        11.24 o
  -5  -8   2        417.76        424.68        10.73 o
  -4  -8   2        136.19        162.29        15.41 o
  -3  -8   2         15.48         27.97         8.16 o
  -2  -8   2         59.05         54.29         7.31 o
  -1  -8   2        900.56        864.00        16.24 o
   0  -8   2        599.42        623.73        12.73 o
   1  -8   2         32.23         19.86         3.90 o
   2  -8   2          0.76          1.21         3.58 o
   3  -8   2         23.88         30.10         4.19 o
   4  -8   2        380.56        385.49        10.19 o
   5  -8   2         38.77         31.33         5.51 o
   6  -8   2        198.64        195.89         8.85 o
   7  -8   2          0.85         17.06         6.66 o
 -10  -7   2         25.85         26.15         3.36 o
  -9  -7   2         37.07         41.56         5.37 o
  -8  -7   2          0.41         -2.10         3.43 o
  -7  -7   2         24.14         26.84         4.76 o
  -6  -7   2          9.33          1.14         4.52 o
  -5  -7   2          0.54          2.32         3.32 o
  -4  -7   2        385.81        379.82         9.63 o
  -3  -7   2          0.37         -3.62         3.78 o
  -2  -7   2         13.22         14.77         5.20 o
  -1  -7   2        128.74        102.19         5.73 o
   0  -7   2        250.87        196.78        12.48 o
   1  -7   2        382.95        362.76        10.54 o
   2  -7   2          0.04          1.10         3.75 o
   3  -7   2         14.22          8.49         3.61 o
   4  -7   2         33.03         27.11         4.32 o
   5  -7   2        307.85        297.11        12.48 o
   6  -7   2          3.54          3.54         7.49 o
   7  -7   2         19.09         44.31        10.82 o
 -10  -6   2         37.21         28.78         3.38 o
  -9  -6   2        101.77         95.80         5.78 o
  -8  -6   2         37.38         44.89         5.85 o
  -7  -6   2          0.03         -2.44         3.11 o
  -6  -6   2         22.70         21.37         4.41 o
  -5  -6   2          0.02          1.41         3.27 o
  -4  -6   2          0.87         -0.80         3.09 o
  -3  -6   2          0.12          1.98         2.29 o
  -2  -6   2        158.35        169.03         4.78 o
  -1  -6   2          8.93         15.96         2.54 o
   0  -6   2       1116.46       1147.82        17.97 o
   1  -6   2          0.28         -0.80         2.34 o
   2  -6   2        172.38        160.81         7.76 o
   3  -6   2        107.99         97.96         6.82 o
   4  -6   2         40.20         35.15         4.80 o
   5  -6   2        202.57        172.98         9.24 o
   6  -6   2        292.29        274.29        13.21 o
   7  -6   2          0.10         10.40         8.53 o
 -10  -5   2         59.02         56.93         5.64 o
  -9  -5   2          0.17         -0.86         3.16 o
  -8  -5   2        136.92        126.97         5.71 o
  -7  -5   2        187.50        192.00         6.58 o
  -6  -5   2          4.84          1.24         3.10 o
  -5  -5   2          0.13          3.61         3.08 o
  -4  -5   2        289.56        284.33         8.22 o
  -3  -5   2       1297.94       1325.32        16.59 o
  -2  -5   2        844.73        861.77        14.06 o
  -1  -5   2          6.94         11.93         1.71 o
   0  -5   2        407.67        388.90         5.89 o
   1  -5   2        632.19        655.34        10.84 o
   2  -5   2         23.57         51.80         5.41 o
   3  -5   2        478.03        505.59        24.43 o
   4  -5   2         28.75         28.81         9.19 o
   5  -5   2          1.43         -0.69         8.20 o
   6  -5   2         88.06         85.25        11.75 o
 -10  -4   2         68.81         73.76         6.15 o
  -9  -4   2        197.97        176.60        11.44 o
  -8  -4   2          4.33          9.19         3.14 o
  -7  -4   2        109.07        116.76         5.50 o
  -6  -4   2        731.10        735.69        11.29 o
  -5  -4   2         15.35         19.83         2.71 o
  -4  -4   2         22.98         38.27         3.35 o
  -3  -4   2        750.13        778.85        12.93 o
  -2  -4   2          0.45          0.53         0.75 o
  -1  -4   2       1644.57       1711.15        22.15 o
   0  -4   2        158.85        166.04         2.79 o
   1  -4   2          5.77          5.49         2.47 o
   2  -4   2        470.23        465.35         6.96 o
   3  -4   2        965.44       1097.03        23.84 o
   4  -4   2        227.47        223.31         7.96 o
   5  -4   2         36.75         48.88         5.78 o
   6  -4   2        167.23        176.26        22.99 o
   7  -4   2          7.85         -8.74         8.74 o
 -10  -3   2         36.49         34.77         4.85 o
  -9  -3   2         26.88         22.26         5.62 o
  -8  -3   2         85.86         90.36         6.85 o
  -7  -3   2          1.83          1.08         2.76 o
  -6  -3   2        648.70        597.17        10.72 o
  -5  -3   2          1.80          5.50         4.34 o
  -4  -3   2        449.74        489.15         7.77 o
  -3  -3   2        139.02        133.77         3.29 o
  -2  -3   2          8.89         14.92         1.22 o
  -1  -3   2       4346.21       4199.31        53.06 o
   0  -3   2        385.81        352.81         4.96 o
   1  -3   2        345.67        318.05         5.35 o
   2  -3   2       1277.88       1247.16        18.98 o
   3  -3   2        307.16        329.51         6.48 o
   4  -3   2        680.48        662.24        11.63 o
   5  -3   2         93.80         92.52         8.49 o
   6  -3   2        126.03        109.52         8.65 o
   7  -3   2        158.05        128.57         9.85 o
 -10  -2   2         75.05         75.25         4.72 o
  -9  -2   2          2.48          6.24         4.99 o
  -8  -2   2         42.69         46.37         5.31 o
  -7  -2   2          3.97          1.65         3.60 o
  -6  -2   2         83.32         90.53         5.59 o
  -5  -2   2        356.21        400.92         8.51 o
  -4  -2   2         85.78        100.48         3.04 o
  -3  -2   2       1144.35       1103.26        16.97 o
  -2  -2   2        470.47        472.17         7.56 o
  -1  -2   2      11842.83      11132.74       161.81 o
   0  -2   2       3794.83       3729.48        66.64 o
   1  -2   2       3448.46       3544.34        44.70 o
   2  -2   2        337.54        326.29         5.56 o
   3  -2   2        241.74        226.45         4.10 o
   4  -2   2       2215.48       2371.50        31.61 o
   5  -2   2       1017.63       1033.46        18.20 o
   6  -2   2        199.82        168.48         7.35 o
   7  -2   2          7.03          2.19         8.60 o
   8  -2   2         72.07         67.34         6.71 o
   9  -2   2        237.94        202.17        15.60 o
 -10  -1   2         99.71        110.34         5.21 o
  -9  -1   2        155.14        161.38         7.26 o
  -8  -1   2         81.06         79.84         5.23 o
  -7  -1   2         60.69         61.69         5.01 o
  -6  -1   2        915.79        879.65        14.13 o
  -5  -1   2         49.90         56.05         5.69 o
  -4  -1   2        751.57        763.34        16.81 o
  -3  -1   2        565.97        522.58         7.44 o
  -2  -1   2       6775.94       7082.61       102.84 o
  -1  -1   2        916.17        902.83        11.65 o
   0  -1   2        259.69        252.17         5.00 o
   1  -1   2       1399.41       1406.48        25.37 o
   2  -1   2       9380.89       9423.88       234.43 o
   3  -1   2         60.81         55.33         2.65 o
   4  -1   2        948.84        965.53        12.29 o
   5  -1   2        121.09        137.99         7.09 o
   6  -1   2         92.01        107.13        10.23 o
   7  -1   2        591.15        609.51        11.63 o
   8  -1   2        122.70        119.10         6.50 o
   9  -1   2         68.71         71.77         6.66 o
  10  -1   2         84.42         61.79         9.78 o
 -10   0   2          1.39          1.36         2.84 o
  -9   0   2         13.86         11.80         3.18 o
  -8   0   2         16.73         19.31         3.71 o
  -7   0   2        171.00        176.42         6.19 o
  -6   0   2         22.68         20.88         3.21 o
  -5   0   2        224.82        213.68         6.95 o
  -4   0   2        166.82        178.40         4.23 o
  -3   0   2       1331.62       1265.64        47.02 o
  -2   0   2       1254.86       1279.29        33.91 o
  -1   0   2        884.28        923.38        24.34 o
   0   0   2         87.63         80.46         1.56 o
   1   0   2       6723.60       6465.75        94.23 o
   2   0   2      11418.89      11389.91       166.14 o
   3   0   2       4235.54       4528.33        81.48 o
   4   0   2         83.21         78.84         4.41 o
   5   0   2         17.66         26.95         4.37 o
   6   0   2         36.10         43.17         4.58 o
   7   0   2        119.68        110.85         7.36 o
   8   0   2         16.69         19.01         4.07 o
   9   0   2          4.84          5.99         3.59 o
  10   0   2         31.27         12.84         6.21 o
 -10   1   2          3.46          0.65         5.14 o
  -9   1   2         44.94         48.50         6.33 o
  -8   1   2        109.91        117.99         6.20 o
  -7   1   2         75.08         72.24         5.20 o
  -6   1   2        111.26        111.77         5.58 o
  -5   1   2        366.52        379.97         8.25 o
  -4   1   2         79.47         69.00         5.33 o
  -3   1   2         62.60         64.91         4.78 o
  -2   1   2        931.08        944.17        25.80 o
  -1   1   2       2240.06       2405.53        43.54 o
   0   1   2       1041.97       1013.62        13.09 o
   1   1   2        754.82        722.90         9.57 o
   2   1   2         54.80         56.54         1.46 o
   3   1   2       2224.38       2149.80        38.20 o
   4   1   2        139.45        125.15         4.12 o
   5   1   2        901.51        998.86        20.45 o
   6   1   2         33.02         32.57         4.81 o
   7   1   2          4.32          4.38         4.52 o
   8   1   2          3.26          1.61         3.26 o
   9   1   2         73.89         82.29         8.65 o
  10   1   2         12.50          7.99         3.40 o
  11   1   2          7.05         -1.04         4.78 o
 -10   2   2         29.92         29.75         7.70 o
  -9   2   2          2.61          3.03         3.80 o
  -8   2   2         38.32         43.54         5.23 o
  -7   2   2        188.04        177.40         7.49 o
  -6   2   2        137.60        128.88        10.82 o
  -5   2   2        182.57        174.69         6.26 o
  -4   2   2         87.92        110.50        13.93 o
  -3   2   2        924.58        951.03        27.25 o
  -2   2   2        815.26        797.52        22.47 o
  -1   2   2       2512.89       2580.97        32.81 o
   0   2   2       1047.73       1002.85        18.71 o
   1   2   2        230.59        241.74         3.64 o
   2   2   2        260.41        262.26         4.76 o
   3   2   2       6212.98       6619.81        83.83 o
   4   2   2        837.54        832.83        10.77 o
   5   2   2         58.39         58.96         4.53 o
   6   2   2        151.61        159.57         9.66 o
   7   2   2        122.10        136.44         5.70 o
   8   2   2        109.49        114.79         5.68 o
   9   2   2         42.81         37.09         4.77 o
  10   2   2          4.44          9.06         4.11 o
  11   2   2          7.80          2.14         9.88 o
  -9   3   2         45.57         52.80         5.50 o
  -8   3   2         50.81         60.16         5.68 o
  -7   3   2          4.87          4.75         3.47 o
  -6   3   2         18.78         19.33         3.75 o
  -5   3   2        124.41        131.56         6.15 o
  -4   3   2        298.32        299.95        26.18 o
  -3   3   2        156.99        174.10         8.74 o
  -2   3   2         21.78         34.15         1.84 o
  -1   3   2         37.98         41.99         1.59 o
   0   3   2       3125.09       3082.94        39.21 o
   1   3   2       8962.09       8768.80       110.61 o
   2   3   2        664.19        663.53        10.73 o
   3   3   2       1192.77       1192.05        19.09 o
   4   3   2        353.22        364.66         5.70 o
   5   3   2        642.77        677.07        12.47 o
   6   3   2         35.66         28.12         3.32 o
   7   3   2         32.67         37.91         3.69 o
   8   3   2          0.07          1.80         3.02 o
   9   3   2         61.23         60.87         4.88 o
  10   3   2         28.08         33.74         4.22 o
  11   3   2         48.04         49.37         5.05 o
  -9   4   2         19.12         12.16         6.24 o
  -8   4   2         75.57         76.13         5.54 o
  -7   4   2         81.58         70.21         6.47 o
  -6   4   2          9.06         10.11         3.55 o
  -5   4   2         88.14         84.31         5.76 o
  -4   4   2         56.04         73.72         5.93 o
  -3   4   2         73.47         57.00         8.53 o
  -2   4   2        456.75        511.77        13.41 o
  -1   4   2          1.44          0.97         0.77 o
   0   4   2        222.19        219.96         3.70 o
   1   4   2         14.01          8.87         1.09 o
   2   4   2        270.77        257.26         4.39 o
   3   4   2       3017.87       3156.48        40.90 o
   4   4   2        645.15        655.24        11.17 o
   5   4   2       1293.36       1280.66        32.34 o
   6   4   2        746.23        726.10        11.33 o
   7   4   2         26.28         26.37         3.29 o
   8   4   2         24.67         29.98         4.86 o
   9   4   2          6.07          3.47         2.76 o
  10   4   2          0.95          3.48         2.45 o
  11   4   2         30.69         44.39         8.11 o
  -8   5   2         46.18         53.49         5.45 o
  -7   5   2         15.28         23.81         6.74 o
  -6   5   2        550.07        547.97        10.45 o
  -5   5   2        685.61        640.03        11.78 o
  -4   5   2         91.50         82.41         6.19 o
  -3   5   2         39.52         41.91         5.56 o
  -2   5   2        184.50        201.62         4.95 o
  -1   5   2          1.26          0.46         1.50 o
   0   5   2        579.56        629.02         9.16 o
   1   5   2       2840.42       2986.35        38.61 o
   2   5   2         78.61         73.33         2.61 o
   3   5   2          6.75          7.93         1.34 o
   4   5   2        356.13        389.95         8.26 o
   5   5   2          4.91          5.06         2.97 o
   6   5   2        729.19        740.51        13.69 o
   7   5   2         82.68         81.79         4.96 o
   8   5   2        248.76        232.54         6.19 o
   9   5   2        136.26        136.18         5.57 o
  10   5   2         26.01         23.82         3.35 o
  11   5   2         73.94         71.17         5.90 o
  -8   6   2         57.86         51.78        11.03 o
  -7   6   2          6.47          6.08         3.20 o
  -6   6   2          0.52         -1.70         3.30 o
  -5   6   2        242.15        249.78         7.98 o
  -4   6   2          4.62          0.86         3.73 o
  -3   6   2          6.27         10.61         5.93 o
  -2   6   2        300.89        309.69         7.65 o
  -1   6   2        868.60        956.13        17.53 o
   0   6   2         87.05        101.72         3.68 o
   1   6   2        173.60        122.82         3.70 o
   2   6   2       1184.79       1238.16        24.77 o
   3   6   2        419.48        446.11        10.86 o
   4   6   2          2.90          3.96         3.72 o
   5   6   2        366.77        334.99         7.30 o
   6   6   2         78.75         86.60         4.89 o
   7   6   2          1.37          2.86         2.68 o
   8   6   2        664.81        719.36        12.82 o
   9   6   2          8.40         11.44         2.73 o
  10   6   2          0.57         -0.89         2.78 o
  11   6   2          1.21         -2.75         2.75 o
  -8   7   2         17.03         12.69         4.99 o
  -7   7   2          2.07         15.60         5.00 o
  -6   7   2        304.70        313.12         8.21 o
  -5   7   2         63.68         67.47         5.65 o
  -4   7   2        112.99        114.11         6.41 o
  -3   7   2        112.58        105.11        10.16 o
  -2   7   2          0.12         -0.04         3.38 o
  -1   7   2        636.62        645.66        14.32 o
   0   7   2         34.86         24.37         3.35 o
   1   7   2        163.87        171.13         6.95 o
   2   7   2        447.24        471.20        11.87 o
   3   7   2        248.97        209.42         9.26 o
   4   7   2          1.60         -4.14         4.14 o
   5   7   2        232.72        229.08         7.18 o
   6   7   2        338.18        338.48        13.38 o
   7   7   2         35.16         31.94         3.96 o
   8   7   2         33.39         29.82         2.97 o
   9   7   2        138.77        149.91         5.07 o
  10   7   2        175.53        170.98         6.43 o
  11   7   2          6.09          1.84         2.72 o
  -7   8   2         25.01         42.65         9.36 o
  -6   8   2         18.93         18.24         6.19 o
  -5   8   2        431.07        391.36        11.17 o
  -4   8   2        230.67        230.90         7.83 o
  -3   8   2        175.66        179.04         7.17 o
  -2   8   2         41.70         42.70         5.24 o
  -1   8   2        200.69        206.59        13.03 o
   0   8   2          1.02          0.17         3.92 o
   1   8   2         90.56        103.55         6.92 o
   2   8   2         28.14         23.44         4.55 o
   3   8   2        122.71        125.85         9.88 o
   4   8   2         16.66         27.66         3.57 o
   5   8   2        537.70        550.08        10.86 o
   6   8   2         74.30         75.93         5.05 o
   7   8   2        157.34        158.83         5.23 o
   8   8   2          7.49          5.40         2.37 o
   9   8   2          3.43          2.84         2.94 o
  10   8   2        199.11        202.54         7.50 o
  -6   9   2         12.65         24.79         8.74 o
  -5   9   2        592.68        645.66        15.14 o
  -4   9   2          7.73          3.31         3.44 o
  -3   9   2         46.56         52.60        11.03 o
  -2   9   2          1.80          4.43         3.73 o
  -1   9   2          0.11         -3.72         3.72 o
   0   9   2          2.28         -3.88         3.88 o
   1   9   2        246.84        238.21         8.24 o
   2   9   2        235.18        219.28         9.39 o
   3   9   2          2.91         -3.07         5.30 o
   4   9   2        187.10        160.59         8.24 o
   5   9   2          5.53          6.40         3.44 o
   6   9   2          5.75          5.37         3.20 o
   7   9   2          0.19          0.60         2.93 o
   8   9   2         35.06         39.80         5.61 o
   9   9   2          0.37          7.15         3.30 o
  10   9   2         87.31        103.86         6.16 o
  -6  10   2         45.22         55.75         6.87 o
  -5  10   2          4.81          4.83         5.10 o
  -4  10   2         10.32          7.22         3.35 o
  -3  10   2          7.46          6.82         5.62 o
  -2  10   2        570.23        553.04        14.54 o
  -1  10   2          0.36          6.64         3.53 o
   0  10   2         49.69         42.97         5.25 o
   1  10   2        241.10        231.10        13.48 o
   2  10   2         18.76         14.32         4.12 o
   3  10   2        363.50        337.17        11.23 o
   4  10   2        608.92        582.22        12.50 o
   5  10   2         10.37          7.44         3.58 o
   6  10   2        100.73        104.32         9.24 o
   7  10   2        154.25        139.98         7.84 o
   8  10   2          0.01         -0.39         3.06 o
   9  10   2        145.74        136.92         7.17 o
  10  10   2         10.21         13.52         2.75 o
  -5  11   2         88.22         97.89         4.71 o
  -4  11   2          7.60          7.33         3.23 o
  -3  11   2          2.77          2.82         2.92 o
  -2  11   2         55.86         62.37         5.83 o
  -1  11   2        160.05        148.62         5.88 o
   0  11   2         52.44         50.53         4.83 o
   1  11   2        102.82         98.58         6.30 o
   2  11   2         28.48         29.65         8.22 o
   3  11   2        170.92        178.16         8.88 o
   4  11   2         52.70         39.67         4.86 o
   5  11   2         37.40         33.78         5.56 o
   6  11   2          0.14          5.45         2.87 o
   7  11   2          8.67         11.81         3.24 o
   8  11   2         62.41         72.37         4.69 o
   9  11   2          4.51          3.03         2.59 o
  -4  12   2         17.28         19.97         5.20 o
  -3  12   2        153.92        175.14         8.95 o
  -2  12   2         33.41         29.62        10.51 o
  -1  12   2          0.00         -3.45         3.85 o
   0  12   2         73.60         78.94        11.03 o
   1  12   2         29.33         23.63         3.88 o
   2  12   2         46.04         52.41         6.54 o
   3  12   2          0.18         -2.92         2.92 o
   4  12   2          1.64          1.14         3.07 o
   5  12   2        169.43        181.53         8.49 o
   6  12   2          1.04          0.59         2.87 o
   7  12   2        188.17        185.83         5.65 o
   8  12   2         16.23         12.00         2.77 o
   9  12   2        131.43        121.48        10.30 o
  -3  13   2         33.11         20.39         4.16 o
  -2  13   2          2.20          2.08         3.95 o
  -1  13   2        147.80        161.21         9.36 o
   0  13   2          7.36         12.02         4.08 o
   1  13   2        107.21        111.24         7.38 o
   2  13   2        161.28        190.89         6.88 o
   3  13   2          7.07          5.57         3.14 o
   4  13   2         52.20         56.21         5.36 o
   5  13   2        209.94        215.34         6.72 o
   6  13   2          0.96         -0.17         2.62 o
   7  13   2          7.94         11.79         3.55 o
   8  13   2         97.38         96.08         9.46 o
  -1  14   2          4.28          1.87         6.03 o
   1  14   2         15.09          9.85         3.34 o
   2  14   2         54.64         77.98         9.26 o
   3  14   2         42.75         44.76         4.73 o
   4  14   2          3.65          1.26         2.68 o
   5  14   2         74.26         65.10         7.70 o
   6  14   2         20.72         17.26         4.95 o
   7  14   2         54.34         64.70         5.62 o
   1  15   2          0.69         -2.29         3.33 o
   2  15   2          3.14          1.54         3.38 o
   3  15   2          0.00          1.46         2.79 o
   4  15   2          7.40          1.53         2.64 o
  -5 -14   3          0.52         -1.25         3.95 o
  -4 -14   3         19.87         10.68         2.72 o
  -3 -14   3         21.61         12.47         2.87 o
  -2 -14   3         38.95         37.03         5.35 o
  -1 -14   3          0.94          2.31         2.78 o
   0 -14   3          5.21          6.35         3.14 o
   1 -14   3          1.59         12.27         5.20 o
  -7 -13   3        137.64        163.11         6.87 o
  -6 -13   3         30.11         37.90         5.73 o
  -5 -13   3         29.31         33.92         4.63 o
  -4 -13   3         53.93         49.87         6.00 o
  -3 -13   3          9.76         10.18         3.35 o
  -2 -13   3          7.81          8.60         3.37 o
  -1 -13   3          2.11          2.63         3.23 o
   0 -13   3         45.09         66.33         5.73 o
   1 -13   3         28.01         37.97         5.27 o
   2 -13   3          2.51          1.08         2.84 o
  -8 -12   3          1.67          0.62         2.35 o
  -7 -12   3          3.13         -0.42         2.65 o
  -6 -12   3         59.02         61.40         4.80 o
  -5 -12   3         74.77         84.92        11.87 o
  -4 -12   3         49.51         50.81         5.43 o
  -3 -12   3         10.69          6.84         3.58 o
  -2 -12   3         51.26         50.74         6.09 o
  -1 -12   3         29.24         39.62         5.16 o
   0 -12   3        304.85        313.79         8.47 o
   1 -12   3        196.43        236.72         8.60 o
   2 -12   3         48.28         73.56         7.07 o
   3 -12   3        156.35        157.45        10.34 o
   4 -12   3          0.02          0.83         3.95 o
  -8 -11   3          4.18          2.60         2.65 o
  -7 -11   3          7.42          7.70         3.37 o
  -6 -11   3         71.17         81.49         5.65 o
  -5 -11   3         26.52         25.15         4.42 o
  -4 -11   3        118.58        134.01         6.49 o
  -3 -11   3        106.18         99.04         6.18 o
  -2 -11   3        569.40        554.47        12.23 o
  -1 -11   3          1.81         -2.04         3.42 o
   0 -11   3        208.54        218.31         8.81 o
   1 -11   3         53.10         60.87         9.78 o
   2 -11   3          1.19         -3.74         5.82 o
   3 -11   3        409.73        436.50        11.90 o
   4 -11   3         34.38         62.62         8.95 o
   5 -11   3         11.56          4.99         4.37 o
  -9 -10   3         19.92         21.23         5.40 o
  -8 -10   3         68.51         67.06         5.16 o
  -7 -10   3         23.19         24.39         5.16 o
  -6 -10   3          0.10         -0.63         3.07 o
  -5 -10   3        161.80        149.12         6.51 o
  -4 -10   3        364.60        377.91         9.93 o
  -3 -10   3        182.13        181.58         7.23 o
  -2 -10   3        300.19        305.55         8.68 o
  -1 -10   3          5.41         -0.73         4.49 o
   0 -10   3        157.14        176.07        12.17 o
   1 -10   3        138.38        153.29         7.87 o
   2 -10   3        269.41        268.67        10.19 o
   3 -10   3          0.52         -3.14         3.96 o
   4 -10   3         33.67         19.71         4.31 o
   5 -10   3          0.85         13.11         6.03 o
   6 -10   3          2.08         -2.29         4.37 o
  -9  -9   3         16.19         14.32         2.62 o
  -8  -9   3        114.06        125.74         5.86 o
  -7  -9   3         51.04         45.69         4.84 o
  -6  -9   3         19.13         16.81         3.43 o
  -5  -9   3         51.42         49.20         5.61 o
  -4  -9   3         75.14         72.37         6.12 o
  -3  -9   3         71.12         67.41         5.97 o
  -2  -9   3          0.58         -2.18         8.32 o
  -1  -9   3         47.70         54.13        16.02 o
   0  -9   3        152.39        114.16         8.29 o
   1  -9   3        696.25        732.86        17.21 o
   2  -9   3          0.33         -3.50         3.50 o
   3  -9   3         69.17         73.99         6.90 o
   4  -9   3        299.00        289.17         9.86 o
   5  -9   3          0.44         -1.87         4.78 o
   6  -9   3        119.26        115.85         8.95 o
 -10  -8   3         18.27         16.71         4.18 o
  -9  -8   3          1.71         -0.26         2.31 o
  -8  -8   3         22.92         18.15         3.28 o
  -7  -8   3         59.67         61.41         7.44 o
  -6  -8   3         57.31         69.79         7.51 o
  -5  -8   3         22.58         23.75         3.60 o
  -4  -8   3         48.20         50.43        13.21 o
  -3  -8   3          6.64          7.97         3.47 o
  -2  -8   3        874.01        816.35        15.28 o
  -1  -8   3        150.86        125.11         7.16 o
   0  -8   3        384.83        371.25         9.82 o
   1  -8   3        511.51        512.49        13.76 o
   2  -8   3        299.21        297.56         8.64 o
   3  -8   3        132.12        130.95         6.97 o
   4  -8   3         21.70         17.83         4.30 o
   5  -8   3         62.47         49.91         5.75 o
   6  -8   3         11.67          4.37         5.82 o
   7  -8   3          0.04         -6.66         6.66 o
 -10  -7   3          7.48          6.73         2.12 o
  -9  -7   3         22.45         16.86         2.59 o
  -8  -7   3         87.29         86.51         8.30 o
  -7  -7   3        264.24        260.51         9.36 o
  -6  -7   3          8.04          6.03         5.62 o
  -5  -7   3         23.65         30.44         4.77 o
  -4  -7   3          2.68          9.96         4.55 o
  -3  -7   3          7.22         11.09         3.85 o
  -2  -7   3          1.31         -0.85         3.64 o
  -1  -7   3         74.21         55.75         9.57 o
   0  -7   3        203.78        180.75         8.73 o
   1  -7   3        578.01        569.01        13.51 o
   2  -7   3         62.26         77.51         7.23 o
   3  -7   3         40.42         33.05         5.95 o
   4  -7   3         20.53         13.27         5.01 o
   5  -7   3          1.92          5.27         4.02 o
   6  -7   3        248.85        222.16        12.69 o
   7  -7   3          0.00         17.47         7.07 o
 -10  -6   3          0.09         -1.47         2.19 o
  -9  -6   3          0.03          2.59         2.45 o
  -8  -6   3        269.13        282.57         8.72 o
  -7  -6   3         16.18         12.79         4.49 o
  -6  -6   3         37.36         36.68         4.95 o
  -5  -6   3          5.91         13.05         5.35 o
  -4  -6   3        549.62        512.14        20.39 o
  -3  -6   3        239.74        227.36        10.61 o
  -2  -6   3        636.81        755.52        32.23 o
  -1  -6   3        297.07        294.43        11.44 o
   0  -6   3        162.73        152.05         7.91 o
   1  -6   3       1591.49       1529.95        42.02 o
   2  -6   3        506.49        488.03        12.87 o
   3  -6   3          3.26          6.51         3.85 o
   4  -6   3         46.26         45.07         8.84 o
   5  -6   3        105.61         96.04        14.54 o
   6  -6   3         54.63         68.44        10.19 o
   7  -6   3         65.48         63.87        12.48 o
 -10  -5   3          6.62          4.97         2.49 o
  -9  -5   3          0.21         -2.31         2.46 o
  -8  -5   3          7.13         10.90         3.82 o
  -7  -5   3          7.59          6.27         3.79 o
  -6  -5   3         95.53        120.14         8.14 o
  -5  -5   3          1.02          6.95         3.41 o
  -4  -5   3         37.63         36.38         6.03 o
  -3  -5   3       1318.84       1251.59        24.56 o
  -2  -5   3         61.34         54.96         3.03 o
  -1  -5   3       1717.09       1753.19        41.19 o
   0  -5   3         61.60         58.57         3.49 o
   1  -5   3        130.41        119.39         6.45 o
   2  -5   3         30.59         44.35        11.75 o
   3  -5   3         93.19         73.50         9.15 o
   4  -5   3        147.38        149.81        10.40 o
   5  -5   3        331.98        316.02        12.72 o
   6  -5   3         56.81         62.65        19.45 o
   7  -5   3         27.21         60.33        14.35 o
 -10  -4   3         56.62         55.58         4.22 o
  -9  -4   3         11.27         11.80         2.67 o
  -8  -4   3         13.33         10.72         3.57 o
  -7  -4   3          2.47          8.64         3.11 o
  -6  -4   3        157.11        158.88         6.30 o
  -5  -4   3         29.10         29.13         3.95 o
  -4  -4   3         56.47         71.55         6.13 o
  -3  -4   3        912.85        879.11        12.53 o
  -2  -4   3        216.47        256.56         5.12 o
  -1  -4   3       2620.44       2599.07        38.51 o
   0  -4   3        542.50        557.78        11.40 o
   1  -4   3         97.33         85.58         3.37 o
   2  -4   3        158.87        179.67         3.83 o
   3  -4   3         87.13        102.98         7.07 o
   4  -4   3        454.45        456.69        13.28 o
   5  -4   3         28.33         28.54         6.20 o
   6  -4   3        108.85        116.17        11.03 o
 -10  -3   3         29.99         38.54         4.19 o
  -9  -3   3         65.07         66.56         5.86 o
  -8  -3   3         59.41         67.81         5.83 o
  -7  -3   3        310.29        295.92         7.60 o
  -6  -3   3        311.75        309.80         7.60 o
  -5  -3   3        349.30        360.69        11.08 o
  -4  -3   3       1131.64       1168.78        18.56 o
  -3  -3   3        429.72        399.80         6.36 o
  -2  -3   3        411.21        409.78         6.96 o
  -1  -3   3        335.15        322.75         5.48 o
   0  -3   3        576.82        619.14        12.06 o
   1  -3   3        237.81        241.92         6.24 o
   2  -3   3       1500.73       1560.32        23.37 o
   3  -3   3        377.63        435.16         8.14 o
   4  -3   3         45.15         46.81         5.20 o
   5  -3   3        106.94        106.42         7.01 o
   6  -3   3        227.76        203.37         9.52 o
 -10  -2   3          2.26          3.35         2.19 o
  -9  -2   3        125.20        132.29         6.08 o
  -8  -2   3        142.14        135.05         6.60 o
  -7  -2   3          3.34          7.72         3.02 o
  -6  -2   3        695.79        755.57        12.77 o
  -5  -2   3        140.77        132.71         5.55 o
  -4  -2   3         25.25         22.92         2.23 o
  -3  -2   3       2860.20       2834.91        36.55 o
  -2  -2   3        600.74        560.84         7.84 o
  -1  -2   3       6038.86       5883.98        82.93 o
   0  -2   3        431.04        477.69         9.34 o
   1  -2   3       2240.30       2096.36        62.62 o
   2  -2   3        156.86        172.31         3.26 o
   3  -2   3        188.75        207.81         3.91 o
   4  -2   3         65.31         50.45         3.78 o
   5  -2   3         62.72         72.17         7.75 o
   6  -2   3         24.50         32.14         6.15 o
   7  -2   3          0.02          1.35         5.07 o
   8  -2   3         30.21         21.60        14.35 o
 -10  -1   3          0.01          0.70         2.97 o
  -9  -1   3        132.66        135.68         5.95 o
  -8  -1   3         69.13         68.13         6.28 o
  -7  -1   3          6.05         10.63         3.06 o
  -6  -1   3        300.87        301.29         7.39 o
  -5  -1   3        171.43        168.98         5.77 o
  -4  -1   3        520.18        452.26        15.71 o
  -3  -1   3        176.41        173.48         3.16 o
  -2  -1   3        157.45        182.91         5.07 o
  -1  -1   3        279.54        298.25         4.88 o
   0  -1   3       2204.64       2170.36        35.61 o
   1  -1   3       1164.52       1159.81        17.09 o
   2  -1   3        955.49        979.66        18.31 o
   3  -1   3          5.28          4.33         1.09 o
   4  -1   3       1926.90       1928.08        25.74 o
   5  -1   3        317.79        332.19        15.59 o
   6  -1   3        576.04        563.71        10.05 o
   7  -1   3          0.25          4.88         3.46 o
   8  -1   3        115.33         96.19         6.66 o
   9  -1   3         19.06         11.72         5.04 o
 -10   0   3         44.36         48.58         3.97 o
  -9   0   3         11.56         12.51         3.23 o
  -8   0   3         10.56          3.54         3.38 o
  -7   0   3        280.65        255.12         8.24 o
  -6   0   3        369.84        390.28         8.40 o
  -5   0   3          1.37         -1.77         2.91 o
  -4   0   3        625.35        695.58        16.33 o
  -3   0   3        162.28        142.66         8.01 o
  -2   0   3        143.33        128.34         5.62 o
  -1   0   3         32.65         20.95         0.97 o
   0   0   3        885.90        847.81        12.73 o
   1   0   3        789.99        782.44        10.27 o
   2   0   3         31.15         47.74         1.64 o
   3   0   3       2858.67       2867.93        53.29 o
   4   0   3        111.08        103.93         3.42 o
   5   0   3       1966.52       2056.03        48.37 o
   6   0   3          1.48         -3.12         3.12 o
   7   0   3         95.82        104.66         5.95 o
   8   0   3        110.59        112.78         7.73 o
   9   0   3          0.64          3.49         3.33 o
  10   0   3          0.04          2.02         4.46 o
 -10   1   3         53.42         57.73         6.64 o
  -9   1   3         19.88         21.78         4.33 o
  -8   1   3          4.30          7.25         3.18 o
  -7   1   3          7.17          4.72         3.78 o
  -6   1   3          1.17          3.73         4.99 o
  -5   1   3         23.92         23.62         3.48 o
  -4   1   3        396.88        404.21        10.95 o
  -3   1   3        724.85        695.40        21.01 o
  -2   1   3        265.84        261.48         9.15 o
  -1   1   3        173.36        159.91         4.19 o
   0   1   3       5136.72       5299.96        82.81 o
   1   1   3          0.54         -0.28         0.48 o
   2   1   3          4.39         10.30         1.47 o
   3   1   3       2489.09       2569.56        38.35 o
   4   1   3         39.11         34.57         2.63 o
   5   1   3        499.93        552.27        18.31 o
   6   1   3        225.90        207.17         6.10 o
   7   1   3         14.60         14.98         3.23 o
   8   1   3         10.52          9.34         3.32 o
   9   1   3        109.45        113.26         6.82 o
  10   1   3         18.04         25.81         4.08 o
  -9   2   3         42.43         54.82         7.87 o
  -8   2   3         26.72         30.37         7.28 o
  -7   2   3        827.07        811.47        16.18 o
  -6   2   3        443.38        455.46        10.77 o
  -5   2   3        196.55        192.37         6.82 o
  -4   2   3        113.58        148.53        10.25 o
  -3   2   3        395.31        456.39        15.60 o
  -2   2   3         10.28          7.38         1.60 o
  -1   2   3       1502.22       1686.53        31.48 o
   0   2   3        206.38        187.91         2.96 o
   1   2   3          0.43         -0.59         0.59 o
   2   2   3       1026.81        922.63        14.83 o
   3   2   3          7.74          6.95         0.93 o
   4   2   3        823.11        788.89        11.57 o
   5   2   3         28.51         35.50         4.05 o
   6   2   3        176.74        175.14         5.60 o
   7   2   3          9.24          9.04         3.60 o
   8   2   3          0.73         -2.78         2.78 o
   9   2   3         16.04         14.00         3.08 o
  10   2   3          0.06          1.40         3.66 o
  11   2   3         13.04          7.49         3.95 o
  -9   3   3         41.35         41.03         4.32 o
  -8   3   3          4.04          7.85         3.05 o
  -7   3   3          9.42          8.45         3.47 o
  -6   3   3         24.46         21.22         3.54 o
  -5   3   3        286.54        266.98         7.30 o
  -4   3   3        146.15        140.59         6.41 o
  -3   3   3         69.59         85.92         8.11 o
  -2   3   3          0.15         -0.66         1.69 o
  -1   3   3       1084.50       1047.57        16.26 o
   0   3   3         39.39         37.24         1.36 o
   1   3   3          7.84          6.51         1.26 o
   2   3   3        410.66        397.23         6.00 o
   3   3   3       2054.02       2201.54        60.63 o
   4   3   3         35.48         39.65         2.61 o
   5   3   3         30.34         26.86         3.14 o
   6   3   3         87.50         87.80         6.01 o
   7   3   3          9.11          8.76         2.86 o
   8   3   3        176.11        176.87         5.73 o
   9   3   3          3.77          4.22         2.82 o
  10   3   3         35.73         30.90         3.25 o
  11   3   3         11.16          6.62         6.33 o
  -9   4   3          2.21         -3.43         3.43 o
  -8   4   3         56.80         52.69         5.12 o
  -7   4   3          2.42          0.10         3.24 o
  -6   4   3          0.50         -3.15         3.15 o
  -5   4   3         91.33         79.93         5.68 o
  -4   4   3        293.05        306.57         7.63 o
  -3   4   3        112.78        113.46         9.48 o
  -2   4   3        236.86        278.12        11.44 o
  -1   4   3        781.70        887.65        19.34 o
   0   4   3       1127.67       1046.64        19.49 o
   1   4   3        281.76        285.05         4.72 o
   2   4   3        197.40        205.48         4.73 o
   3   4   3       1240.39       1325.62        18.12 o
   4   4   3         14.84         11.70         2.00 o
   5   4   3       3104.74       3540.42        85.31 o
   6   4   3        670.69        683.75        10.64 o
   7   4   3        435.40        435.69         8.13 o
   8   4   3        245.22        251.07         7.21 o
   9   4   3          1.49          1.62         2.78 o
  10   4   3         56.05         58.07         4.97 o
  11   4   3         11.53          5.90         9.14 o
  -8   5   3         24.01         19.80         4.18 o
  -7   5   3        167.08        141.36         5.86 o
  -6   5   3        352.61        355.58         9.40 o
  -5   5   3          4.31          5.56         3.21 o
  -4   5   3        276.47        259.52         7.31 o
  -3   5   3         80.75         76.11         5.81 o
  -2   5   3          4.95          7.91         4.58 o
  -1   5   3       1394.60       1647.20        25.28 o
   0   5   3        540.27        620.48         9.22 o
   1   5   3         65.05         75.29         2.72 o
   2   5   3       1690.15       1554.95        20.98 o
   3   5   3         26.22         15.97         2.61 o
   4   5   3         12.88          9.01         2.45 o
   5   5   3         22.11         36.93         3.83 o
   6   5   3          5.81         -0.86         2.59 o
   7   5   3         52.28         48.75         4.03 o
   8   5   3        278.80        288.14         8.67 o
   9   5   3          0.65          1.83         2.70 o
  10   5   3         40.53         40.24         6.69 o
  11   5   3          2.44          3.58         4.31 o
  -8   6   3          3.62         36.20         8.95 o
  -7   6   3          9.33         13.81         3.35 o
  -6   6   3         11.21         10.17         3.38 o
  -5   6   3         59.95         59.13         7.66 o
  -4   6   3        649.42        670.87        13.51 o
  -3   6   3         24.95         25.61         3.77 o
  -2   6   3         80.78         77.96         6.00 o
  -1   6   3         45.34         47.78         5.38 o
   0   6   3        369.66        415.58         8.31 o
   1   6   3        211.58        265.16         8.40 o
   2   6   3       3706.09       4060.99        74.34 o
   3   6   3         31.97         29.44         4.65 o
   4   6   3        261.90        244.39         9.39 o
   5   6   3         85.23         87.95         5.70 o
   6   6   3         12.32         13.08         3.04 o
   7   6   3        301.31        313.59         7.51 o
   8   6   3        247.25        260.50         7.35 o
   9   6   3        138.90        132.36         6.05 o
  10   6   3         52.78         58.27         4.78 o
  11   6   3         16.21         29.40         4.55 o
  -7   7   3         15.24          9.46         3.26 o
  -6   7   3        114.09        115.48         5.71 o
  -5   7   3          0.01         -3.12         3.12 o
  -4   7   3        165.68        159.27         6.73 o
  -3   7   3          4.07          7.53         3.36 o
  -2   7   3         14.30         21.29         3.67 o
  -1   7   3         15.73         12.45         3.69 o
   0   7   3        452.64        408.99         9.51 o
   1   7   3        885.38        956.82        20.33 o
   2   7   3         71.47         88.15         5.63 o
   3   7   3        184.57        185.55        12.07 o
   4   7   3          9.83          9.35         3.97 o
   5   7   3         15.89         16.59         3.15 o
   6   7   3        210.05        209.05         6.52 o
   7   7   3          0.07         -1.02         2.78 o
   8   7   3         47.63         53.81         4.79 o
   9   7   3         15.43         12.06         2.44 o
  10   7   3        309.74        321.07        18.50 o
  11   7   3         34.93         18.72         4.58 o
  -7   8   3         30.97         48.68         6.03 o
  -6   8   3          1.26          1.41         2.75 o
  -5   8   3          2.35         12.85         4.55 o
  -4   8   3          2.88          3.29         3.11 o
  -3   8   3         26.15         23.75         6.97 o
  -2   8   3          3.08          2.17         3.33 o
  -1   8   3          3.42          4.94         3.44 o
   0   8   3        429.91        420.35        11.73 o
   1   8   3        143.61        148.08         7.39 o
   2   8   3        434.60        399.17         9.94 o
   3   8   3          8.87          0.52         4.12 o
   4   8   3         40.95         35.13         9.99 o
   5   8   3         14.13         18.71         4.05 o
   6   8   3         46.73         39.84         5.40 o
   7   8   3         33.96         39.29         4.16 o
   8   8   3         17.25         15.95         2.60 o
   9   8   3          4.93          4.91         2.75 o
  10   8   3         43.77         44.68         4.75 o
  -6   9   3          3.10          4.08         3.18 o
  -5   9   3         45.35         47.33         5.62 o
  -4   9   3         16.99         18.04         3.82 o
  -3   9   3        740.04        741.02        17.56 o
  -2   9   3        376.87        379.20        11.93 o
  -1   9   3         11.07          6.22         3.94 o
   0   9   3         41.11         38.16         6.11 o
   1   9   3          0.33          0.70         3.91 o
   2   9   3        151.67        119.61         7.78 o
   3   9   3        210.39        198.84         8.74 o
   4   9   3         50.78         52.50         5.75 o
   5   9   3         15.76         18.78         3.41 o
   6   9   3         63.57         66.22         6.35 o
   7   9   3         47.56         35.55         4.12 o
   8   9   3          2.28          0.73         4.34 o
   9   9   3         41.05         49.17         5.37 o
  10   9   3         77.97         75.73        10.40 o
  -5  10   3        189.49        203.13         6.90 o
  -4  10   3          0.20          0.52         4.06 o
  -3  10   3        179.68        203.04         8.12 o
  -2  10   3          6.32          7.03         3.82 o
  -1  10   3          0.05          5.21         4.37 o
   0  10   3        227.62        244.30         8.19 o
   1  10   3        182.21        175.37         6.38 o
   2  10   3          5.78          5.49         3.90 o
   3  10   3          9.48          8.11         4.20 o
   4  10   3        555.31        559.61        12.22 o
   5  10   3         33.70         29.43         4.66 o
   6  10   3        189.90        193.90         7.50 o
   7  10   3          2.18          4.28         3.18 o
   8  10   3          3.64          0.59         3.08 o
   9  10   3          3.16          4.52         3.66 o
  10  10   3          6.50          2.19         2.69 o
  -5  11   3          2.67          4.30         2.42 o
  -4  11   3         41.93         40.37         4.06 o
  -3  11   3          0.00          4.11         3.01 o
  -2  11   3         12.59         11.04         3.82 o
  -1  11   3          1.39         -0.34         4.06 o
   0  11   3        355.65        333.34        12.61 o
   1  11   3        105.75        105.02         6.52 o
   2  11   3        318.44        322.41        10.69 o
   3  11   3        823.26        805.77        19.11 o
   4  11   3        594.43        571.96        12.61 o
   5  11   3         23.06         21.03         6.77 o
   6  11   3        140.64        130.33         9.87 o
   7  11   3          4.30          4.67         3.51 o
   8  11   3         27.87         28.38         5.50 o
   9  11   3        181.39        170.27         5.20 o
  -4  12   3          2.27          1.04         3.33 o
  -3  12   3         18.39         24.34         5.82 o
  -2  12   3          0.09          0.94         2.50 o
  -1  12   3         10.85          8.10         4.10 o
   0  12   3          0.45         -0.86         3.57 o
   1  12   3         32.00         19.14         5.82 o
   2  12   3         52.77         55.92         6.45 o
   3  12   3         58.76         70.99         5.62 o
   4  12   3        105.20        124.33         6.02 o
   5  12   3        127.97        123.36         9.64 o
   6  12   3        100.64         97.25         5.82 o
   7  12   3         46.42         50.09         8.33 o
   8  12   3          0.37          0.00         2.62 o
   9  12   3         45.67         55.96         6.24 o
  -2  13   3         18.57         15.60         4.99 o
  -1  13   3          0.39         -6.28         8.43 o
   0  13   3          9.99          9.87         4.48 o
   1  13   3          6.86          6.49         4.48 o
   2  13   3         46.83         39.77         5.20 o
   3  13   3         51.69         59.67         5.25 o
   4  13   3         43.19         40.51         5.77 o
   5  13   3          9.88          8.44         2.90 o
   6  13   3         28.97         23.82         3.65 o
   7  13   3          4.29          3.47         3.43 o
   8  13   3         27.76         28.56         9.47 o
   1  14   3         23.14         12.90         7.28 o
   2  14   3        108.57        121.44         6.18 o
   3  14   3         17.48         11.98         4.30 o
   4  14   3         69.21         87.93         4.95 o
   5  14   3          9.71          8.77         2.75 o
   6  14   3         53.99         53.19         5.30 o
   2  15   3          8.17          3.54         4.16 o
   3  15   3         20.34         18.65         3.45 o
   4  15   3         96.22         98.83         5.87 o
  -5 -14   4         64.39         63.21         8.74 o
  -4 -14   4          1.10          1.44         2.72 o
  -3 -14   4          0.17          1.06         3.43 o
  -2 -14   4         27.63         26.67         4.47 o
  -1 -14   4         14.98         21.74         7.59 o
   0 -14   4         20.93         20.89         4.58 o
  -6 -13   4         42.91         47.39         5.07 o
  -5 -13   4        177.84        194.18         5.76 o
  -4 -13   4         39.67         37.07         5.04 o
  -3 -13   4          4.95          8.68         3.31 o
  -2 -13   4          0.47         -0.57         3.74 o
  -1 -13   4          1.75          3.86         5.10 o
   0 -13   4          3.97         -1.03         3.38 o
   1 -13   4         31.62         31.86         5.60 o
   2 -13   4         14.54         18.97         3.53 o
  -7 -12   4         62.76         77.92         6.55 o
  -6 -12   4        117.79        127.89         5.64 o
  -5 -12   4          9.46          9.25         2.87 o
  -4 -12   4        168.84        157.71         6.31 o
  -3 -12   4         12.98         15.73         3.35 o
  -2 -12   4        125.38        125.90         7.09 o
  -1 -12   4         49.22         44.21         5.57 o
   0 -12   4         53.86         60.89         5.48 o
   1 -12   4          8.12         17.31         5.75 o
   2 -12   4        237.60        292.86        12.79 o
   3 -12   4          4.93          0.39         6.55 o
   4 -12   4          5.04          7.49         3.95 o
  -8 -11   4          4.87          6.93         2.57 o
  -7 -11   4         11.91         14.57         3.09 o
  -6 -11   4        145.12        144.44        10.86 o
  -5 -11   4        172.17        184.23         8.95 o
  -4 -11   4         15.99         11.44         3.15 o
  -3 -11   4        135.71        135.08         6.41 o
  -2 -11   4          0.07         -1.28         3.24 o
  -1 -11   4         88.82         92.13         6.21 o
   0 -11   4         74.18         70.47         5.80 o
   1 -11   4          9.21          7.63         3.96 o
   2 -11   4        465.03        460.53        12.28 o
   3 -11   4         16.28         23.32         5.82 o
   4 -11   4          4.38          7.45         8.53 o
   5 -11   4          0.21         -3.74         3.74 o
  -9 -10   4          0.00          1.39         2.28 o
  -8 -10   4          9.78          7.46         4.68 o
  -7 -10   4          0.10          1.87         3.54 o
  -6 -10   4        107.97        110.40         6.49 o
  -5 -10   4         46.12         43.19         5.71 o
  -4 -10   4        110.43        132.74         8.54 o
  -3 -10   4         19.19         15.77         3.35 o
  -2 -10   4         62.17         78.85        11.17 o
  -1 -10   4         17.04         20.99         3.58 o
   0 -10   4          7.82          6.98         3.78 o
   1 -10   4         72.82         68.09         7.13 o
   2 -10   4         43.27         39.98         8.01 o
   3 -10   4        349.88        367.62        11.46 o
   4 -10   4         54.50         78.82         9.05 o
   5 -10   4          5.01          8.53         4.58 o
   6 -10   4         20.26         10.82         5.20 o
  -9  -9   4         32.34         33.88         9.75 o
  -8  -9   4         77.10         73.19         6.91 o
  -7  -9   4         70.92         88.10         6.56 o
  -6  -9   4        277.98        280.46         8.05 o
  -5  -9   4        139.83        123.33         6.89 o
  -4  -9   4        207.05        221.39         8.40 o
  -3  -9   4         35.77         30.49         4.20 o
  -2  -9   4        653.47        695.78        12.12 o
  -1  -9   4        406.44        377.34         8.96 o
   0  -9   4         29.37         28.02         3.81 o
   1  -9   4          6.22         10.47         3.78 o
   2  -9   4          1.48          5.85         4.03 o
   3  -9   4        103.63         91.67         6.99 o
   4  -9   4         70.99         49.30         8.11 o
   5  -9   4         33.71         47.81         6.50 o
   6  -9   4          2.70          3.95         4.99 o
  -9  -8   4          0.10          1.55         2.54 o
  -8  -8   4          8.88          4.13         2.91 o
  -7  -8   4        226.27        239.18         8.85 o
  -6  -8   4        152.69        165.91         8.07 o
  -5  -8   4         81.76         74.11         6.44 o
  -4  -8   4          3.03          4.22         3.28 o
  -3  -8   4          0.00          4.64         4.92 o
  -2  -8   4        104.47         95.36        10.83 o
  -1  -8   4         82.65         77.32         7.52 o
   0  -8   4          9.33         13.22         6.35 o
   1  -8   4        464.06        448.60        17.23 o
   2  -8   4          0.02          4.92         4.05 o
   3  -8   4         96.17         97.28         6.58 o
   4  -8   4        228.53        244.45         9.30 o
   5  -8   4          2.54         -3.68         5.12 o
   6  -8   4          2.23          5.41         5.82 o
   7  -8   4          0.53         -5.82         7.49 o
 -10  -7   4         12.76         11.21         2.99 o
  -9  -7   4          3.40          3.75         2.19 o
  -8  -7   4          3.27         -0.41         2.89 o
  -7  -7   4         55.47         59.33         9.52 o
  -6  -7   4        207.61        219.21         8.22 o
  -5  -7   4          0.60         -0.31         3.88 o
  -4  -7   4         17.30         17.72         3.42 o
  -3  -7   4        106.50        116.02         5.70 o
  -2  -7   4        209.46        193.63         8.29 o
  -1  -7   4        120.96        136.67         7.10 o
   0  -7   4        150.35        152.45         7.34 o
   1  -7   4         43.73         40.73         5.36 o
   2  -7   4        614.30        575.29        15.34 o
   3  -7   4         31.91         34.71         5.85 o
   4  -7   4         50.27         63.86         6.99 o
   5  -7   4         69.50         65.49         7.34 o
   6  -7   4         24.10         33.96         6.68 o
   7  -7   4         34.39         16.02         7.28 o
 -10  -6   4          1.65          0.57         2.02 o
  -9  -6   4          4.03          2.39         3.28 o
  -8  -6   4         13.33         13.14         3.68 o
  -7  -6   4          5.57         -0.31         3.15 o
  -6  -6   4        333.37        349.06        10.58 o
  -5  -6   4          0.01         -2.38         5.45 o
  -4  -6   4        316.35        325.02        16.32 o
  -3  -6   4          0.03          2.11         4.01 o
  -2  -6   4        171.64        143.78         6.18 o
  -1  -6   4        257.46        242.55        10.61 o
   0  -6   4        951.08        913.19        27.25 o
   1  -6   4          0.95         -1.26         4.26 o
   2  -6   4          0.28          3.29         4.11 o
   3  -6   4         18.08         16.36         4.07 o
   4  -6   4        137.97        133.20        10.12 o
   5  -6   4          1.81         11.45         4.75 o
   6  -6   4        110.96        104.36        12.47 o
   7  -6   4         20.76         23.30         8.53 o
 -10  -5   4          1.09          0.98         2.34 o
  -9  -5   4         72.14         81.98         4.73 o
  -8  -5   4        213.41        206.57         6.76 o
  -7  -5   4          9.25         -0.26         3.73 o
  -6  -5   4         24.80         23.02         7.29 o
  -5  -5   4          4.93          0.07         5.31 o
  -4  -5   4        110.89        130.21        14.41 o
  -3  -5   4        135.00        115.55         6.39 o
  -2  -5   4        584.36        579.11         8.87 o
  -1  -5   4        245.48        232.35         9.15 o
   0  -5   4        865.09        927.96        26.21 o
   1  -5   4        164.81        178.06         8.74 o
   2  -5   4        128.85        105.29         8.10 o
   3  -5   4        512.50        524.26        20.18 o
   4  -5   4        181.75        185.97        11.18 o
   5  -5   4          1.09         -2.21         4.43 o
   6  -5   4         86.50        101.54        24.12 o
   7  -5   4         30.20         58.25        14.56 o
 -10  -4   4         16.38         30.30         4.92 o
  -9  -4   4          4.32          3.53         2.80 o
  -8  -4   4        150.13        158.00         5.93 o
  -7  -4   4         62.10         58.12         6.22 o
  -6  -4   4        115.00         98.11         7.40 o
  -5  -4   4          0.68         -3.16         4.39 o
  -4  -4   4         93.62         75.63         9.10 o
  -3  -4   4         44.47         29.36         4.44 o
  -2  -4   4       2167.78       2343.82        30.45 o
  -1  -4   4         36.33         40.30         3.85 o
   0  -4   4        254.38        242.71         6.24 o
   1  -4   4          0.69          1.20         1.69 o
   4  -4   4        188.85        186.67        14.39 o
   5  -4   4         14.43         16.96         5.61 o
   6  -4   4         86.01         88.19         8.02 o
   7  -4   4        178.07        166.61        15.81 o
 -10  -3   4          0.34         -0.66         2.00 o
  -9  -3   4        288.52        280.40         7.72 o
  -8  -3   4         53.10         52.05         5.05 o
  -7  -3   4        139.46        135.28         6.90 o
  -6  -3   4          4.08          3.92         5.12 o
  -5  -3   4        280.08        259.06         9.21 o
  -4  -3   4         69.49         90.75         5.73 o
  -3  -3   4        402.33        454.82         7.27 o
  -2  -3   4        251.99        300.94         4.91 o
  -1  -3   4          2.14          6.37         0.78 o
   0  -3   4         95.36         68.64         2.78 o
   1  -3   4         22.23         23.97         3.33 o
   2  -3   4        293.62        304.13        10.82 o
   3  -3   4        566.76        543.85        15.12 o
   4  -3   4         97.49         88.05         6.98 o
   5  -3   4         26.93         24.55         4.21 o
   6  -3   4         12.77         10.34         4.34 o
   7  -3   4         97.83         97.47         8.20 o
 -10  -2   4          0.22         -0.40         2.12 o
  -9  -2   4          9.70          9.20         2.86 o
  -8  -2   4        317.51        310.21         8.63 o
  -7  -2   4         37.06         34.78         5.55 o
  -6  -2   4          0.97          6.49         3.74 o
  -5  -2   4         60.69         58.73         4.64 o
  -4  -2   4        433.65        403.64        11.34 o
  -3  -2   4       1450.74       1511.53        20.11 o
  -2  -2   4         30.22         19.90         1.54 o
  -1  -2   4       2396.52       2345.47        29.96 o
   0  -2   4          0.19         -0.52         0.88 o
   1  -2   4         79.69         69.07         3.74 o
   2  -2   4        133.59        151.01         6.45 o
   3  -2   4         60.07         46.12         3.82 o
   4  -2   4       2407.52       2655.90        40.59 o
   5  -2   4          3.89          0.70         4.33 o
   6  -2   4        148.87        157.22         8.23 o
   7  -2   4         61.36         79.43         6.26 o
   8  -2   4        353.29        314.00        18.19 o
 -10  -1   4         18.45         16.84         2.60 o
  -9  -1   4         44.66         48.17         4.25 o
  -8  -1   4          6.42          0.58         3.26 o
  -7  -1   4        166.71        181.59         7.58 o
  -6  -1   4        125.79        130.00        13.31 o
  -5  -1   4        312.56        310.45         9.10 o
  -4  -1   4       3427.80       3547.88        93.82 o
  -3  -1   4        122.40        138.47         5.71 o
  -2  -1   4       1493.67       1629.38        21.18 o
  -1  -1   4       1038.88       1078.56        16.21 o
   0  -1   4         24.93         22.33         1.39 o
   1  -1   4          0.25          0.30         0.41 o
   2  -1   4       3569.56       3775.52        55.53 o
   3  -1   4        346.94        328.10         6.28 o
   4  -1   4         62.86         56.30         4.24 o
   5  -1   4        363.65        373.38         8.45 o
   6  -1   4          4.96          1.64         3.59 o
   7  -1   4        155.29        136.31         6.34 o
   8  -1   4         12.22         14.04         3.84 o
   9  -1   4          2.81          4.24         4.04 o
 -10   0   4        100.55        101.23         3.88 o
  -9   0   4          2.54          4.41         2.42 o
  -8   0   4        104.19        114.83         5.91 o
  -7   0   4         13.68          9.67         3.58 o
  -6   0   4        202.15        210.39         7.72 o
  -5   0   4        905.73        911.92        16.89 o
  -4   0   4         24.05         13.73         4.99 o
  -3   0   4        260.33        229.29         7.34 o
  -2   0   4         81.55         82.38         4.99 o
  -1   0   4        244.11        206.45         3.61 o
   0   0   4       1667.76       1771.26        22.75 o
   1   0   4       2915.52       3044.83        38.69 o
   2   0   4         11.54          7.42         0.93 o
   3   0   4        157.68        196.18         3.80 o
   4   0   4        626.19        655.31        11.65 o
   5   0   4        885.64        841.05        19.06 o
   6   0   4         15.87         17.45         3.25 o
   7   0   4         32.89         36.18         3.69 o
   8   0   4         39.23         49.68         5.44 o
   9   0   4          2.62          0.35         5.28 o
  10   0   4          9.70          9.99         5.44 o
  -9   1   4         16.05          8.71         2.41 o
  -8   1   4        145.47        152.26        13.52 o
  -7   1   4          5.44          2.56         3.63 o
  -6   1   4         70.77         81.18         6.28 o
  -5   1   4        238.73        223.97         7.76 o
  -4   1   4         36.66         45.05         6.00 o
  -3   1   4        268.69        294.76        11.86 o
  -2   1   4        301.62        335.31        11.44 o
  -1   1   4       1289.94       1353.17        25.60 o
   0   1   4       1609.67       1608.13        20.75 o
   1   1   4        191.59        207.17         3.92 o
   2   1   4        858.66        886.23        13.85 o
   3   1   4          1.67          0.35         1.08 o
   4   1   4        598.60        625.59         9.72 o
   5   1   4       3784.02       3855.95        74.92 o
   6   1   4        486.96        480.78        11.16 o
   7   1   4         21.37         20.05         3.12 o
   8   1   4          3.00         10.43         3.33 o
   9   1   4          6.43          7.06         3.33 o
  10   1   4          9.65         21.47         6.92 o
  -9   2   4         36.89         36.43         4.30 o
  -8   2   4          0.00          2.52         2.79 o
  -7   2   4          4.98          7.62         3.15 o
  -6   2   4         16.15          9.23         3.61 o
  -5   2   4         81.78         82.93         5.64 o
  -4   2   4         73.63         82.95         9.57 o
  -3   2   4        389.02        436.21        16.02 o
  -2   2   4        101.03        113.36         6.66 o
  -1   2   4          3.60         13.82         2.49 o
   0   2   4         12.36         12.53         1.21 o
   1   2   4        306.62        270.14         4.28 o
   2   2   4       1673.19       1732.41        22.73 o
   3   2   4       1559.62       1652.89        27.90 o
   4   2   4         45.15         49.49         3.22 o
   5   2   4        344.86        329.80        14.73 o
   6   2   4         33.64         38.26         4.18 o
   7   2   4        736.82        756.28        14.14 o
   8   2   4        270.79        278.34         6.83 o
   9   2   4          0.35         -0.71         2.97 o
  10   2   4        125.63        118.85         9.70 o
  11   2   4          9.62          3.12         4.58 o
  -9   3   4         25.77         25.01         9.36 o
  -8   3   4        257.04        272.98        14.74 o
  -7   3   4          5.14          2.81         3.13 o
  -6   3   4         28.99         30.33         3.84 o
  -5   3   4         17.71         20.89         4.48 o
  -4   3   4        178.32        185.01         6.58 o
  -3   3   4        110.88         93.46         7.75 o
  -2   3   4        774.98        843.91        25.17 o
  -1   3   4        610.76        633.61        13.68 o
   0   3   4         84.97         96.48         2.20 o
   1   3   4       1416.53       1349.46        17.94 o
   2   3   4        797.08        832.35        11.62 o
   3   3   4        497.34        491.78         7.77 o
   4   3   4        172.84        177.15         5.21 o
   5   3   4        257.53        234.37         7.94 o
   6   3   4         40.69         32.93         3.18 o
   7   3   4         12.18         10.75         2.79 o
   8   3   4          5.93          2.76         2.75 o
   9   3   4         38.09         43.27         5.32 o
  10   3   4         10.34          6.88         2.73 o
  11   3   4         40.69         32.25         6.45 o
  -9   4   4         47.62         37.29         4.00 o
  -8   4   4        115.38        107.52         6.01 o
  -7   4   4          2.13         -0.44         5.41 o
  -6   4   4         81.13         81.86         5.34 o
  -5   4   4        512.33        535.54        10.22 o
  -4   4   4         87.62         77.62         5.25 o
  -3   4   4         93.48         91.50         5.57 o
  -2   4   4        213.18        237.97        11.65 o
  -1   4   4         97.55         85.29         6.45 o
   0   4   4          1.21         -0.39         1.01 o
   1   4   4        328.97        361.94         5.92 o
   2   4   4        140.06        141.72         3.44 o
   3   4   4          0.40          1.44         1.29 o
   4   4   4        101.29         77.19         5.05 o
   5   4   4        107.01        103.78         4.70 o
   6   4   4        244.16        247.64         6.96 o
   7   4   4         56.10         53.33         4.08 o
   8   4   4         34.00         33.66         3.89 o
   9   4   4        256.77        259.36         7.25 o
  10   4   4         59.49         60.87         4.15 o
  11   4   4         40.24         47.15         5.14 o
  -8   5   4         70.93         64.62         6.49 o
  -7   5   4         12.61         12.66         6.23 o
  -6   5   4        109.28        106.73         5.36 o
  -5   5   4          1.07         -0.92         3.07 o
  -4   5   4        157.11        168.19         7.34 o
  -3   5   4         18.22          6.11         3.30 o
  -2   5   4         55.53         51.22         5.40 o
  -1   5   4          1.35          1.06         1.89 o
   0   5   4        809.81        903.10        14.70 o
   1   5   4        586.72        652.81        11.27 o
   2   5   4         36.81         36.41         4.56 o
   3   5   4          2.93          4.56         2.23 o
   4   5   4          8.63         16.78         3.42 o
   5   5   4          4.66          3.70         4.28 o
   6   5   4          0.58          2.18         3.15 o
   7   5   4         61.21         52.51         4.07 o
   8   5   4        272.88        278.37        10.65 o
   9   5   4         92.00         94.50         5.51 o
  10   5   4          1.94          1.78         2.36 o
  11   5   4          7.73          6.58         5.26 o
  -8   6   4        110.87        107.09         5.15 o
  -7   6   4         82.77         95.50         5.25 o
  -6   6   4        168.22        159.55         8.07 o
  -5   6   4         72.93         63.19         5.75 o
  -4   6   4         91.20         84.64         6.00 o
  -3   6   4         91.53         92.74         6.14 o
  -2   6   4        131.57        127.83         6.42 o
  -1   6   4          5.51          5.72         3.84 o
   0   6   4        269.51        269.60         6.91 o
   1   6   4        521.24        515.20        10.01 o
   2   6   4        289.01        305.04         8.92 o
   3   6   4         87.34        113.55         6.60 o
   4   6   4        749.73        745.47        12.47 o
   5   6   4         12.46         12.88         2.87 o
   6   6   4         35.54         41.11         3.78 o
   7   6   4        106.86         87.18         5.51 o
   8   6   4         81.52         88.43         5.08 o
   9   6   4          0.52          1.48         5.62 o
  10   6   4          0.05          2.79         2.37 o
  11   6   4          2.93         -0.90         2.75 o
  -7   7   4          0.04          2.20         2.75 o
  -6   7   4          0.01         -2.46         2.78 o
  -5   7   4          1.04         -1.16         3.66 o
  -4   7   4        120.78        131.49         6.41 o
  -3   7   4         31.54         39.29         4.96 o
  -2   7   4          0.62         -0.23         3.67 o
  -1   7   4        110.17        118.94        13.47 o
   0   7   4          9.00         -1.27         3.94 o
   1   7   4        112.03         97.33        17.26 o
   2   7   4          0.57         -3.12         5.82 o
   3   7   4         28.25         55.74         7.77 o
   4   7   4        679.21        653.40        13.84 o
   5   7   4         91.05         85.39         6.87 o
   6   7   4          3.46          2.21         3.15 o
   7   7   4         26.03         18.25         4.46 o
   8   7   4        161.33        156.21         5.97 o
   9   7   4         16.80         12.24         2.67 o
  10   7   4        157.81        164.26         5.65 o
  -7   8   4          4.50          6.45         3.54 o
  -6   8   4        106.69        109.68         4.81 o
  -5   8   4         31.13         33.88         4.80 o
  -4   8   4          4.67          6.95         3.10 o
  -3   8   4         60.36         56.21         5.83 o
  -2   8   4        248.85        254.90         7.93 o
  -1   8   4         36.43         30.03         4.93 o
   0   8   4        564.78        557.21        14.61 o
   1   8   4        317.05        312.67         9.21 o
   2   8   4       1616.70       1554.85        25.97 o
   3   8   4         45.80         47.78         9.99 o
   4   8   4        190.69        197.68         7.90 o
   5   8   4         16.83         24.54         4.71 o
   6   8   4         47.29         48.89         4.95 o
   7   8   4          6.04          2.71         3.34 o
   8   8   4        234.94        239.02         6.72 o
   9   8   4          1.37         -1.58         2.16 o
  10   8   4         20.89         26.56         3.13 o
  -6   9   4          9.43          9.01         3.08 o
  -5   9   4         86.59         85.49         5.62 o
  -4   9   4         72.09         79.80         6.01 o
  -3   9   4        177.88        172.99         7.78 o
  -2   9   4        579.25        557.46        14.69 o
  -1   9   4         85.49         78.06         7.04 o
   0   9   4         26.17         27.10         4.62 o
   1   9   4         10.49         13.86         5.06 o
   2   9   4          2.06          4.60         4.62 o
   3   9   4        225.98        253.23         9.47 o
   4   9   4         88.48        102.29         6.02 o
   5   9   4          1.16          0.46         3.33 o
   6   9   4        196.31        204.25         7.42 o
   7   9   4          2.05         -1.34         2.80 o
   8   9   4          5.62          7.93         2.87 o
   9   9   4          6.53          1.70         2.55 o
  10   9   4          0.02         -3.63         3.63 o
  -5  10   4         32.69         40.24         4.12 o
  -4  10   4          4.87          5.41         2.94 o
  -3  10   4         72.29         68.25        10.09 o
  -2  10   4        217.59        198.84         8.17 o
  -1  10   4        521.03        539.63        14.77 o
   0  10   4        195.23        192.47         8.79 o
   1  10   4          0.22         -2.23         3.13 o
   2  10   4         88.34         89.76         7.55 o
   3  10   4          7.79          8.25         4.26 o
   4  10   4         31.77         38.66         4.66 o
   5  10   4         47.04         42.63         4.77 o
   6  10   4        419.22        402.72         9.04 o
   7  10   4          3.78         -0.57         3.10 o
   8  10   4         29.10         37.87         5.04 o
   9  10   4         12.19         10.68         2.69 o
  10  10   4         34.90         30.63         4.56 o
  -4  11   4          7.58          4.05         2.24 o
  -3  11   4         20.06         31.79         4.68 o
  -2  11   4          0.07          1.73         3.29 o
  -1  11   4          0.88         -1.94         4.03 o
   0  11   4         11.20         10.19         3.63 o
   1  11   4         77.23         75.38         6.31 o
   2  11   4        151.40        152.19         8.53 o
   3  11   4        140.27        147.61        14.15 o
   4  11   4         15.51         20.51         3.74 o
   5  11   4        178.98        196.34         7.24 o
   6  11   4        372.03        370.77        18.95 o
   7  11   4         84.54         74.62         6.44 o
   8  11   4         29.00         26.48         6.66 o
   9  11   4          3.40          4.91         2.43 o
  -3  12   4          8.56          9.00         6.45 o
  -2  12   4         21.28         12.98         2.80 o
  -1  12   4          5.25         12.67         3.73 o
   0  12   4         11.23         13.25         6.45 o
   1  12   4         52.12         46.26        11.03 o
   2  12   4        404.32        374.00        16.43 o
   3  12   4         36.81         31.11         4.91 o
   4  12   4        188.17        169.83         9.19 o
   5  12   4         49.81         56.75         7.15 o
   6  12   4          1.07         -1.66         4.12 o
   7  12   4         20.19         19.84         3.35 o
   8  12   4          1.10          0.86         2.69 o
  -2  13   4         26.01         24.13         6.03 o
  -1  13   4          3.93          4.94         4.26 o
   0  13   4         72.32         79.91         9.15 o
   1  13   4          4.76          3.33         5.62 o
   2  13   4         60.66         73.51        10.23 o
   3  13   4         13.22         11.54         3.04 o
   4  13   4        320.54        355.53         8.51 o
   5  13   4          6.11          6.60         2.97 o
   6  13   4         35.78         38.55         5.41 o
   7  13   4          4.77          5.85         2.69 o
   8  13   4          5.48          4.22         2.50 o
   0  14   4          7.86         23.62         8.84 o
   1  14   4          0.95         -0.70         5.30 o
   2  14   4          0.94          1.31         2.91 o
   3  14   4         18.94         27.91         5.88 o
   4  14   4          0.01          1.33         2.81 o
   5  14   4         83.40         91.48         5.44 o
   6  14   4         61.56         60.34         4.38 o
  -4 -14   5          5.75          5.59         2.99 o
  -3 -14   5          1.88          3.76         3.08 o
  -2 -14   5         16.24         12.27         3.08 o
  -1 -14   5          0.46          2.70         3.54 o
  -6 -13   5         56.30         46.65         4.68 o
  -5 -13   5         38.89         42.62         4.39 o
  -4 -13   5         14.87          8.29         2.92 o
  -3 -13   5         45.09         39.29         4.56 o
  -2 -13   5         13.57         11.13         3.37 o
  -1 -13   5        142.44        162.18         7.20 o
   0 -13   5          4.44          1.59         2.95 o
   1 -13   5          1.66          4.19         3.27 o
   2 -13   5         14.52         10.42         3.31 o
  -7 -12   5          1.42          2.13         2.70 o
  -6 -12   5         32.99         27.22         6.66 o
  -5 -12   5          9.86         13.12         3.00 o
  -4 -12   5         87.43         90.93         7.01 o
  -3 -12   5          2.65          3.92         3.09 o
  -2 -12   5         15.83         14.16         3.40 o
  -1 -12   5          0.98          5.15         3.10 o
   0 -12   5        183.90        206.34         6.92 o
   1 -12   5         41.00         48.76         5.21 o
   2 -12   5         25.88         21.75         3.52 o
   3 -12   5          3.39          2.37         3.23 o
  -8 -11   5         28.71         24.04         3.85 o
  -7 -11   5         74.07         74.77         5.07 o
  -6 -11   5         24.01         23.62         5.72 o
  -5 -11   5          8.08          1.53         3.03 o
  -4 -11   5         18.52         18.75         4.27 o
  -3 -11   5        341.89        335.78         8.64 o
  -2 -11   5        111.29        105.13         6.02 o
  -1 -11   5         32.23         30.90         7.00 o
   0 -11   5        208.26        222.43         8.27 o
   1 -11   5        256.38        267.60        10.76 o
   2 -11   5         38.69         40.98         6.45 o
   3 -11   5          1.69          1.01         3.52 o
   4 -11   5         92.17         77.12         5.54 o
  -8 -10   5         58.29         64.94         4.70 o
  -7 -10   5          3.71          4.79         3.08 o
  -6 -10   5         97.75        108.95         6.98 o
  -5 -10   5         87.61         86.24         6.96 o
  -4 -10   5        154.34        157.74         6.68 o
  -3 -10   5         14.17          9.07         3.41 o
  -2 -10   5        214.35        223.33         7.19 o
  -1 -10   5        165.93        176.74         6.33 o
   0 -10   5         11.82          9.24         3.22 o
   1 -10   5          5.08          2.95         3.48 o
   2 -10   5         22.29         26.24         8.01 o
   3 -10   5         49.05         43.42         6.09 o
   4 -10   5         30.86         24.39         5.30 o
   5 -10   5         15.86          7.30         3.95 o
  -9  -9   5         28.89         31.51         4.05 o
  -8  -9   5          2.60          2.63         3.01 o
  -7  -9   5          5.99          6.06         2.98 o
  -6  -9   5          1.82          5.87         3.25 o
  -5  -9   5        563.43        547.07        15.00 o
  -4  -9   5         17.36         15.57         3.69 o
  -3  -9   5         11.63          9.46         3.51 o
  -2  -9   5         83.63         83.12         5.79 o
  -1  -9   5        202.78        194.18         6.64 o
   0  -9   5          8.24          6.45         3.26 o
   1  -9   5        297.65        309.16         8.90 o
   2  -9   5          7.57         10.92         4.36 o
   3  -9   5          3.36          0.64         3.79 o
   4  -9   5         25.95         31.24         7.07 o
   5  -9   5         14.60         12.66         4.14 o
   6  -9   5         34.98         44.52         9.57 o
  -9  -8   5         26.87         17.76         3.05 o
  -8  -8   5         29.00         31.25         3.96 o
  -7  -8   5         12.30          8.47         5.32 o
  -6  -8   5         41.04         41.24         6.46 o
  -5  -8   5         89.52         80.24         6.70 o
  -4  -8   5         26.08         20.67         3.43 o
  -3  -8   5          2.24          1.81         4.02 o
  -2  -8   5          1.35          8.55         5.39 o
  -1  -8   5        183.62        187.19         8.59 o
   0  -8   5        456.35        487.93        11.16 o
   1  -8   5        106.41        109.07         6.57 o
   2  -8   5        206.78        251.39        11.89 o
   3  -8   5        222.78        219.85         8.02 o
   4  -8   5         88.79         85.67         7.39 o
   5  -8   5        107.51        116.70         7.46 o
   6  -8   5          2.28         -2.89         4.15 o
  -9  -7   5          0.04         -2.50         3.06 o
  -8  -7   5         48.92         39.26         4.23 o
  -7  -7   5         85.69         81.52         5.24 o
  -6  -7   5        464.53        444.48        14.77 o
  -5  -7   5          0.14         -0.04         3.59 o
  -4  -7   5        158.11        162.83         6.47 o
  -3  -7   5        148.37        122.61         6.11 o
  -2  -7   5        186.90        200.20        11.80 o
  -1  -7   5          6.96          1.15         3.39 o
   0  -7   5        246.86        260.53         8.09 o
   1  -7   5          0.24          0.13         5.41 o
   2  -7   5        147.20        141.08        15.91 o
   3  -7   5        105.05         91.12         8.88 o
   4  -7   5         50.03         47.40         6.38 o
   5  -7   5         12.12         11.80         6.66 o
   6  -7   5        110.57        111.06         8.23 o
   7  -7   5        137.61        106.08        12.69 o
  -9  -6   5          1.45          3.31         2.30 o
  -8  -6   5         34.91         25.38         3.11 o
  -7  -6   5          0.14         -0.50         3.22 o
  -6  -6   5          5.30         -2.30         3.59 o
  -5  -6   5        446.70        438.44        11.45 o
  -4  -6   5         11.89         14.71         4.20 o
  -3  -6   5          0.06          4.01         3.16 o
  -2  -6   5         12.07         12.31         3.63 o
  -1  -6   5        964.26        971.42        15.02 o
   0  -6   5         22.50         12.35         3.95 o
   1  -6   5         88.84         69.28         6.09 o
   2  -6   5         90.08         93.04         6.64 o
   3  -6   5        631.27        601.85        12.72 o
   4  -6   5         17.79         12.20         4.94 o
   5  -6   5         16.50         19.81         4.46 o
   6  -6   5         64.48         71.77         7.46 o
   7  -6   5         10.56         17.23         6.03 o
 -10  -5   5         17.30         22.21         5.60 o
  -9  -5   5         22.25         30.05         3.81 o
  -8  -5   5          0.78          0.93         3.66 o
  -7  -5   5         62.82         70.86         5.69 o
  -6  -5   5          1.99          1.64         3.97 o
  -5  -5   5          0.17          1.38         3.62 o
  -4  -5   5        531.56        558.83        15.12 o
  -3  -5   5        126.20        145.30         6.67 o
  -2  -5   5          0.11          1.63         3.49 o
  -1  -5   5         33.16         31.86         4.71 o
   0  -5   5        961.20       1074.26        21.99 o
   1  -5   5         24.61         33.91         8.11 o
   2  -5   5       1347.85       1373.30        23.01 o
   3  -5   5        750.83        780.16        15.07 o
   4  -5   5          3.53          1.47         4.07 o
   5  -5   5        164.63        157.36         7.94 o
   6  -5   5          9.29         15.96         5.70 o
   7  -5   5         89.52         54.17         9.33 o
 -10  -4   5         70.29         66.13         3.60 o
  -9  -4   5        198.15        193.53         5.29 o
  -8  -4   5         55.99         42.86         6.33 o
  -7  -4   5        151.52        161.87         6.52 o
  -6  -4   5        110.83        122.88         6.79 o
  -5  -4   5         47.75         63.84         6.09 o
  -4  -4   5          6.52          3.00         4.88 o
  -3  -4   5        733.31        767.47        16.46 o
  -2  -4   5       1745.87       1775.85        27.11 o
  -1  -4   5         10.57          6.16         2.03 o
   0  -4   5         79.96         90.19        14.35 o
   1  -4   5        388.93        345.79        16.02 o
   2  -4   5        448.97        449.11        17.27 o
   3  -4   5         51.64         58.91         4.93 o
   4  -4   5         32.38         41.89         4.55 o
   5  -4   5          0.03          5.63         4.46 o
   6  -4   5          0.59          6.28         4.01 o
   7  -4   5         59.39         49.96         8.38 o
 -10  -3   5          3.08          2.61         1.90 o
  -9  -3   5         36.45         40.50         3.98 o
  -8  -3   5          0.14          0.22         3.11 o
  -7  -3   5         13.63         18.87         3.68 o
  -6  -3   5         11.14          9.05         3.44 o
  -5  -3   5        125.54        119.41         6.61 o
  -4  -3   5          0.06         -2.86         4.05 o
  -3  -3   5        613.98        592.29        16.06 o
  -2  -3   5        125.75        129.15         3.07 o
  -1  -3   5        539.46        489.65         8.88 o
   0  -3   5        363.59        418.48         9.26 o
   1  -3   5          2.04         -1.25         2.91 o
   2  -3   5         50.26         47.43         8.11 o
   3  -3   5          0.01         13.73         6.24 o
   4  -3   5         90.65         80.52         6.34 o
   5  -3   5        463.93        454.12         9.49 o
   6  -3   5          5.18         -0.95         4.12 o
   7  -3   5         57.48         61.21         7.65 o
   8  -3   5          0.31         -2.86        11.34 o
 -10  -2   5          6.19         10.35         4.50 o
  -9  -2   5         46.85         52.21         4.06 o
  -8  -2   5          5.30          1.74         3.26 o
  -7  -2   5        445.96        465.82        11.58 o
  -6  -2   5         30.97         31.37         7.27 o
  -5  -2   5        842.40        822.77        23.57 o
  -4  -2   5        202.06        223.15         8.61 o
  -3  -2   5         99.86         95.18         4.44 o
  -2  -2   5        586.72        589.30         7.78 o
  -1  -2   5        384.04        433.85         5.82 o
   0  -2   5        361.57        421.44        12.69 o
   1  -2   5        911.11        926.09        25.59 o
   2  -2   5        202.97        176.43         5.95 o
   3  -2   5        282.90        290.45         9.99 o
   4  -2   5         81.70         80.59         6.12 o
   5  -2   5         70.37         72.90         5.82 o
   6  -2   5        675.80        701.58        14.20 o
   7  -2   5         54.81         45.16         6.47 o
   8  -2   5          0.03         -1.00         4.35 o
 -10  -1   5          0.13         -0.87         1.96 o
  -9  -1   5          7.43          2.21         2.16 o
  -8  -1   5         21.34         32.87         7.60 o
  -7  -1   5          3.58         -1.54         4.43 o
  -6  -1   5         21.31         19.09         3.77 o
  -5  -1   5          0.07          4.69         3.78 o
  -4  -1   5         25.89         27.98        13.73 o
  -3  -1   5        131.57        154.08         7.30 o
  -2  -1   5        385.51        381.74         9.70 o
  -1  -1   5          0.00          6.94         2.91 o
   0  -1   5        361.40        328.93         6.91 o
   1  -1   5         35.88         38.12         1.52 o
   2  -1   5        193.11        214.80         3.67 o
   3  -1   5        545.22        573.68        12.30 o
   4  -1   5         29.17         31.38         5.30 o
   5  -1   5        260.54        226.55        15.49 o
   6  -1   5          6.39          7.54         3.34 o
   7  -1   5        293.13        317.67         8.10 o
   8  -1   5         25.13         31.86         4.68 o
   9  -1   5         18.21         21.08         5.15 o
  -9   0   5          0.02          0.76         2.15 o
  -8   0   5          0.81          2.57         2.52 o
  -7   0   5        217.99        218.64         7.71 o
  -6   0   5        696.40        710.63        14.52 o
  -5   0   5         48.39         44.17         5.04 o
  -4   0   5        449.27        443.44        10.67 o
  -3   0   5          3.71          6.45         3.74 o
  -2   0   5        804.96        855.05        23.40 o
  -1   0   5        677.55        736.55        11.44 o
   0   0   5        387.19        447.96         6.42 o
   1   0   5        187.90        174.56         3.12 o
   2   0   5        541.92        593.45         8.47 o
   3   0   5        391.42        418.91         7.78 o
   4   0   5        249.30        259.56         6.76 o
   5   0   5        820.15        835.65        14.59 o
   6   0   5         80.57         94.75         5.33 o
   7   0   5        485.06        477.95         9.73 o
   8   0   5          2.54          6.45         3.35 o
   9   0   5         13.29         12.01         3.54 o
  10   0   5          4.95          3.19         5.23 o
  -9   1   5        120.21        121.30         4.80 o
  -8   1   5          4.11          8.58         2.72 o
  -7   1   5         15.87          7.93         3.16 o
  -6   1   5         52.76         58.82         5.88 o
  -5   1   5        168.76        151.34         7.45 o
  -4   1   5        239.70        223.33        13.45 o
  -3   1   5         85.11         74.68         8.95 o
  -2   1   5       1011.67        944.24        48.67 o
  -1   1   5          6.67          7.32         1.60 o
   0   1   5        185.11        143.03         2.77 o
   1   1   5        643.99        682.91        10.89 o
   2   1   5       1579.79       1573.41        29.27 o
   3   1   5          2.06          4.43         1.39 o
   4   1   5        663.86        669.24        10.56 o
   5   1   5        154.87        144.65         6.36 o
   6   1   5         20.81         28.19         4.20 o
   7   1   5        241.05        238.31         6.97 o
   8   1   5         34.09         27.15         3.35 o
   9   1   5          0.16         -0.30         2.99 o
  10   1   5          1.29         -1.63         2.87 o
  -9   2   5         21.43         22.05         5.20 o
  -8   2   5         44.22         41.01         5.45 o
  -7   2   5         40.85         34.73         4.18 o
  -6   2   5        118.25        127.89         5.93 o
  -5   2   5          0.46          1.15         3.45 o
  -4   2   5        132.40        138.36         6.25 o
  -3   2   5        827.20        834.59        16.81 o
  -2   2   5        218.11        209.78        16.54 o
  -1   2   5        139.00        127.63        11.75 o
   0   2   5       1911.04       2043.46        26.51 o
   1   2   5          9.02          5.69         1.07 o
   2   2   5         14.62         16.96         2.17 o
   3   2   5        249.29        271.03         5.95 o
   4   2   5        657.78        658.13        10.55 o
   5   2   5         20.84         27.88         3.77 o
   6   2   5         25.52         26.31         3.22 o
   7   2   5        360.57        361.35         7.59 o
   8   2   5         48.97         49.14         4.45 o
   9   2   5          0.16         -0.34         2.79 o
  10   2   5          0.47          0.45         2.63 o
  -9   3   5         29.65         27.51         3.85 o
  -8   3   5         93.64         83.51         5.57 o
  -7   3   5        407.79        414.43        12.20 o
  -6   3   5        781.72        762.37        15.11 o
  -5   3   5        146.62        152.56         5.47 o
  -4   3   5        125.19        124.92         5.65 o
  -3   3   5        929.43        893.84        12.66 o
  -2   3   5        168.23        163.40         7.82 o
  -1   3   5       2135.08       2269.78        43.24 o
   0   3   5        356.62        367.30         6.88 o
   1   3   5        284.18        303.75         6.04 o
   2   3   5        292.69        285.33         7.03 o
   3   3   5        403.49        396.06         6.99 o
   4   3   5          3.89          2.49         2.75 o
   5   3   5         36.15         27.05         3.18 o
   6   3   5          2.21          2.13         2.72 o
   7   3   5        128.58        146.37         5.34 o
   8   3   5          6.84          7.14         2.74 o
   9   3   5         97.32         96.62        10.57 o
  10   3   5         22.30         23.39         3.88 o
  11   3   5          2.28          0.21         4.16 o
  -8   4   5          0.00         -1.01         2.69 o
  -7   4   5        147.50        142.47         5.97 o
  -6   4   5        587.35        626.85        11.15 o
  -5   4   5        496.40        495.69         9.76 o
  -4   4   5         57.12         49.31         4.86 o
  -3   4   5        109.95        111.92         5.62 o
  -2   4   5        286.42        298.46         9.04 o
  -1   4   5         11.02          5.20         3.74 o
   0   4   5        190.41        184.79         5.71 o
   1   4   5        152.47        175.07         4.08 o
   2   4   5        179.83        176.23         5.48 o
   3   4   5         42.86         41.52         3.79 o
   4   4   5        599.14        590.88        11.51 o
   5   4   5          3.96          2.09         2.75 o
   6   4   5          1.55          2.45         3.12 o
   7   4   5        364.50        373.11         7.54 o
   8   4   5          9.14          9.56         2.88 o
   9   4   5        195.09        215.16         9.65 o
  10   4   5          2.42          0.34         2.82 o
  11   4   5          4.46          3.54         3.54 o
  -8   5   5         39.27         32.26         4.54 o
  -7   5   5          7.05          3.71         3.10 o
  -6   5   5         25.56         24.82         5.51 o
  -5   5   5          0.30          2.48         3.00 o
  -4   5   5          6.40          6.52         3.04 o
  -3   5   5          2.13          4.64         2.99 o
  -2   5   5         37.81         34.81         4.22 o
  -1   5   5        300.56        310.24        10.60 o
   0   5   5         64.04         76.51         6.88 o
   1   5   5        197.42        180.61         5.28 o
   2   5   5         36.01         38.70         3.65 o
   3   5   5       1116.20       1083.58        18.33 o
   4   5   5        521.97        513.74        10.67 o
   5   5   5        324.11        342.34         7.12 o
   6   5   5          1.16          3.85         2.61 o
   7   5   5        130.68        132.23         5.18 o
   8   5   5         55.26         48.60         4.50 o
   9   5   5          5.91          0.77         3.02 o
  10   5   5         45.80         52.21         4.26 o
  11   5   5         54.83         38.69         5.82 o
  -7   6   5         13.42          9.54         2.99 o
  -6   6   5         40.22         50.15         6.62 o
  -5   6   5        112.11        111.11         5.86 o
  -4   6   5        565.79        579.87        12.91 o
  -3   6   5        330.90        347.35         9.18 o
  -2   6   5        415.20        426.59        10.05 o
  -1   6   5         10.94         11.56         3.69 o
   0   6   5        198.00        168.79        10.40 o
   1   6   5         38.00         55.16         8.32 o
   2   6   5         70.56         54.71         8.74 o
   3   6   5        458.91        462.93        10.68 o
   4   6   5          9.38         11.75         3.78 o
   5   6   5         35.84         35.98         3.46 o
   6   6   5         28.08         26.37         3.03 o
   7   6   5        136.91        146.86         6.03 o
   8   6   5         13.29         13.24         3.72 o
   9   6   5         17.29          9.42         2.64 o
  10   6   5          0.76          2.53         2.38 o
  -7   7   5          9.70         14.79         6.03 o
  -6   7   5          0.35         -2.52         2.52 o
  -5   7   5         59.25         52.85         7.23 o
  -4   7   5         70.17         81.56         5.63 o
  -3   7   5         10.76          5.74         3.30 o
  -2   7   5        739.21        765.80        14.87 o
  -1   7   5         50.66         53.54         4.61 o
   0   7   5        196.41        169.86         7.74 o
   1   7   5         52.73         50.72         6.40 o
   2   7   5        544.39        526.02        16.48 o
   3   7   5         16.98         24.63         5.15 o
   4   7   5          0.00          1.39         3.94 o
   5   7   5         33.39         29.82         3.61 o
   6   7   5         61.24         74.65         5.35 o
   7   7   5         39.36         39.61         6.40 o
   8   7   5         19.88         15.59         2.94 o
   9   7   5         16.13         18.43         2.98 o
  10   7   5          7.06          6.04         2.22 o
  -6   8   5          1.74          7.15         3.22 o
  -5   8   5         12.07          7.61         2.85 o
  -4   8   5         21.18         12.46         3.08 o
  -3   8   5          3.22          2.63         3.17 o
  -2   8   5         54.60         52.70         5.63 o
  -1   8   5        210.60        186.34         6.65 o
   0   8   5          0.07          1.76         3.81 o
   1   8   5        196.80        171.80         8.95 o
   2   8   5        153.11        152.36         6.69 o
   3   8   5         10.47         12.37         8.32 o
   4   8   5         24.08         23.14         5.30 o
   5   8   5        101.10        114.41         6.97 o
   6   8   5         50.32         54.91         5.55 o
   7   8   5         30.65         29.72         4.14 o
   8   8   5        145.30        140.37         5.73 o
   9   8   5          4.00          1.96         2.16 o
  10   8   5         23.35         24.74         3.23 o
  -6   9   5          0.27          2.62         2.77 o
  -5   9   5          1.51          4.66         3.67 o
  -4   9   5         99.39        122.35         6.60 o
  -3   9   5         26.10         18.64         3.79 o
  -2   9   5         14.04         12.34         3.69 o
  -1   9   5        289.38        279.64        11.44 o
   0   9   5          3.50          0.96         4.14 o
   1   9   5          2.24          4.62         4.15 o
   2   9   5        194.81        158.22         6.79 o
   3   9   5        403.51        394.74        11.76 o
   4   9   5        138.54        144.84         7.23 o
   5   9   5         11.89         10.02         4.13 o
   6   9   5         26.85         27.46         5.39 o
   7   9   5         55.97         62.48         5.79 o
   8   9   5        448.55        429.69         7.78 o
   9   9   5         26.18         20.94         2.72 o
  10   9   5         25.56         36.47         7.91 o
  -5  10   5          6.52          8.17         2.49 o
  -4  10   5          2.09         -0.17         2.57 o
  -3  10   5        148.42        165.99         7.32 o
  -2  10   5         10.54         10.46         3.49 o
  -1  10   5        255.48        227.33         9.24 o
   0  10   5        512.03        479.30        21.22 o
   1  10   5        477.33        444.70         9.40 o
   2  10   5        292.87        296.96        12.38 o
   3  10   5        200.69        186.82         8.60 o
   4  10   5         35.25         49.58         9.66 o
   5  10   5        139.77        132.93         6.91 o
   6  10   5        124.76        138.34         6.86 o
   7  10   5         26.51         27.29         4.19 o
   8  10   5        138.00        134.84         5.82 o
   9  10   5          8.40          4.24         3.25 o
  -4  11   5          0.55          2.80         2.35 o
  -3  11   5         40.78         44.30         5.10 o
  -2  11   5         33.99         34.98         5.24 o
  -1  11   5         36.55         56.61         9.26 o
   0  11   5          5.01          5.27         4.48 o
   1  11   5         93.66         89.16         6.46 o
   2  11   5         90.65         92.16         7.34 o
   3  11   5         47.97         42.86         4.93 o
   4  11   5          2.24          3.27         3.42 o
   5  11   5          0.20         -2.34         3.74 o
   6  11   5         24.33         23.43         7.49 o
   7  11   5         26.17         27.17         4.69 o
   8  11   5          0.64          0.63         3.33 o
   9  11   5         13.29         15.64         2.56 o
  -3  12   5          8.46          4.32         4.47 o
  -2  12   5         46.76         43.06         8.84 o
  -1  12   5          0.07          0.09         3.77 o
   0  12   5        155.22        133.10         7.70 o
   1  12   5          0.55          4.58         4.03 o
   2  12   5          0.67         -4.29         4.29 o
   3  12   5        418.27        398.88        10.48 o
   4  12   5          7.44          8.60         3.38 o
   5  12   5          0.72          1.57         3.34 o
   6  12   5         11.33         13.03         3.74 o
   7  12   5          1.00          0.14         2.90 o
   8  12   5         17.44         16.23         5.10 o
  -2  13   5         19.83         26.84         6.24 o
  -1  13   5         23.29         26.65         4.91 o
   0  13   5          4.31          4.71         3.91 o
   1  13   5          4.40          2.91         4.78 o
   2  13   5         73.01         88.18         8.42 o
   3  13   5         22.92         34.17         6.17 o
   4  13   5          8.70         -2.98         2.98 o
   5  13   5        263.43        256.62         9.00 o
   6  13   5          8.65          5.97         4.47 o
   7  13   5         33.68         32.66         7.49 o
   0  14   5          0.10         -1.87         4.58 o
   1  14   5         27.56         42.19        12.79 o
   2  14   5          0.53          0.74         4.10 o
   3  14   5          3.01          6.30         3.20 o
   4  14   5         66.66         63.35         6.66 o
   5  14   5         36.72         48.61         8.43 o
   6  14   5         12.90          6.96         2.75 o
  -5 -13   6          0.07         -0.58         3.08 o
  -4 -13   6        103.73        106.43         4.96 o
  -3 -13   6         10.04          8.08         2.86 o
  -2 -13   6          9.32          0.57         3.31 o
  -1 -13   6         15.61          9.99         3.95 o
   0 -13   6         38.53         36.97         8.43 o
   1 -13   6         34.35         35.09         8.43 o
  -6 -12   6         84.57        105.19        11.02 o
  -5 -12   6         29.79         45.04         5.24 o
  -4 -12   6        131.38        128.69         5.66 o
  -3 -12   6         10.72         11.26         3.04 o
  -2 -12   6          0.12         -2.12         3.12 o
  -1 -12   6         42.76         36.86         3.91 o
   0 -12   6          0.36         -3.95         3.95 o
   1 -12   6         54.71         50.63         6.87 o
   2 -12   6         51.41         60.23         5.00 o
   3 -12   6         59.62         59.01         4.63 o
  -7 -11   6          0.02          3.72         2.92 o
  -6 -11   6          1.55          0.05         2.93 o
  -5 -11   6          1.86          1.35         3.08 o
  -4 -11   6         78.06         89.10         5.69 o
  -3 -11   6        185.07        185.74         7.94 o
  -2 -11   6        231.49        223.81        10.51 o
  -1 -11   6          2.06          1.81         4.09 o
   0 -11   6          9.00          9.13         3.33 o
   1 -11   6        109.07        120.94         6.96 o
   2 -11   6        185.13        186.77         7.50 o
   3 -11   6         12.26         13.58         3.37 o
   4 -11   6         15.89         10.95         3.79 o
  -8 -10   6          2.00         -0.30         3.74 o
  -7 -10   6         11.58         10.59         2.78 o
  -6 -10   6          0.08         -2.99         2.99 o
  -5 -10   6         50.10         51.62         6.24 o
  -4 -10   6          6.49          9.03         3.33 o
  -3 -10   6         82.80         72.15         6.02 o
  -2 -10   6          2.51          0.06         3.17 o
  -1 -10   6          5.38          7.40         3.23 o
   0 -10   6          0.23          5.51         3.28 o
   1 -10   6        132.97        130.10         8.16 o
   2 -10   6          6.28         -8.53         9.15 o
   3 -10   6        334.78        334.37        16.23 o
   4 -10   6         33.55         40.42         5.39 o
   5 -10   6          2.15         -1.05         3.90 o
  -8  -9   6          0.08         -2.57         2.57 o
  -7  -9   6         22.14         18.57         3.14 o
  -6  -9   6         35.09         34.90         7.24 o
  -5  -9   6          7.55          1.87         3.60 o
  -4  -9   6         12.11         12.39         3.51 o
  -3  -9   6        255.95        249.36         8.26 o
  -2  -9   6          1.63          2.29         3.33 o
  -1  -9   6          3.34          2.31         3.30 o
   0  -9   6        106.16        101.55         5.80 o
   1  -9   6         20.56         24.52         4.15 o
   2  -9   6          2.48          3.73         3.54 o
   3  -9   6         76.82         64.09         8.34 o
   4  -9   6         69.12         64.56         6.17 o
   5  -9   6         25.09         22.68         3.90 o
   6  -9   6         27.78         20.39         5.41 o
  -9  -8   6          7.15          7.07         2.91 o
  -8  -8   6         62.14         59.19         4.56 o
  -7  -8   6         13.86          8.41         2.90 o
  -6  -8   6         23.08         14.49         3.36 o
  -5  -8   6        228.05        223.93         7.65 o
  -4  -8   6        205.07        207.44         6.86 o
  -3  -8   6        129.71        119.77         6.76 o
  -2  -8   6          1.57          1.39         3.33 o
  -1  -8   6         48.50         45.08         4.69 o
   0  -8   6        429.96        394.81         8.91 o
   1  -8   6        111.08        113.15         6.55 o
   2  -8   6        152.27        165.51         6.90 o
   3  -8   6          5.39         12.48         3.86 o
   4  -8   6        158.17        156.55        11.06 o
   5  -8   6          0.16          1.25         4.16 o
   6  -8   6         61.08         44.95         6.22 o
  -9  -7   6         33.80         38.68         5.41 o
  -8  -7   6         30.39         30.61         3.73 o
  -7  -7   6        159.01        169.48         6.89 o
  -6  -7   6          0.14         -0.24         3.26 o
  -5  -7   6         42.18         30.30         4.62 o
  -4  -7   6        374.22        400.64        14.51 o
  -3  -7   6        896.67        871.85        16.04 o
  -2  -7   6         10.67          5.28         3.12 o
  -1  -7   6        172.54        170.22         6.70 o
   0  -7   6        120.12        124.98         6.58 o
   1  -7   6         89.20         97.83        10.11 o
   2  -7   6        344.37        335.97         9.12 o
   3  -7   6         58.05         53.91         5.88 o
   4  -7   6         82.33         96.82        11.55 o
   5  -7   6         27.04         14.48         6.16 o
   6  -7   6         25.32         19.25         4.56 o
   7  -7   6          0.09          1.87         8.53 o
  -9  -6   6          8.22         -1.28         4.08 o
  -8  -6   6         41.98         48.18         4.42 o
  -7  -6   6        237.85        247.84         6.95 o
  -6  -6   6        356.90        348.40         8.42 o
  -5  -6   6        396.34        423.17        10.27 o
  -4  -6   6        941.77        952.52        18.36 o
  -3  -6   6        915.23        852.77        15.85 o
  -2  -6   6          2.09          1.25         3.19 o
  -1  -6   6          5.35          7.02         3.16 o
   0  -6   6         87.16         67.49         5.40 o
   1  -6   6         89.64         99.24         6.53 o
   2  -6   6        469.98        531.34        11.74 o
   3  -6   6         14.51         14.22         3.67 o
   4  -6   6          9.49         11.02         3.88 o
   5  -6   6        154.68        154.27        14.58 o
   6  -6   6          4.19         -2.54         3.97 o
   7  -6   6         28.53         23.41         5.55 o
  -9  -5   6          0.55         -1.49         3.28 o
  -8  -5   6          1.69          1.75         2.55 o
  -7  -5   6          4.68          3.62         2.85 o
  -6  -5   6         67.25         73.73         6.62 o
  -5  -5   6        166.50        164.33         7.36 o
  -4  -5   6        153.15        152.26        11.28 o
  -3  -5   6        169.72        171.78         6.93 o
  -2  -5   6         96.78        101.05         9.14 o
  -1  -5   6        169.81        170.17         7.01 o
   0  -5   6         81.56         86.11         8.19 o
   1  -5   6         87.95         94.62         7.68 o
   2  -5   6        112.09        119.63         6.02 o
   3  -5   6         49.25         54.29         6.12 o
   4  -5   6        212.79        223.38         8.00 o
   5  -5   6        799.92        820.81        15.81 o
   6  -5   6         22.00         14.52         4.35 o
   7  -5   6         39.93         32.45         7.07 o
  -9  -4   6          0.59         -0.23         2.07 o
  -8  -4   6         59.91         58.14         4.47 o
  -7  -4   6         91.94         84.58         8.47 o
  -6  -4   6          9.56         11.39         3.52 o
  -5  -4   6        166.69        160.56        11.32 o
  -4  -4   6         83.36         85.74         9.19 o
  -3  -4   6       1336.47       1314.79        22.42 o
  -2  -4   6        402.49        365.96         8.38 o
  -1  -4   6          1.93          3.69         3.30 o
   0  -4   6         26.47         41.69        11.23 o
   1  -4   6         30.18         37.15         6.31 o
   2  -4   6        335.79        344.56         7.80 o
   3  -4   6        117.73         99.61         8.39 o
   4  -4   6        154.09        173.07         6.40 o
   5  -4   6          6.05          1.77         3.45 o
   6  -4   6         74.76         92.57         7.99 o
   7  -4   6        108.71         97.24        12.06 o
   8  -4   6         36.41         22.47         7.28 o
  -9  -3   6          0.22         -0.49         2.46 o
  -8  -3   6        206.49        201.80         5.83 o
  -7  -3   6        229.37        244.64         6.90 o
  -6  -3   6          0.20         -0.68         3.50 o
  -5  -3   6         41.39         37.91         6.10 o
  -4  -3   6         26.96         30.18         4.47 o
  -3  -3   6          8.70         17.22        11.13 o
  -2  -3   6          8.95         20.16         3.93 o
  -1  -3   6       2487.25       2574.94        38.95 o
   0  -3   6        325.57        391.71        14.56 o
   1  -3   6        209.49        213.42        10.40 o
   2  -3   6        600.74        654.83        20.60 o
   3  -3   6          4.98          1.29         3.37 o
   4  -3   6          4.22          4.28         4.68 o
   5  -3   6        295.55        293.10         7.64 o
   6  -3   6         36.52         37.76         4.75 o
   7  -3   6         65.79         70.20         6.90 o
   8  -3   6          4.68          3.87        12.59 o
  -9  -2   6          0.12         -0.05         2.00 o
  -8  -2   6         17.73         21.56         4.60 o
  -7  -2   6         26.76         33.25         4.47 o
  -6  -2   6        126.64        120.30         6.91 o
  -5  -2   6        173.42        171.27         7.92 o
  -4  -2   6          5.32          5.47         4.18 o
  -3  -2   6        610.94        653.54        15.05 o
  -2  -2   6        517.33        516.56        12.34 o
  -1  -2   6         71.23         88.83         3.00 o
   0  -2   6          9.19         22.32         3.52 o
   1  -2   6        335.61        328.45         8.68 o
   2  -2   6          0.57         -1.66         2.69 o
   3  -2   6        396.15        405.43         9.75 o
   4  -2   6        201.48        220.77         6.79 o
   5  -2   6        105.59        121.16         8.50 o
   6  -2   6         52.94         57.31         6.09 o
   7  -2   6        406.24        418.54        10.61 o
   8  -2   6          1.20          4.13         3.71 o
   9  -2   6        169.99        170.36        13.94 o
  -9  -1   6          1.67          2.56         2.22 o
  -8  -1   6          0.07          0.03         2.44 o
  -7  -1   6         12.24         13.17         2.94 o
  -6  -1   6         53.30         49.64         6.28 o
  -5  -1   6        533.85        520.64        12.16 o
  -4  -1   6         24.78         31.06         4.98 o
  -3  -1   6          0.69          4.09         3.25 o
  -2  -1   6         20.41         15.39         2.04 o
  -1  -1   6        103.34         81.17         3.93 o
   0  -1   6         10.68         12.04         1.93 o
   1  -1   6         18.67         24.72         3.03 o
   2  -1   6         56.57         70.30         4.94 o
   3  -1   6          0.23          0.26         3.20 o
   4  -1   6        724.28        654.57        13.16 o
   5  -1   6          0.66          7.81         3.21 o
   6  -1   6          7.12          1.56         3.31 o
   7  -1   6        423.60        418.13         9.13 o
   8  -1   6        196.72        193.38         7.98 o
   9  -1   6         21.05         23.37         4.07 o
  -9   0   6          4.88          2.27         2.34 o
  -8   0   6        146.58        147.10         6.44 o
  -7   0   6        188.42        191.74         6.05 o
  -6   0   6         69.30         70.74         5.10 o
  -5   0   6          0.83          4.23         3.44 o
  -4   0   6        100.26        112.68         5.22 o
  -3   0   6          4.98          8.17         3.07 o
  -2   0   6         40.61         68.37        12.69 o
  -1   0   6       1035.44       1009.33        13.68 o
   0   0   6        839.23        888.71        11.01 o
   1   0   6        480.26        609.01         7.95 o
   2   0   6        838.34        841.80        12.53 o
   3   0   6        154.97        165.07         6.04 o
   4   0   6        484.82        497.17        10.60 o
   5   0   6          5.04          1.62         3.09 o
   6   0   6          0.42         -0.93         3.54 o
   7   0   6       1125.31       1190.53        18.25 o
   8   0   6        163.69        141.98         5.97 o
   9   0   6         94.63        105.56         5.91 o
  10   0   6         16.34         -1.46         4.78 o
  -9   1   6         38.82         35.83         5.00 o
  -8   1   6         89.40         92.30         4.99 o
  -7   1   6        110.76        110.09         5.07 o
  -6   1   6          0.40         -1.78         2.99 o
  -5   1   6         66.72         59.24         4.43 o
  -4   1   6          3.84          4.67         3.42 o
  -3   1   6        335.39        298.61         6.83 o
  -2   1   6        112.90        108.17         6.16 o
  -1   1   6        498.87        552.26        11.62 o
   0   1   6        231.12        252.23         4.71 o
   1   1   6        198.49        198.92         3.64 o
   2   1   6        135.55        125.30         3.15 o
   3   1   6         57.24         63.21         5.24 o
   4   1   6        250.55        255.16         6.13 o
   5   1   6          0.97         19.06         6.45 o
   6   1   6          2.27          1.22         3.17 o
   7   1   6          9.93          5.38         2.98 o
   8   1   6          8.88         16.28         6.44 o
   9   1   6          2.40          6.54         2.85 o
  10   1   6         44.39         45.27         4.83 o
  -9   2   6         33.90         34.87         4.26 o
  -8   2   6          3.70          4.98         2.80 o
  -7   2   6         86.07         77.80        11.86 o
  -6   2   6          1.88         -0.31         2.77 o
  -5   2   6        131.33        128.68         5.24 o
  -4   2   6        300.56        314.83         6.84 o
  -3   2   6         69.80         72.37         4.79 o
  -2   2   6         93.92         88.02         6.58 o
  -1   2   6          6.07         -1.37         2.36 o
   0   2   6        311.80        338.33         6.25 o
   1   2   6        383.56        465.03         6.61 o
   2   2   6        679.59        701.07        11.62 o
   3   2   6        292.90        259.38         5.66 o
   4   2   6          2.04         -0.51         3.35 o
   5   2   6        577.33        545.63        11.74 o
   6   2   6        108.43         96.83         5.11 o
   7   2   6        162.02        164.95         5.95 o
   8   2   6          0.00          1.39         2.78 o
   9   2   6          0.19          1.98         2.66 o
  10   2   6          5.20          4.55         2.47 o
  -8   3   6          0.66          5.80         2.80 o
  -7   3   6        489.36        483.64        18.58 o
  -6   3   6         33.30         25.52         3.30 o
  -5   3   6         64.82         70.70         6.68 o
  -4   3   6         35.82         22.62         3.81 o
  -3   3   6         25.36         25.81         3.06 o
  -2   3   6         39.12         28.73         3.81 o
  -1   3   6        624.02        639.83        14.77 o
   0   3   6        376.45        393.91         6.52 o
   1   3   6         21.11         28.41         3.75 o
   2   3   6        497.56        546.69        12.04 o
   3   3   6         82.42        100.16         4.84 o
   4   3   6         32.20         36.42         3.46 o
   5   3   6        419.72        398.78         8.43 o
   6   3   6         58.78         52.44         4.44 o
   7   3   6        673.12        702.03        11.50 o
   8   3   6         22.22         22.93         2.91 o
   9   3   6          4.01          6.35         2.64 o
  10   3   6          0.29          4.12         2.59 o
  -8   4   6          3.51          3.26         5.62 o
  -7   4   6         23.01         25.47         4.68 o
  -6   4   6          3.55          6.91         3.28 o
  -5   4   6         71.58         58.85         5.19 o
  -4   4   6         50.54         36.93         3.74 o
  -3   4   6        181.02        203.44         6.34 o
  -2   4   6         35.10         25.87         4.98 o
  -1   4   6         47.97         46.68         6.08 o
   0   4   6        115.59        115.20        10.29 o
   1   4   6        245.54        257.63         6.55 o
   2   4   6        671.41        666.12        19.82 o
   3   4   6         11.39         16.23         3.24 o
   4   4   6         97.38        113.10         6.66 o
   5   4   6          9.27         20.52         7.86 o
   6   4   6        272.91        272.33         8.80 o
   7   4   6         21.93         24.69         2.94 o
   8   4   6          3.88          5.22         2.48 o
   9   4   6         19.80         16.14         2.86 o
  10   4   6          0.47          1.18         2.47 o
  -8   5   6          0.25          4.65         2.54 o
  -7   5   6         86.02         86.27         6.29 o
  -6   5   6         89.04         97.26         5.46 o
  -5   5   6        728.45        752.30        14.66 o
  -4   5   6          0.99          3.84         3.38 o
  -3   5   6        218.10        196.46         7.71 o
  -2   5   6        412.12        443.99        10.51 o
  -1   5   6         20.94         25.05         3.98 o
   0   5   6         16.42         14.98         6.87 o
   1   5   6        148.50        188.61         8.20 o
   2   5   6          3.33          2.17         3.29 o
   3   5   6        760.06        680.67        11.62 o
   4   5   6          5.33         10.60         3.38 o
   5   5   6        116.21        125.16         5.12 o
   6   5   6          2.84          1.03         3.62 o
   7   5   6          1.19         -0.36         2.54 o
   8   5   6         39.53         42.70         3.86 o
   9   5   6         56.59         60.72         5.98 o
  10   5   6          0.46          2.44         6.22 o
  -7   6   6         37.42         48.39         9.57 o
  -6   6   6         17.87         24.30         3.96 o
  -5   6   6         56.31         60.02         5.24 o
  -4   6   6         80.78         93.71         6.32 o
  -3   6   6         21.72         25.62         5.16 o
  -2   6   6         85.20         89.07         6.26 o
  -1   6   6         82.25         72.21         7.11 o
   0   6   6        110.06        110.05         9.73 o
   1   6   6         92.77         91.97         7.94 o
   2   6   6         14.62         10.25        10.71 o
   3   6   6        390.46        338.57         7.87 o
   4   6   6        403.43        386.51         7.55 o
   5   6   6        106.34        108.49         5.19 o
   6   6   6         24.40         22.35         2.94 o
   7   6   6         11.27         12.20         2.81 o
   8   6   6        107.07        123.63         5.56 o
   9   6   6         53.01         51.40         4.33 o
  10   6   6          1.26         -2.00         2.00 o
  -7   7   6        123.08        141.65         7.07 o
  -6   7   6          0.90          2.20         2.78 o
  -5   7   6        135.28        126.47         5.46 o
  -4   7   6         21.28         16.29         3.24 o
  -3   7   6        579.01        546.52        12.01 o
  -2   7   6        109.21        127.14         6.56 o
  -1   7   6          5.92          8.44         3.16 o
   0   7   6         15.25         11.05         5.35 o
   1   7   6        268.02        230.67         8.56 o
   2   7   6          0.32         -4.55         4.89 o
   3   7   6        139.51        124.97        18.71 o
   4   7   6         39.75         38.24         4.78 o
   5   7   6         91.10         96.03         6.44 o
   6   7   6         94.14         87.97         5.69 o
   7   7   6        121.34        146.41         5.99 o
   8   7   6          0.04          3.20         2.70 o
   9   7   6        146.34        148.39         5.51 o
  10   7   6         86.64         84.18         4.01 o
  -6   8   6         58.53         63.51         9.78 o
  -5   8   6          9.50          5.13         2.52 o
  -4   8   6        116.87        126.41         6.06 o
  -3   8   6          1.71          2.49         2.79 o
  -2   8   6         18.85         21.16         3.55 o
  -1   8   6         28.04         18.24         6.19 o
   0   8   6        166.92        160.90         7.22 o
   1   8   6         12.94         11.56         4.34 o
   2   8   6        223.83        234.12         7.20 o
   3   8   6         62.50         74.14        10.30 o
   4   8   6         24.51         30.87         5.30 o
   5   8   6         53.46         51.86         6.38 o
   6   8   6          0.20          0.87         4.32 o
   7   8   6          0.81          2.31         3.05 o
   8   8   6          1.26          0.87         2.75 o
   9   8   6          0.94         -1.19         2.12 o
  10   8   6         35.55         42.68         4.47 o
  -5   9   6         68.59         69.35         4.63 o
  -4   9   6        153.07        178.76         6.90 o
  -3   9   6         91.48         83.66        10.82 o
  -2   9   6        161.87        139.06         7.39 o
  -1   9   6          1.86          1.41         3.80 o
   0   9   6       1253.57       1212.64        29.73 o
   1   9   6          0.01          0.92         4.06 o
   2   9   6         12.28          3.93         3.26 o
   3   9   6        687.27        671.00        14.33 o
   4   9   6        397.03        396.20        10.15 o
   5   9   6         13.67         10.82         7.07 o
   6   9   6         43.48         48.69         5.44 o
   7   9   6         23.65         17.37         4.29 o
   8   9   6         38.76         54.14         5.04 o
   9   9   6          1.82          3.68         2.35 o
  10   9   6        134.92        134.59         4.80 o
  -4  10   6          4.55          4.54         4.37 o
  -3  10   6          1.45         -0.62         3.09 o
  -2  10   6         70.07         63.58         5.83 o
  -1  10   6         10.39         18.11        13.94 o
   0  10   6         29.69         30.76         5.82 o
   1  10   6         23.72         13.91         4.18 o
   2  10   6         24.39         30.95         5.06 o
   3  10   6        224.39        213.16         8.45 o
   4  10   6        292.76        293.20         8.79 o
   5  10   6         23.09         17.65         3.42 o
   6  10   6         30.19         26.21         5.10 o
   7  10   6          2.93          6.45         2.92 o
   8  10   6         17.43         13.11         2.75 o
   9  10   6          0.53          0.00         2.26 o
  -3  11   6          0.00          2.32         2.29 o
  -2  11   6          8.04          2.80         3.16 o
  -1  11   6        110.75        125.68         5.81 o
   0  11   6         16.47         14.77         5.62 o
   1  11   6          0.49          2.50         4.99 o
   2  11   6         36.65         28.71         8.11 o
   3  11   6        207.68        189.68         8.38 o
   4  11   6          9.23          7.98         3.94 o
   5  11   6        269.78        244.36        13.42 o
   6  11   6          0.32          2.86         3.10 o
   7  11   6          0.03         -0.63         2.71 o
   8  11   6         59.52         49.47         4.39 o
   9  11   6         92.50        107.10         4.79 o
  -2  12   6         14.04         21.29         4.89 o
  -1  12   6         95.49        109.57         5.98 o
   0  12   6          0.06         -0.56         3.35 o
   1  12   6         97.35         98.23         7.30 o
   2  12   6          0.60          2.66         4.38 o
   3  12   6          6.15          3.59         3.48 o
   4  12   6        141.60        137.27         7.69 o
   5  12   6          4.48          6.44         3.45 o
   6  12   6          2.91          1.73         3.04 o
   7  12   6          2.82          1.12         2.65 o
   8  12   6          5.71          7.24         2.55 o
  -1  13   6          0.35         -1.12         3.05 o
   0  13   6          9.18          4.48         4.16 o
   1  13   6         18.08         19.87         4.58 o
   2  13   6         10.67         16.45         9.26 o
   3  13   6          1.46          3.91         3.93 o
   4  13   6          2.87         -0.67         3.16 o
   5  13   6         11.06         12.84         3.72 o
   6  13   6         47.84         56.92         4.99 o
   7  13   6         10.21         10.99         2.60 o
   1  14   6         41.61         50.76         6.66 o
   2  14   6         14.08          2.70         4.16 o
   3  14   6          3.57          3.33         4.37 o
   4  14   6          5.98          3.74         4.37 o
   5  14   6         52.20         43.18         4.77 o
  -4 -13   7         57.40         67.40         8.11 o
  -3 -13   7        115.83        101.48         8.41 o
  -2 -13   7          5.77          6.87         4.58 o
  -1 -13   7          0.08         -3.54         3.74 o
   0 -13   7         24.81         20.80         5.41 o
  -5 -12   7         92.72        101.70         6.54 o
  -4 -12   7         35.18         24.90         4.71 o
  -3 -12   7         31.37         33.73         4.11 o
  -2 -12   7          4.51          9.53         3.52 o
  -1 -12   7        190.03        166.76        17.16 o
   0 -12   7         14.15         15.65         5.01 o
   1 -12   7         12.74         12.59         3.45 o
   2 -12   7          6.87          3.34         2.91 o
  -6 -11   7         14.67         10.11         3.45 o
  -5 -11   7          7.02          6.05         3.20 o
  -4 -11   7          4.15         -2.07         3.05 o
  -3 -11   7        119.11        126.57         6.06 o
  -2 -11   7         87.22         91.23         5.89 o
  -1 -11   7          2.37          2.66         4.87 o
   0 -11   7         13.40          8.93         5.89 o
   1 -11   7         54.74         55.81         5.61 o
   2 -11   7         18.88         20.82         8.32 o
   3 -11   7         90.44         91.60         5.21 o
   4 -11   7         91.80         94.39         6.03 o
  -7 -10   7          5.03          5.87         3.26 o
  -6 -10   7         20.99         16.25         3.60 o
  -5 -10   7         33.89         38.15         6.05 o
  -4 -10   7          7.05          7.48         3.46 o
  -3 -10   7        346.39        349.94         9.22 o
  -2 -10   7         63.10         65.59         6.47 o
  -1 -10   7         93.94         81.64         6.01 o
   0 -10   7        198.29        204.04         8.73 o
   1 -10   7          2.28          0.22         4.53 o
   2 -10   7        100.16        111.14         5.95 o
   3 -10   7         25.32         28.66         4.38 o
   4 -10   7          0.85          0.57         3.14 o
   5 -10   7         25.27         38.80         4.94 o
  -8  -9   7         24.45         32.87         7.28 o
  -7  -9   7          0.00         -2.80         2.87 o
  -6  -9   7        191.42        188.49        11.03 o
  -5  -9   7         26.20         19.25         4.20 o
  -4  -9   7        244.50        223.97         9.15 o
  -3  -9   7        308.35        301.84         9.02 o
  -2  -9   7        222.12        232.56         7.19 o
  -1  -9   7         84.27         98.62         8.34 o
   0  -9   7        421.70        404.33         9.84 o
   1  -9   7          4.72          3.86         3.39 o
   2  -9   7        192.10        175.71         6.85 o
   3  -9   7        160.41        135.40         6.56 o
   4  -9   7          1.33          1.98         3.64 o
   5  -9   7          0.06         -1.34         3.23 o
   6  -9   7         26.07         11.65         7.28 o
  -8  -8   7         11.00          7.72         2.66 o
  -7  -8   7          0.77         -1.49         2.92 o
  -6  -8   7          5.98          6.97         3.17 o
  -5  -8   7          5.32          5.52         3.39 o
  -4  -8   7        138.69        111.85         6.61 o
  -3  -8   7        115.46        102.65         6.90 o
  -2  -8   7        104.98        113.76         6.38 o
  -1  -8   7        131.72        128.14        10.84 o
   0  -8   7         50.69         45.67         7.19 o
   1  -8   7         13.50         13.90         3.52 o
   2  -8   7         64.91         65.66         6.40 o
   3  -8   7        150.24        143.04         6.95 o
   4  -8   7         17.84          7.56         3.60 o
   5  -8   7         49.11         48.26         5.96 o
   6  -8   7         89.05         81.13         8.74 o
  -8  -7   7         31.63         32.73         5.51 o
  -7  -7   7         85.09         96.74         5.43 o
  -6  -7   7          0.03          0.87         3.15 o
  -5  -7   7         44.10         46.61         7.60 o
  -4  -7   7          3.30          0.64         3.36 o
  -3  -7   7         23.75         37.60         5.31 o
  -2  -7   7        139.77        129.42         5.78 o
  -1  -7   7          3.67          6.14         3.52 o
   0  -7   7         10.99         12.24         3.71 o
   1  -7   7        409.67        435.26        10.36 o
   2  -7   7        316.54        316.29         8.80 o
   3  -7   7        176.15        187.51         7.06 o
   4  -7   7        150.33        174.13         6.94 o
   5  -7   7         71.30         75.77         8.42 o
   6  -7   7         34.69         31.64         4.58 o
   7  -7   7         47.87         63.24         9.78 o
  -9  -6   7         17.04         13.11         3.54 o
  -8  -6   7          6.69          4.44         2.97 o
  -7  -6   7         67.94         61.31         5.76 o
  -6  -6   7          3.02          4.74         3.30 o
  -5  -6   7          2.54          6.06         4.26 o
  -4  -6   7          0.91          1.13         3.61 o
  -3  -6   7         41.99         40.89         5.20 o
  -2  -6   7        239.83        255.48         6.83 o
  -1  -6   7        249.35        260.34         7.19 o
   0  -6   7         47.87         61.61         5.10 o
   1  -6   7        908.63        942.82        17.25 o
   2  -6   7        734.65        662.89        14.40 o
   3  -6   7         38.32         41.83         4.83 o
   4  -6   7        163.19        155.84         7.42 o
   5  -6   7         12.59         11.99         5.18 o
   6  -6   7         95.52         78.04         6.36 o
   7  -6   7          0.03         -5.41         5.41 o
  -9  -5   7          1.60          3.19         2.73 o
  -8  -5   7         33.39         24.50         3.23 o
  -7  -5   7          1.05         -0.52         2.73 o
  -6  -5   7         22.01         17.37         3.14 o
  -5  -5   7        443.22        420.44         9.39 o
  -4  -5   7        191.16        208.96         7.50 o
  -3  -5   7         34.77         31.00         4.83 o
  -2  -5   7          2.92         11.56         6.89 o
  -1  -5   7        189.95        180.18         6.57 o
   0  -5   7         83.80         86.47         7.90 o
   1  -5   7         44.68         44.64         4.46 o
   2  -5   7        109.99        118.91         5.84 o
   3  -5   7        182.72        177.80         7.07 o
   4  -5   7        834.43        841.23        16.05 o
   5  -5   7        133.04        141.39         6.91 o
   6  -5   7         20.43         22.88         5.54 o
   7  -5   7         31.09         32.26        13.00 o
  -9  -4   7          5.17          0.06         3.37 o
  -8  -4   7         97.47         96.30         4.46 o
  -7  -4   7          9.62         12.94         5.11 o
  -6  -4   7        341.90        307.28         7.31 o
  -5  -4   7         98.91         98.84         5.61 o
  -4  -4   7          0.20          1.10         3.18 o
  -3  -4   7         12.39         28.38        13.36 o
  -2  -4   7        984.45        983.23        21.02 o
  -1  -4   7          0.00          3.54         3.53 o
   0  -4   7         27.82         32.50         4.36 o
   1  -4   7          4.26          5.61         3.87 o
   2  -4   7         99.05        106.79         7.71 o
   3  -4   7         69.96         76.94         5.47 o
   4  -4   7         22.26         31.53         4.66 o
   5  -4   7         34.95         33.00         4.14 o
   6  -4   7         11.99         13.40         3.89 o
   7  -4   7         74.75         77.28        15.39 o
   8  -4   7          1.48         -1.29         4.59 o
  -9  -3   7          0.68          2.71         2.37 o
  -8  -3   7          1.20         -2.34         2.34 o
  -7  -3   7         12.70         14.44         3.08 o
  -6  -3   7         64.43         64.29         6.01 o
  -5  -3   7         17.48         11.49         5.92 o
  -4  -3   7         29.38         41.27         5.01 o
  -3  -3   7        514.53        467.79         8.94 o
  -2  -3   7         48.44         53.39         6.10 o
  -1  -3   7         20.52          9.51         3.63 o
   0  -3   7        340.62        322.18         8.66 o
   1  -3   7         44.25         45.44         5.02 o
   2  -3   7        201.65        212.41         6.30 o
   3  -3   7         15.27         23.67         3.49 o
   4  -3   7         23.26         22.94         3.57 o
   5  -3   7        159.29        162.61         6.24 o
   6  -3   7        158.96        156.56         7.02 o
   7  -3   7         77.16         72.33         6.53 o
   8  -3   7         79.55         84.63        14.04 o
  -9  -2   7          6.31          2.18         2.57 o
  -8  -2   7         30.99         28.66         3.56 o
  -7  -2   7          1.90          1.05         2.58 o
  -6  -2   7        436.19        451.60        17.36 o
  -5  -2   7         10.93         11.49         3.36 o
  -4  -2   7          7.30         10.82         3.35 o
  -3  -2   7          3.93          2.86         4.15 o
  -1  -2   7        113.86        110.24         7.28 o
   0  -2   7        379.29        363.81        13.31 o
   1  -2   7        136.53        147.99         6.69 o
   2  -2   7          2.73          1.07         3.21 o
   3  -2   7          4.83         18.88         5.80 o
   4  -2   7        181.47        223.97         6.86 o
   5  -2   7         71.52         78.83         6.54 o
   6  -2   7        122.75        125.56         6.59 o
   7  -2   7          3.42          4.06         3.53 o
   8  -2   7         10.24          8.00         3.56 o
   9  -2   7        101.74        105.43         7.73 o
  -9  -1   7         31.02         28.76         4.30 o
  -8  -1   7        216.45        228.18         6.22 o
  -7  -1   7          1.84          0.62         2.70 o
  -6  -1   7          1.27         -1.77         3.75 o
  -5  -1   7         87.28         83.67         6.37 o
  -4  -1   7         51.06         64.30         4.82 o
  -3  -1   7        226.90        233.37        15.01 o
  -2  -1   7          0.48          2.12         6.09 o
  -1  -1   7       1658.51       1689.86        26.18 o
   0  -1   7        138.98        103.42         3.59 o
   1  -1   7       1282.99       1478.51        28.83 o
   2  -1   7        175.22        166.85         7.04 o
   3  -1   7        109.48        108.08         5.75 o
   4  -1   7        190.06        201.78         6.61 o
   5  -1   7        265.81        284.88         7.72 o
   6  -1   7        331.53        343.93         9.11 o
   7  -1   7         12.63          9.73         3.42 o
   8  -1   7        206.96        200.33         7.24 o
   9  -1   7        368.30        345.23        14.35 o
  -9   0   7         83.53         80.84         4.74 o
  -8   0   7          7.52          8.02         2.32 o
  -7   0   7         23.67         28.08         7.07 o
  -6   0   7          0.08          0.03         3.03 o
  -5   0   7         11.88          8.03         2.93 o
  -4   0   7       1037.32       1037.94        14.52 o
  -3   0   7        163.01        155.46         5.59 o
  -2   0   7         25.07         26.41         4.98 o
  -1   0   7          9.41          4.84         3.64 o
   0   0   7       1135.19       1129.99        18.05 o
   1   0   7          2.93          4.37         1.62 o
   2   0   7       1567.12       1797.66        29.32 o
   3   0   7        170.01        155.21         6.50 o
   4   0   7        246.27        228.03        10.51 o
   5   0   7        142.84        137.52         5.77 o
   6   0   7        381.11        387.98         8.73 o
   7   0   7          0.12          5.28         3.56 o
   8   0   7          0.23          0.73         3.02 o
   9   0   7         16.31         16.79         3.79 o
  10   0   7         12.33          8.95         4.37 o
  -8   1   7         59.72         64.30         4.19 o
  -7   1   7         69.42         75.00         4.92 o
  -6   1   7        174.34        178.04         6.38 o
  -5   1   7          1.48         -2.64         2.92 o
  -4   1   7          1.74         -3.30         3.30 o
  -3   1   7        344.35        330.72         7.08 o
  -2   1   7       2523.02       2575.28        38.13 o
  -1   1   7        178.95        183.14         9.99 o
   0   1   7        120.59        151.13         3.83 o
   1   1   7        689.05        774.13        10.27 o
   2   1   7       2306.79       2410.52        36.87 o
   3   1   7         33.42         32.05         7.46 o
   4   1   7         21.13         34.22         3.58 o
   5   1   7         54.61         61.54         4.65 o
   6   1   7         14.78         10.34         3.12 o
   7   1   7        270.27        266.01         7.18 o
   8   1   7          7.13          7.57         2.85 o
   9   1   7          0.49          0.57         2.70 o
  10   1   7         48.65         43.53         5.38 o
  -8   2   7          0.64          0.39         2.69 o
  -7   2   7         16.33         13.46         3.20 o
  -6   2   7          7.29          5.42         2.69 o
  -5   2   7        154.13        153.05         7.34 o
  -4   2   7         86.13         69.46         4.78 o
  -3   2   7        231.11        208.32         5.95 o
  -2   2   7          1.13          5.85         3.06 o
  -1   2   7        681.86        663.66        12.63 o
   0   2   7        100.27        114.85         4.70 o
   1   2   7         16.17         18.18         1.98 o
   2   2   7         35.77         31.07         4.44 o
   3   2   7        172.66        201.82         5.98 o
   4   2   7        568.39        612.97        10.91 o
   5   2   7        608.89        626.02        11.47 o
   6   2   7         79.15         87.19         5.19 o
   7   2   7        201.34        206.64         6.82 o
   8   2   7         61.21         68.40         4.68 o
   9   2   7        207.24        214.22         5.90 o
  10   2   7          1.07         -0.91         4.14 o
  -8   3   7          2.25          1.59         2.54 o
  -7   3   7          3.29          4.20         3.30 o
  -6   3   7         12.47          9.80         3.00 o
  -5   3   7         15.06         14.78         3.21 o
  -4   3   7        107.28        108.83         4.99 o
  -3   3   7        565.98        588.54         9.54 o
  -2   3   7        188.53        196.65         8.35 o
  -1   3   7        213.19        195.61         7.22 o
   0   3   7        225.07        248.95         7.57 o
   1   3   7        517.44        512.86        10.09 o
   2   3   7          3.85          4.86         2.67 o
   3   3   7         57.39         82.05         7.10 o
   4   3   7        221.50        218.73         7.87 o
   5   3   7          1.86         -1.08         3.87 o
   6   3   7         29.40         31.82         6.79 o
   7   3   7        636.18        661.56        11.80 o
   8   3   7        150.69        149.82         5.68 o
   9   3   7          4.23          5.36         2.43 o
  10   3   7          4.40          2.67         2.75 o
  -8   4   7          5.29          1.32         2.39 o
  -7   4   7         21.98         17.02         3.43 o
  -6   4   7         18.50         13.13         4.03 o
  -5   4   7        166.83        186.69         8.26 o
  -4   4   7         52.06         52.42         6.47 o
  -3   4   7        316.56        319.22        14.67 o
  -2   4   7        889.04        909.97        17.04 o
  -1   4   7          1.08         -0.24         3.93 o
   0   4   7        373.12        326.37         9.51 o
   1   4   7         63.00         60.23         5.44 o
   2   4   7        112.47        122.14         6.10 o
   3   4   7        161.12        146.70        11.39 o
   4   4   7         43.20         52.71         6.87 o
   5   4   7        417.49        409.60         8.76 o
   6   4   7          0.73          3.91         2.73 o
   7   4   7         73.33         86.10         5.07 o
   8   4   7          2.65          4.26         2.48 o
   9   4   7        117.77        113.78         4.73 o
  10   4   7         15.31         15.36         3.59 o
  -7   5   7          0.97          2.67         2.54 o
  -6   5   7         45.68         57.54         4.89 o
  -5   5   7         11.50          6.19         3.12 o
  -4   5   7        185.00        170.28         7.17 o
  -3   5   7        100.98         92.02         7.76 o
  -2   5   7          5.72          5.18         4.27 o
  -1   5   7        129.44        126.90         7.22 o
   0   5   7        126.07        130.15         6.68 o
   1   5   7        122.16        121.62         9.54 o
   2   5   7         41.58         34.94         3.91 o
   3   5   7        346.59        306.28        10.91 o
   4   5   7       1177.03       1146.76        15.69 o
   5   5   7        369.38        350.25        10.36 o
   6   5   7         71.24         79.76         5.88 o
   7   5   7         88.61        106.45         5.79 o
   8   5   7          0.76          0.04         2.47 o
   9   5   7         56.48         48.78         4.72 o
  10   5   7          8.59          7.91         3.33 o
  -7   6   7          4.48          6.00         2.40 o
  -6   6   7         13.63         11.48         2.75 o
  -5   6   7        243.03        246.86         7.18 o
  -4   6   7        207.27        201.25         7.11 o
  -3   6   7        366.78        356.15         9.44 o
  -2   6   7          1.13         -0.83         3.29 o
  -1   6   7          0.21         -1.88         4.19 o
   0   6   7        156.07        145.46         7.70 o
   1   6   7        238.58        213.69        11.23 o
   2   6   7        107.23         66.97         8.14 o
   3   6   7         96.84        100.78         5.45 o
   4   6   7        172.55        165.81         5.70 o
   5   6   7        406.35        426.02         8.12 o
   6   6   7          5.45          8.90         2.73 o
   7   6   7         60.73         64.33         4.66 o
   8   6   7         12.91         10.25         2.92 o
   9   6   7          1.85         -2.34         2.34 o
  10   6   7          6.30          2.63         2.31 o
  -6   7   7          7.86          1.71         2.42 o
  -5   7   7         77.40         93.15         5.42 o
  -4   7   7        252.82        229.72        11.86 o
  -3   7   7        111.08        107.65         5.99 o
  -2   7   7         88.06         87.13         5.29 o
  -1   7   7          0.17         -2.97         2.97 o
   0   7   7         92.50         77.47         9.73 o
   1   7   7          5.46          2.56         4.09 o
   2   7   7        372.53        368.52         9.72 o
   3   7   7         66.83         51.38        11.23 o
   4   7   7         75.47         76.75         6.72 o
   5   7   7        129.53        106.40         6.10 o
   6   7   7         49.52         56.12         5.43 o
   7   7   7        122.26        121.95         6.50 o
   8   7   7          2.46         -2.16         2.52 o
   9   7   7         42.80         44.38         4.12 o
  10   7   7         19.20         18.98         3.67 o
  -5   8   7         29.80         39.59         4.63 o
  -4   8   7          5.37          2.82         2.74 o
  -3   8   7        113.10        112.79         5.31 o
  -2   8   7         56.52         55.68         5.31 o
  -1   8   7        835.06        815.61        15.61 o
   0   8   7        306.37        298.16         8.83 o
   1   8   7         36.63         44.56        11.39 o
   2   8   7          6.25          7.18         3.63 o
   3   8   7          4.86          4.41         3.94 o
   4   8   7         80.22         69.87         7.50 o
   5   8   7         75.37         76.32         8.30 o
   6   8   7        195.80        191.03         7.48 o
   7   8   7          0.38          2.26         2.93 o
   8   8   7         61.23         65.05         5.68 o
   9   8   7         12.91          8.27         2.10 o
  10   8   7         44.98         50.90         4.41 o
  -5   9   7         30.34         31.46         6.24 o
  -4   9   7         11.73         11.28         2.99 o
  -3   9   7          5.57          3.57         3.20 o
  -2   9   7        122.71        133.12         7.72 o
  -1   9   7         75.82         69.42         5.85 o
   0   9   7        297.89        287.03         8.76 o
   1   9   7        702.75        661.32        13.82 o
   2   9   7        218.48        194.61         6.80 o
   3   9   7         10.34         13.02         3.65 o
   4   9   7          2.23         -2.38         3.38 o
   5   9   7        121.06        129.91         8.09 o
   6   9   7          0.44          2.41         4.58 o
   7   9   7        253.57        245.65         7.85 o
   8   9   7          3.74          5.46         2.52 o
   9   9   7          3.51          2.26         2.25 o
  -4  10   7          5.61          2.18         3.54 o
  -3  10   7         49.87         52.24         7.07 o
  -2  10   7          1.97          1.53         3.10 o
  -1  10   7        114.90         99.48         6.65 o
   0  10   7        147.74        139.56         7.88 o
   1  10   7         26.91         24.45         4.68 o
   2  10   7        739.64        745.79        12.89 o
   3  10   7         70.71         66.19         6.58 o
   4  10   7         20.20         19.23         3.63 o
   5  10   7         37.83         45.01         4.77 o
   6  10   7         69.31         69.01         5.59 o
   7  10   7         94.82         83.19         6.52 o
   8  10   7         54.28         54.27         4.96 o
   9  10   7          1.88         -0.32         2.15 o
  -3  11   7          0.00          1.48         2.42 o
  -2  11   7         57.45         55.37         4.07 o
  -1  11   7         38.23         39.01         5.30 o
   0  11   7          4.14         10.32         5.30 o
   1  11   7          0.01         -0.87         4.89 o
   3  11   7         71.12         76.97        11.03 o
   4  11   7         87.64         97.61         6.41 o
   5  11   7         23.33         12.28         3.29 o
   6  11   7         31.70         47.42         8.33 o
   7  11   7         13.16          9.33         3.09 o
   8  11   7         10.78          4.62         2.49 o
  -2  12   7          4.80          2.06         3.64 o
  -1  12   7         26.84         31.61         5.41 o
   0  12   7          3.36          0.13         2.91 o
   1  12   7          6.35          3.94         3.64 o
   2  12   7          4.12          7.28         4.99 o
   3  12   7         59.00         67.79         7.18 o
   4  12   7        190.84        205.14         8.24 o
   5  12   7         14.24          9.86         3.40 o
   6  12   7         39.07         45.38         6.03 o
   7  12   7          2.82          2.52         4.89 o
   0  13   7          7.35          7.70         4.16 o
   1  13   7         26.97         29.96         6.45 o
   2  13   7          0.03          2.91         4.37 o
   3  13   7         14.47         12.48         4.78 o
   4  13   7          3.36         -2.13         4.19 o
   5  13   7         15.61         13.51         3.23 o
   6  13   7          7.05          1.54         2.78 o
   3  14   7          3.79         -4.16         4.16 o
  -4 -12   8         14.44         12.07         3.95 o
  -3 -12   8          0.08          5.84        11.23 o
  -2 -12   8         12.17          8.35         4.16 o
  -1 -12   8         12.61          8.23         4.78 o
   0 -12   8          9.53         13.33         3.64 o
   1 -12   8          8.86          2.70         3.74 o
  -6 -11   8          8.45          8.11         3.54 o
  -5 -11   8          9.54         10.23         3.27 o
  -4 -11   8          2.13          5.83         3.64 o
  -3 -11   8          4.63          6.02         3.69 o
  -2 -11   8         74.63         90.65         6.32 o
  -1 -11   8        113.35        113.03         6.60 o
   0 -11   8          4.14          8.07         3.50 o
   1 -11   8          2.41          4.53         2.99 o
   2 -11   8         30.30         28.48         4.85 o
   3 -11   8         22.38         19.58         6.03 o
  -6 -10   8         20.49         19.53         6.87 o
  -5 -10   8         18.63         11.45         3.64 o
  -4 -10   8          4.72          3.86         3.53 o
  -3 -10   8         36.30         25.39         4.03 o
  -2 -10   8        124.43        113.07         7.25 o
  -1 -10   8          1.99          1.87         4.46 o
   0 -10   8        209.13        212.07         7.12 o
   1 -10   8         14.61         19.34         3.26 o
   2 -10   8         38.85         36.89         5.12 o
   3 -10   8          0.20         -3.10         3.10 o
   4 -10   8         44.59         34.36         5.03 o
  -7  -9   8          4.16          2.94         2.93 o
  -6  -9   8        442.51        460.85        11.69 o
  -5  -9   8         77.25         79.01         6.45 o
  -4  -9   8         83.96         82.00         7.35 o
  -3  -9   8         14.45          7.13         4.04 o
  -2  -9   8         82.44         74.09         7.04 o
  -1  -9   8        738.76        726.86        13.93 o
   0  -9   8        130.29        121.51         6.16 o
   1  -9   8        114.45        115.01         6.13 o
   2  -9   8         74.15         95.50         5.85 o
   3  -9   8         61.17         64.80         5.52 o
   4  -9   8         42.77         40.77         5.98 o
   5  -9   8          0.00          1.51         3.08 o
  -8  -8   8          1.35         -1.04         3.74 o
  -7  -8   8        120.84        120.98         7.24 o
  -6  -8   8         69.81         64.45        10.73 o
  -5  -8   8        155.83        150.53         6.68 o
  -4  -8   8        404.80        400.40        10.05 o
  -3  -8   8        220.89        222.21        14.50 o
  -2  -8   8        567.73        594.63        15.29 o
  -1  -8   8          0.21          1.38         4.04 o
   0  -8   8        472.55        476.26        10.89 o
   1  -8   8          5.53          1.03         3.36 o
   2  -8   8        275.76        270.01         7.82 o
   3  -8   8         17.88         11.08         3.29 o
   4  -8   8         69.31         53.52         7.08 o
   5  -8   8          6.89          6.27         3.29 o
   6  -8   8         27.29         29.14         9.15 o
  -8  -7   8         41.07         31.02         4.91 o
  -7  -7   8         10.00          9.92         2.91 o
  -6  -7   8         10.31         14.45         3.30 o
  -5  -7   8         49.24         46.81         5.53 o
  -4  -7   8        297.46        274.84         9.80 o
  -3  -7   8          8.23          9.96         4.11 o
  -2  -7   8          4.40         10.16         6.17 o
  -1  -7   8        158.29        170.75         6.38 o
   0  -7   8        326.34        346.17         9.28 o
   1  -7   8         32.45         35.12         4.99 o
   2  -7   8        399.27        379.73        11.50 o
   3  -7   8          4.04          1.83         3.44 o
   4  -7   8        346.95        345.19        15.22 o
   5  -7   8        110.46        100.23         5.91 o
   6  -7   8        128.76        124.24         6.63 o
  -8  -6   8          1.24         -0.02         4.99 o
  -7  -6   8          1.16          1.07         2.84 o
  -6  -6   8        109.36         98.03         5.81 o
  -5  -6   8         15.08         12.50         3.42 o
  -4  -6   8        207.15        213.27         8.21 o
  -3  -6   8        260.94        267.50        11.91 o
  -2  -6   8         19.05         25.33         4.62 o
  -1  -6   8        275.60        265.58         7.23 o
   0  -6   8        145.30        147.11         6.22 o
   1  -6   8         89.68         75.90         5.83 o
   2  -6   8        136.27        140.74         6.64 o
   3  -6   8        117.86        108.86         6.59 o
   4  -6   8        306.64        301.35         8.59 o
   5  -6   8          0.30          1.69         4.55 o
   6  -6   8         18.79         12.22         3.47 o
   7  -6   8        123.01        131.46        13.11 o
  -8  -5   8         80.79         97.93         5.63 o
  -7  -5   8         88.93         71.78         6.28 o
  -6  -5   8         30.11         26.68         3.96 o
  -5  -5   8        275.58        281.13         8.42 o
  -4  -5   8        422.57        397.90        10.00 o
  -3  -5   8          0.95         -3.56         3.56 o
  -2  -5   8         29.29         24.59         5.20 o
  -1  -5   8        593.63        547.19        10.41 o
   0  -5   8        170.60        171.42         6.30 o
   1  -5   8        425.36        397.73        12.13 o
   2  -5   8          1.47          5.62         3.43 o
   3  -5   8        106.72        117.05         5.96 o
   4  -5   8        121.51        111.02         7.13 o
   5  -5   8         19.37         23.43         3.79 o
   6  -5   8        226.90        221.99         8.52 o
   7  -5   8         13.37         24.41        12.17 o
  -8  -4   8         52.13         49.66         4.77 o
  -7  -4   8         67.87         73.00         5.10 o
  -6  -4   8          0.04         -0.57         3.11 o
  -5  -4   8          0.01         -3.44         3.94 o
  -4  -4   8         84.99         86.57         5.71 o
  -3  -4   8        105.77        116.60         6.83 o
  -2  -4   8         36.02         39.64         5.10 o
  -1  -4   8          3.53          1.32         4.00 o
   0  -4   8        139.05        164.38         6.18 o
   1  -4   8        218.02        213.35         6.62 o
   2  -4   8         21.50         21.66         4.72 o
   3  -4   8         84.63         84.27         6.19 o
   4  -4   8        554.76        547.72        10.48 o
   5  -4   8        176.06        184.28         7.06 o
   6  -4   8        163.06        161.29         7.79 o
   7  -4   8          1.66          5.41         5.51 o
   8  -4   8          2.97         -3.63         5.41 o
  -8  -3   8          8.57         12.74         2.90 o
  -7  -3   8          4.94          5.13         2.71 o
  -6  -3   8        718.66        680.06        12.49 o
  -5  -3   8         14.66         15.87         3.50 o
  -4  -3   8        489.87        467.28         8.85 o
  -3  -3   8          0.86         -0.97         3.10 o
  -2  -3   8        374.35        387.20        11.43 o
  -1  -3   8        378.46        374.37        12.79 o
   0  -3   8         37.49         42.75         4.65 o
   1  -3   8          9.53          5.62         3.54 o
   2  -3   8         95.03         95.91         5.35 o
   3  -3   8        284.00        282.19         7.31 o
   4  -3   8        152.52        157.97         6.15 o
   5  -3   8          1.23          2.15         3.28 o
   6  -3   8         46.66         43.44         4.48 o
   7  -3   8         84.54         90.60         6.27 o
   8  -3   8          0.26         -1.14         3.38 o
  -8  -2   8         66.95         75.42         4.76 o
  -7  -2   8          1.22          1.49         2.60 o
  -6  -2   8         49.45         46.81         5.16 o
  -5  -2   8         73.70         72.48         5.32 o
  -4  -2   8        130.28        140.74         7.09 o
  -3  -2   8        486.79        461.96         8.67 o
  -2  -2   8         25.84         25.20         5.23 o
  -1  -2   8          1.81         -7.73         9.57 o
   0  -2   8        833.13        817.24        18.82 o
   1  -2   8          5.83         11.52         5.97 o
   2  -2   8         35.25         41.94         5.08 o
   3  -2   8         56.60         61.18         4.86 o
   4  -2   8         14.23          8.99         3.39 o
   5  -2   8        217.56        219.81         8.65 o
   6  -2   8        127.86        123.21         6.32 o
   7  -2   8          2.80          2.57         3.28 o
   8  -2   8        317.42        316.18         8.36 o
   9  -2   8         61.17         71.51         6.76 o
  -8  -1   8         85.21         89.39         5.10 o
  -7  -1   8         61.72         62.29         4.54 o
  -6  -1   8        124.92        127.06         5.52 o
  -5  -1   8         23.56         16.44         3.25 o
  -4  -1   8       1480.69       1530.13        22.15 o
  -3  -1   8        574.84        564.09        12.21 o
  -2  -1   8         30.94         37.62         5.73 o
  -1  -1   8          4.83          3.33         4.78 o
   0  -1   8         49.32         43.69         6.87 o
   1  -1   8        718.63        674.47        22.48 o
   2  -1   8          0.00          1.89         3.09 o
   3  -1   8         72.91         71.99         5.08 o
   4  -1   8         82.50         88.36         5.31 o
   5  -1   8          2.59          6.19         3.42 o
   6  -1   8         34.09         34.47         4.66 o
   7  -1   8          1.06          0.76         3.13 o
   8  -1   8        151.61        142.26         6.11 o
   9  -1   8        220.90        233.25        15.63 o
  -8   0   8          0.64          3.32         3.08 o
  -7   0   8        165.76        153.90         5.31 o
  -6   0   8         23.06         22.63         4.91 o
  -5   0   8         81.89         75.34         4.86 o
  -4   0   8        366.46        372.86         7.55 o
  -3   0   8          3.65          5.17         2.91 o
  -2   0   8         15.94         21.46         6.24 o
  -1   0   8         15.22         12.36         3.58 o
   0   0   8        533.87        658.78        24.96 o
   1   0   8       1043.37       1072.40        38.07 o
   2   0   8        217.04        224.70         7.77 o
   3   0   8        293.82        305.82         7.79 o
   4   0   8         90.57        109.32         7.20 o
   5   0   8         23.12         21.52         3.59 o
   6   0   8        311.54        321.49         8.37 o
   7   0   8          3.43          9.55         3.00 o
   8   0   8         70.70         55.60         5.01 o
   9   0   8        299.99        300.52         9.77 o
  -8   1   8          6.22          3.99         3.33 o
  -7   1   8        228.82        233.35         8.96 o
  -6   1   8         31.31         36.57         4.23 o
  -5   1   8         62.09         52.88         5.61 o
  -4   1   8        207.19        202.09         5.94 o
  -3   1   8         61.81         47.57         4.07 o
  -2   1   8        353.13        336.23         9.17 o
  -1   1   8        108.08         93.17         6.35 o
   0   1   8        177.58        160.97         7.82 o
   1   1   8         55.92         55.04         4.68 o
   2   1   8         84.43         64.94         5.08 o
   3   1   8        322.07        328.34         7.73 o
   4   1   8        702.15        716.78        12.23 o
   5   1   8        371.04        380.75         8.32 o
   6   1   8        678.36        660.78        15.13 o
   7   1   8         20.60         19.67         3.04 o
   8   1   8         74.97         62.33         5.98 o
   9   1   8         11.30         12.74         2.68 o
  -8   2   8          0.06         -2.45         2.45 o
  -7   2   8         25.26         34.50         5.65 o
  -6   2   8          9.67          7.00         3.40 o
  -5   2   8         89.20         91.96         5.62 o
  -4   2   8         12.97         15.86         4.08 o
  -3   2   8         71.68         75.84         5.47 o
  -2   2   8        764.46        762.27        14.61 o
  -1   2   8          1.14         -0.64         7.06 o
   0   2   8        134.93        134.23         6.80 o
   1   2   8         98.99        117.79         5.26 o
   2   2   8        165.86        189.47         5.98 o
   3   2   8        555.34        503.90        12.33 o
   4   2   8          5.23         11.22         4.20 o
   5   2   8          0.73         -3.17         3.17 o
   6   2   8        208.10        193.65         6.25 o
   7   2   8          2.10         -0.88         2.97 o
   8   2   8          0.04         -2.88         2.88 o
   9   2   8          0.33          0.98         2.30 o
  10   2   8          0.93          1.25         2.77 o
  -7   3   8          1.78          1.98         3.12 o
  -6   3   8         86.13         90.96         5.96 o
  -5   3   8          2.36          5.29         3.56 o
  -4   3   8          4.79          9.90         3.34 o
  -3   3   8          0.16          1.85         3.30 o
  -2   3   8        103.63         80.84         5.90 o
  -1   3   8          3.66         18.01        11.21 o
   0   3   8       1856.75       1858.73        79.89 o
   1   3   8        279.72        241.17        19.45 o
   2   3   8        129.37        126.90         5.88 o
   3   3   8         13.53         10.63         3.02 o
   4   3   8          1.29         -0.76         4.62 o
   5   3   8        345.13        329.99         7.80 o
   6   3   8         43.71         40.24         4.14 o
   7   3   8         37.94         44.01         4.35 o
   8   3   8          1.77          3.16         3.83 o
   9   3   8         57.74         55.90         4.11 o
  10   3   8          0.03          8.39         2.72 o
  -7   4   8         31.31         16.64         4.99 o
  -6   4   8         41.42         46.61         4.97 o
  -5   4   8         29.04         33.52        11.86 o
  -4   4   8         21.73         24.21         5.80 o
  -3   4   8        307.69        315.46        10.86 o
  -2   4   8          6.94          9.76         3.47 o
  -1   4   8        162.51        145.06         7.14 o
   0   4   8         19.53         32.58         3.90 o
   1   4   8         13.09          7.37         3.33 o
   2   4   8         60.92         55.22         4.62 o
   3   4   8          4.80          9.18         3.25 o
   4   4   8         52.43         54.70         4.74 o
   5   4   8          2.80          2.11         3.76 o
   6   4   8        148.79        155.35         5.85 o
   7   4   8        187.69        189.65         6.19 o
   8   4   8          8.93          3.54         3.97 o
   9   4   8         14.49         15.76         2.88 o
  10   4   8         50.02         56.36         4.12 o
  -7   5   8          0.22         -2.19         2.19 o
  -6   5   8          0.02          5.95         2.84 o
  -5   5   8          3.44          3.75         3.00 o
  -4   5   8          8.22          7.15         3.50 o
  -3   5   8         88.07         80.27         5.99 o
  -2   5   8        202.97        210.25         8.08 o
  -1   5   8         30.06         13.58         4.88 o
   0   5   8         39.57         45.53         6.45 o
   1   5   8        148.62        148.24         6.88 o
   2   5   8        575.31        555.24         9.36 o
   3   5   8        215.01        221.97         6.33 o
   4   5   8        146.38        142.16         5.50 o
   5   5   8          7.99          7.57         2.90 o
   6   5   8        547.32        551.14         9.60 o
   7   5   8          0.01          2.22         2.72 o
   8   5   8         20.43         19.40         2.88 o
   9   5   8         31.19         32.76         3.97 o
  10   5   8         38.30         36.05         6.05 o
  -6   6   8         27.94         21.59         5.09 o
  -5   6   8         61.04         68.21         4.58 o
  -4   6   8         64.47         55.75        10.82 o
  -3   6   8          8.53          3.66         3.32 o
  -2   6   8         35.86         37.08         4.94 o
  -1   6   8        153.91        147.20         7.35 o
   0   6   8         84.28         88.97         6.93 o
   1   6   8        246.25        219.04        12.48 o
   2   6   8        533.28        501.59        13.97 o
   3   6   8          1.37          0.35         3.83 o
   4   6   8         14.40          9.82         3.25 o
   5   6   8        133.93        129.30         5.34 o
   6   6   8        371.63        378.21         8.03 o
   7   6   8          0.05         -2.60         2.66 o
   8   6   8          2.70          0.74         2.65 o
   9   6   8         78.67         84.68         5.33 o
  10   6   8         19.22         29.40         4.26 o
  -6   7   8          3.67          5.62         3.95 o
  -5   7   8          6.79          6.46         2.46 o
  -4   7   8         12.79         13.68         2.57 o
  -3   7   8        190.09        179.43         5.79 o
  -2   7   8        800.97        790.10        21.05 o
  -1   7   8         73.74         76.72         7.05 o
   0   7   8        251.15        247.72         9.25 o
   1   7   8          2.50         -1.49         3.79 o
   2   7   8        880.17        835.99        15.85 o
   3   7   8         62.40         54.16         7.11 o
   4   7   8        186.98        194.41         7.94 o
   5   7   8        285.24        268.75         8.08 o
   6   7   8         33.09         28.84         5.95 o
   7   7   8          5.81          3.94         3.17 o
   8   7   8          4.94          6.71         2.71 o
   9   7   8         36.38         45.79         5.06 o
  10   7   8         26.20         20.12         3.00 o
  -5   8   8          0.19          3.89         7.18 o
  -4   8   8         14.54         20.77         3.82 o
  -3   8   8         55.46         62.25         6.80 o
  -2   8   8        110.69        118.13         5.86 o
  -1   8   8         46.58         33.40         4.82 o
   0   8   8        162.48        159.59         7.12 o
   1   8   8         10.72          7.71         4.35 o
   2   8   8       1364.13       1344.30        23.10 o
   3   8   8         75.05         67.85         6.13 o
   4   8   8          5.07          7.92         4.32 o
   5   8   8         95.19        100.26         7.72 o
   6   8   8         47.18         58.79         6.42 o
   7   8   8        137.95        127.12         5.92 o
   8   8   8         71.94         70.47         4.80 o
   9   8   8          0.71          0.24         2.01 o
  -4   9   8          3.75          0.89         4.99 o
  -3   9   8          0.38          1.36         2.95 o
  -2   9   8         13.89         13.02         3.05 o
  -1   9   8        173.48        190.89        11.78 o
   0   9   8          0.83         -2.72         3.39 o
   1   9   8         90.70         86.21         5.65 o
   2   9   8         77.82         75.03         6.45 o
   3   9   8         14.10         17.45         5.20 o
   4   9   8         75.89         66.17         5.96 o
   5   9   8        143.84        136.14         8.09 o
   6   9   8        136.05        130.80         8.43 o
   7   9   8          2.91          0.02         5.62 o
   8   9   8         20.78         21.34         3.37 o
   9   9   8         10.55          4.23         2.35 o
  -3  10   8         11.01          7.18         2.92 o
  -2  10   8        118.19        152.86         7.34 o
  -1  10   8         92.55        118.36        12.38 o
   0  10   8        149.14        160.36         8.28 o
   1  10   8        516.17        512.78        11.39 o
   2  10   8          2.84          2.60         5.41 o
   3  10   8        116.80        109.72         6.97 o
   4  10   8         77.32         70.34         6.61 o
   5  10   8         17.64         20.61         4.17 o
   6  10   8         29.49         33.10         4.78 o
   7  10   8          0.21          3.26         2.70 o
   8  10   8         19.52         13.17         2.77 o
  -2  11   8        153.86        181.01         6.24 o
  -1  11   8         67.05         77.97         9.36 o
   0  11   8          3.83          4.37         3.38 o
   1  11   8         24.58         24.69         8.84 o
   2  11   8        120.84        117.31         9.99 o
   3  11   8        279.30        286.35        10.57 o
   4  11   8          7.84          5.79         7.51 o
   5  11   8         23.97         24.71         4.01 o
   6  11   8         42.90         45.85         4.68 o
   7  11   8          0.66          1.67         2.29 o
   8  11   8         10.44         11.13         2.89 o
  -1  12   8         11.85         23.02         4.14 o
   0  12   8         11.30         10.54         3.19 o
   1  12   8          0.09          3.33         4.16 o
   2  12   8          0.49          3.95         4.78 o
   3  12   8         56.74         54.51         7.91 o
   4  12   8         17.04          9.99         5.20 o
   5  12   8         11.05          2.46         3.80 o
   6  12   8          1.48          3.73         3.16 o
   7  12   8          0.85          0.76         2.69 o
   1  13   8         50.98         63.45         6.45 o
   2  13   8          0.12         11.03         5.82 o
   3  13   8          0.22         -2.50         3.95 o
   5  13   8        156.17        178.89         8.95 o
  -2 -12   9         20.44         15.81         4.58 o
  -1 -12   9         42.98         51.62         5.50 o
  -5 -11   9         20.27          9.15         3.74 o
  -4 -11   9          2.40         -2.70         3.74 o
  -3 -11   9          0.03         -0.62         4.16 o
  -2 -11   9         11.67          9.93         4.58 o
  -1 -11   9          7.73         -0.51         3.64 o
   0 -11   9         10.24          4.86         3.23 o
   1 -11   9         67.05         75.83        14.04 o
   2 -11   9         43.33         41.19         5.62 o
  -6 -10   9          1.96          1.04         3.95 o
  -5 -10   9          2.13          2.91         3.74 o
  -4 -10   9          9.54          3.95         5.41 o
  -3 -10   9         72.04         72.19         8.11 o
  -2 -10   9          7.31         -2.32         3.65 o
  -1 -10   9         16.31         21.72         9.47 o
   0 -10   9         14.84         12.99         3.85 o
   1 -10   9         17.27         17.45         3.08 o
   2 -10   9        151.66        149.01         5.72 o
   3 -10   9         21.27         20.63         7.91 o
  -6  -9   9         81.86         77.42         6.13 o
  -5  -9   9        197.14        193.41         8.46 o
  -4  -9   9         49.23         58.87         8.11 o
  -3  -9   9         18.82         16.23         5.20 o
  -2  -9   9        180.16        177.84         8.90 o
  -1  -9   9         20.10         19.87         4.63 o
   0  -9   9        227.92        235.66         7.44 o
   1  -9   9          3.63          3.86         3.02 o
   2  -9   9        136.84        149.04         6.04 o
   3  -9   9         83.44         88.36         5.13 o
   4  -9   9         36.55         46.26        10.86 o
  -7  -8   9          3.95          6.67         3.73 o
  -6  -8   9          6.32         10.58         3.33 o
  -5  -8   9          9.02         15.83         3.82 o
  -4  -8   9        109.63        110.94         6.71 o
  -3  -8   9        317.95        280.20        20.80 o
  -2  -8   9         67.41         71.87         8.53 o
  -1  -8   9         70.82         74.23         7.46 o
   0  -8   9        136.99        149.65         6.45 o
   1  -8   9        276.75        248.68         8.85 o
   2  -8   9          1.54          4.16         5.41 o
   3  -8   9         64.24         75.06         5.53 o
   4  -8   9         16.68         21.33         7.33 o
   5  -8   9          8.74          7.47         4.31 o
  -7  -7   9         54.48         45.72         4.50 o
  -6  -7   9          0.08          1.10         3.95 o
  -5  -7   9         55.08         72.30         5.86 o
  -4  -7   9        461.09        471.78        10.88 o
  -3  -7   9         50.00         51.49         5.86 o
  -2  -7   9         12.81         15.38         4.58 o
  -1  -7   9         46.25         49.16         6.33 o
   0  -7   9        279.59        306.03         8.92 o
   1  -7   9         10.70         11.30         3.39 o
   2  -7   9        327.23        321.84        11.54 o
   3  -7   9        199.33        219.27         7.27 o
   4  -7   9         23.10         28.59         4.25 o
   5  -7   9          0.68         -1.01         2.81 o
   6  -7   9          2.54          1.46         4.37 o
  -8  -6   9         19.42         13.31         4.37 o
  -7  -6   9          7.01          2.09         3.40 o
  -6  -6   9         41.64         41.14         5.12 o
  -5  -6   9         55.93         50.65         6.84 o
  -4  -6   9         62.71         64.58         6.22 o
  -3  -6   9          1.30          1.95         3.71 o
  -2  -6   9        572.39        586.00        15.20 o
  -1  -6   9        610.88        603.55        19.25 o
   0  -6   9          1.17          2.38         3.30 o
   1  -6   9        130.82        126.15         6.02 o
   2  -6   9        359.86        378.64         9.01 o
   3  -6   9         80.27         93.03         6.16 o
   4  -6   9        215.67        206.38         7.85 o
   5  -6   9          5.21          4.84         3.09 o
   6  -6   9          0.22          1.65         7.70 o
   7  -6   9          0.35         -3.74         4.16 o
  -8  -5   9         10.81         10.24         3.43 o
  -7  -5   9          8.33          7.86         3.44 o
  -6  -5   9         38.71         29.37         4.36 o
  -5  -5   9         45.63         56.38         5.81 o
  -4  -5   9         15.00         15.15         3.78 o
  -3  -5   9         10.88          8.36         3.61 o
  -2  -5   9        157.19        167.42         8.03 o
  -1  -5   9         11.99          8.79         5.92 o
   0  -5   9          1.48          3.85         3.24 o
   1  -5   9          3.52          1.58         3.21 o
   2  -5   9          6.17         11.33         3.34 o
   3  -5   9         18.88         22.38         3.78 o
   4  -5   9          3.20          0.96         3.35 o
   5  -5   9        179.04        186.37         8.73 o
   6  -5   9        203.93        208.43         8.78 o
   7  -5   9         52.25         55.65         7.18 o
  -8  -4   9         78.98         72.51         5.09 o
  -7  -4   9          9.95         14.74         4.16 o
  -6  -4   9          3.96         -0.75         3.73 o
  -5  -4   9        135.07        122.03         8.79 o
  -4  -4   9        301.82        292.56        11.93 o
  -3  -4   9         27.20         23.83         4.40 o
  -2  -4   9        398.38        394.53        11.68 o
  -1  -4   9        241.88        267.42         9.48 o
   0  -4   9         50.83         68.30         6.91 o
   1  -4   9          0.24          1.26         3.39 o
   2  -4   9          2.77          5.89         4.55 o
   3  -4   9        222.79        235.59         7.02 o
   4  -4   9          0.07          0.52         3.75 o
   5  -4   9         81.82         86.46         7.38 o
   6  -4   9        109.65        119.22         6.73 o
   7  -4   9          6.62         11.63         4.47 o
   8  -4   9         39.18         22.40         7.91 o
  -8  -3   9          1.44         -2.09         3.08 o
  -7  -3   9          5.94          2.41         3.35 o
  -6  -3   9         59.37         68.13         6.39 o
  -5  -3   9        141.47        133.54         8.10 o
  -4  -3   9          9.38          4.01         3.62 o
  -3  -3   9        676.96        609.74        18.55 o
  -2  -3   9        385.22        414.99        16.23 o
  -1  -3   9         28.44         31.32         5.29 o
   0  -3   9         43.01         50.80         9.16 o
   1  -3   9         14.73         11.73         5.97 o
   2  -3   9        123.08        119.31         5.79 o
   3  -3   9        260.17        263.67         7.13 o
   4  -3   9        530.66        546.08        10.56 o
   5  -3   9          0.53          5.98         3.29 o
   6  -3   9         27.19         20.90         3.54 o
   7  -3   9         32.73         44.75         5.79 o
   8  -3   9         50.94         54.07         6.97 o
  -8  -2   9         37.85         40.36         5.82 o
  -7  -2   9          0.75          1.00         3.15 o
  -6  -2   9        180.67        164.83         7.78 o
  -5  -2   9          5.55         -0.19         4.26 o
  -4  -2   9        451.80        460.71        10.91 o
  -3  -2   9         32.62         30.18         5.29 o
  -2  -2   9        376.57        367.74        17.40 o
  -1  -2   9        574.82        588.10        26.63 o
   0  -2   9         86.25         87.05         7.08 o
   1  -2   9       1114.79       1158.61        20.28 o
   2  -2   9         22.96         14.06         3.22 o
   3  -2   9        214.02        222.19         7.09 o
   4  -2   9        332.82        344.27         8.08 o
   5  -2   9        329.95        315.51        11.10 o
   6  -2   9        131.65        130.18         6.75 o
   7  -2   9        192.16        199.30         6.99 o
   8  -2   9         59.87         64.31         6.32 o
   9  -2   9          0.01         -1.66         5.20 o
  -8  -1   9          1.13          4.16         3.95 o
  -7  -1   9        271.28        272.60         7.63 o
  -6  -1   9         28.26         36.38         7.10 o
  -5  -1   9        443.86        415.61         8.07 o
  -4  -1   9        292.07        277.12         8.56 o
  -3  -1   9          1.11          7.78         3.79 o
  -2  -1   9         37.68         46.52         6.99 o
  -1  -1   9          3.97          4.38         4.13 o
   0  -1   9        322.21        306.29         9.10 o
   1  -1   9          0.41          7.89         6.28 o
   2  -1   9         65.59         79.19         6.24 o
   3  -1   9        143.27        135.55         6.61 o
   4  -1   9          2.21          1.70         4.60 o
   5  -1   9        194.36        185.40         8.16 o
   6  -1   9        100.60         96.39         6.79 o
   7  -1   9        183.90        202.60        12.48 o
   8  -1   9         17.12         11.93         2.99 o
   9  -1   9         79.30        101.66         6.02 o
  -8   0   9         16.21         16.23         3.95 o
  -7   0   9         31.52         35.28         6.31 o
  -6   0   9         89.15         93.69         5.96 o
  -5   0   9          8.67          8.83         3.61 o
  -4   0   9        322.09        324.72         9.25 o
  -3   0   9        191.81        200.80         8.35 o
  -2   0   9        193.80        184.11        10.71 o
  -1   0   9         15.84         12.60         5.20 o
   0   0   9        467.33        437.56        11.41 o
   1   0   9         30.91         39.23         4.74 o
   2   0   9        397.34        390.15         9.81 o
   3   0   9        187.23        201.08         6.68 o
   4   0   9        509.81        508.87        11.89 o
   5   0   9         94.12         92.45         5.65 o
   6   0   9          8.99          5.61         3.21 o
   7   0   9        117.76        121.64         5.64 o
   8   0   9         31.47         27.07         6.23 o
   9   0   9         24.03         34.66         5.22 o
  -7   1   9          7.28          7.58         3.49 o
  -6   1   9         62.35         59.40         5.97 o
  -5   1   9        780.83        766.86        12.78 o
  -4   1   9         12.12         13.74         3.63 o
  -3   1   9         42.96         41.84         4.76 o
  -2   1   9       1139.20       1153.74        24.41 o
  -1   1   9        419.54        390.38        11.09 o
   0   1   9        227.87        243.15         7.37 o
   1   1   9         16.50         17.75         7.29 o
   2   1   9         33.57         19.99         3.63 o
   3   1   9         19.29         21.53         3.51 o
   4   1   9         24.36         26.42         3.72 o
   5   1   9        236.88        258.68         7.26 o
   6   1   9         12.52         12.51         3.72 o
   7   1   9        454.06        470.76        13.39 o
   8   1   9          0.04          0.71         2.57 o
   9   1   9          7.74          7.29         2.63 o
  -7   2   9         23.36         28.02         7.18 o
  -6   2   9         17.73         12.07         4.00 o
  -5   2   9         85.38         85.43         6.57 o
  -4   2   9         38.82         32.92         4.36 o
  -3   2   9        173.88        169.04         6.52 o
  -2   2   9         15.71         11.98         3.79 o
  -1   2   9         19.46         22.10         4.26 o
   0   2   9          0.85          4.62         3.07 o
   1   2   9        601.25        566.65        11.56 o
   2   2   9          4.53          1.21         2.88 o
   3   2   9         33.56         29.96         3.33 o
   4   2   9         40.34         38.88         4.28 o
   5   2   9         46.37         50.15         5.12 o
   6   2   9        443.40        456.80        11.12 o
   7   2   9        160.82        167.11         6.07 o
   8   2   9         52.91         55.12         4.49 o
   9   2   9         14.34         13.35         2.68 o
  -7   3   9          3.18          6.54         3.15 o
  -6   3   9        104.09        106.72         6.91 o
  -5   3   9         38.20         44.51         5.53 o
  -4   3   9         58.42         57.17         7.63 o
  -3   3   9        354.77        337.97        12.09 o
  -2   3   9         14.59         17.40         3.98 o
  -1   3   9          0.01         -3.70         3.70 o
   0   3   9          0.04          3.26         3.09 o
   1   3   9        175.24        160.55         6.44 o
   2   3   9         12.68         13.44         3.22 o
   3   3   9          0.07         -0.73         2.93 o
   4   3   9         14.66         17.37         3.37 o
   5   3   9        465.89        481.52         9.66 o
   6   3   9          0.15         -2.14         2.98 o
   7   3   9         18.50         18.91         3.08 o
   8   3   9        268.57        254.96         8.71 o
   9   3   9         33.07         38.11         3.68 o
  10   3   9         59.56         49.72         5.41 o
  -7   4   9         79.79         80.09         6.87 o
  -6   4   9        249.13        240.53         6.73 o
  -5   4   9         73.82         73.23         5.88 o
  -4   4   9          0.81         -1.28         3.33 o
  -3   4   9        177.20        181.34         8.42 o
  -2   4   9         28.98         24.33         6.03 o
  -1   4   9       1197.79       1186.01        23.06 o
   0   4   9        661.02        685.48        13.37 o
   1   4   9         52.29         39.21         5.12 o
   2   4   9        503.21        529.16        10.36 o
   3   4   9         43.82         54.39         4.54 o
   4   4   9         22.36         18.01         3.28 o
   5   4   9        350.59        366.59         8.32 o
   6   4   9          0.04          1.57         3.32 o
   7   4   9          2.57          2.39         3.42 o
   8   4   9          0.91          0.97         2.26 o
   9   4   9          2.82         -0.07         2.49 o
  10   4   9         12.70         10.14         5.30 o
  -6   5   9         17.00         14.14         2.31 o
  -5   5   9          0.05          3.51         2.92 o
  -4   5   9        177.90        189.50         6.88 o
  -3   5   9        223.19        214.22         7.71 o
  -2   5   9          0.34         -3.65         3.65 o
  -1   5   9        327.36        305.38         8.65 o
   0   5   9       1232.55       1249.78        26.18 o
   1   5   9        182.62        195.71         7.41 o
   2   5   9          7.67          9.34         4.05 o
   3   5   9        171.93        162.22         7.05 o
   4   5   9        336.45        329.66         8.01 o
   5   5   9          4.48          2.98         3.00 o
   6   5   9        300.92        295.79         7.81 o
   7   5   9        116.85        114.06         6.03 o
   8   5   9        106.41        116.69         5.23 o
   9   5   9          2.14          1.95         2.39 o
  -6   6   9         13.24          8.03         4.16 o
  -5   6   9         14.94         13.70         3.27 o
  -4   6   9         75.03         73.84         4.34 o
  -3   6   9        229.44        239.39         7.24 o
  -2   6   9        231.98        218.77        10.58 o
  -1   6   9         77.84         68.44         7.91 o
   0   6   9          4.91          6.95         6.14 o
   1   6   9        126.45        126.76         7.42 o
   2   6   9         15.48         10.28         3.71 o
   3   6   9        608.36        585.35        11.09 o
   4   6   9         12.54          8.45         3.26 o
   5   6   9          1.85          3.28         2.92 o
   6   6   9        312.22        312.31         7.99 o
   7   6   9          5.99          1.35         4.18 o
   8   6   9        261.71        279.38         7.52 o
   9   6   9         18.19         12.00         2.43 o
  -5   7   9          0.10          2.40         2.92 o
  -4   7   9          0.22         -0.31         2.51 o
  -3   7   9         12.87         15.36         2.89 o
  -2   7   9          4.59          1.16         3.29 o
  -1   7   9         33.03         23.14         5.20 o
   0   7   9         90.21         86.63         6.72 o
   1   7   9        355.09        371.18        20.08 o
   2   7   9         34.17         43.01         4.96 o
   3   7   9          1.84          2.97         3.91 o
   4   7   9        455.00        447.14        14.98 o
   5   7   9         70.85         73.99        16.21 o
   6   7   9        160.08        154.94         7.28 o
   7   7   9          1.85          5.82         3.08 o
   8   7   9          1.32          5.37         2.70 o
   9   7   9         10.62          7.32         2.66 o
  -4   8   9         48.04         56.53         4.35 o
  -3   8   9         12.72         17.30         3.13 o
  -2   8   9         21.74         26.42         3.91 o
  -1   8   9          5.61          2.24         4.10 o
   0   8   9         28.89         23.96         3.88 o
   1   8   9        463.57        489.15        10.92 o
   2   8   9         21.49         16.60         3.57 o
   3   8   9        319.62        324.35         9.23 o
   4   8   9        216.26        222.39         9.32 o
   5   8   9        125.32        119.57         8.85 o
   6   8   9         30.44         17.09         5.66 o
   7   8   9         10.67         13.59         5.80 o
   8   8   9         11.12          8.78         9.21 o
   9   8   9          0.01         -2.06         3.64 o
  -4   9   9          7.02          7.91         3.54 o
  -3   9   9         56.12         41.42         9.78 o
  -2   9   9          6.29          4.92         6.98 o
  -1   9   9         13.88         10.81         3.95 o
   0   9   9         61.44         51.26         5.16 o
   1   9   9         74.37         74.37         5.51 o
   2   9   9        372.45        348.32         9.01 o
   3   9   9         58.69         60.16         5.78 o
   4   9   9         51.10         45.55         5.96 o
   5   9   9          0.69          0.10         3.90 o
   6   9   9         38.46         40.35         5.11 o
   7   9   9         42.91         40.99         4.61 o
   8   9   9        133.94        128.12        12.11 o
  -3  10   9         44.57         53.89         3.90 o
  -2  10   9          2.37          2.29         2.65 o
  -1  10   9          2.90          1.93         2.87 o
   0  10   9        275.84        314.74         8.05 o
   1  10   9        128.39        134.29         6.11 o
   2  10   9         10.61         11.89         4.41 o
   3  10   9         44.68         41.71         6.77 o
   4  10   9         37.58         35.31         4.66 o
   5  10   9          0.03          1.86         3.05 o
   6  10   9         15.21         20.45         3.09 o
   7  10   9          0.38          5.22         2.39 o
   8  10   9          0.44         -0.47         2.40 o
  -1  11   9          4.09          2.73         3.02 o
   0  11   9         14.51         11.70         2.95 o
   1  11   9          0.28          0.50         5.20 o
   2  11   9        112.27        112.73         9.36 o
   3  11   9         38.89         37.98         6.55 o
   4  11   9         17.69         11.36         3.62 o
   5  11   9          1.39          1.75         2.98 o
   6  11   9          0.03          4.25         2.67 o
   7  11   9         11.12         10.06         3.25 o
   0  12   9         90.36         82.80         6.45 o
   1  12   9          0.14         -0.21         3.95 o
   2  12   9          0.15          4.58         4.16 o
   3  12   9         66.08         53.46         6.87 o
   4  12   9         53.84         66.78         7.70 o
   5  12   9        110.37        139.36         9.99 o
   6  12   9          0.01         -0.28         3.29 o
  -3 -11  10          1.07         -1.87         3.33 o
  -2 -11  10         52.28         59.50         6.45 o
  -1 -11  10         37.46         33.91         6.66 o
   0 -11  10         10.69          9.19         3.31 o
  -4 -10  10         84.06         72.19         7.91 o
  -3 -10  10          0.01          0.00         3.95 o
  -2 -10  10          0.11          3.12         4.16 o
  -1 -10  10          9.00          8.29         4.26 o
   0 -10  10         13.96          8.81         3.40 o
   1 -10  10         38.04         46.12         4.94 o
   2 -10  10         99.66         94.92        11.96 o
  -5  -9  10         25.91         19.14         6.03 o
  -4  -9  10         18.17         27.67         6.66 o
  -3  -9  10          8.34          5.62         4.37 o
  -2  -9  10          4.31          1.46         6.24 o
  -1  -9  10          0.15         -2.16         7.91 o
   0  -9  10        227.54        207.03         7.93 o
   1  -9  10         66.44         64.13         7.49 o
   2  -9  10        235.04        233.56         6.53 o
   3  -9  10         17.14         11.90         3.20 o
   4  -9  10          0.96          0.00         3.33 o
  -6  -8  10          6.08         -3.54         5.20 o
  -5  -8  10         10.82          4.76         4.01 o
  -4  -8  10        107.93         90.20         9.67 o
  -3  -8  10         52.20         55.17        16.95 o
  -2  -8  10         30.96         43.90        10.19 o
  -1  -8  10        298.27        294.92        23.71 o
   0  -8  10         18.03         10.31         4.20 o
   1  -8  10        260.90        260.23         7.69 o
   2  -8  10         52.60         58.18         5.71 o
   3  -8  10         44.65         44.04         4.42 o
   4  -8  10         20.04         23.46         6.71 o
   5  -8  10         42.39         36.20         5.62 o
  -6  -7  10          4.57          3.63         6.14 o
  -5  -7  10         65.43         61.49         6.61 o
  -4  -7  10         41.79         27.65         6.66 o
  -3  -7  10        281.22        268.42         8.75 o
  -2  -7  10          1.37          4.19         4.22 o
  -1  -7  10         96.76        101.20         8.06 o
   0  -7  10         48.52         48.12         8.63 o
   1  -7  10        377.31        403.74         9.65 o
   2  -7  10         33.13         29.86         5.89 o
   3  -7  10         30.44         30.48         3.63 o
   4  -7  10         19.49         16.22         2.91 o
   5  -7  10         35.34         27.31         4.55 o
   6  -7  10          1.63          2.91         3.74 o
  -6  -6  10         15.44          9.25         4.44 o
  -5  -6  10         10.28          9.86         8.01 o
  -4  -6  10         17.56         13.89         4.48 o
  -3  -6  10        116.06        106.78         7.43 o
  -2  -6  10         53.22         43.33         7.13 o
  -1  -6  10         22.05         15.02         5.22 o
   0  -6  10        107.26        115.74         6.88 o
   1  -6  10         10.52          8.20         3.46 o
   2  -6  10        187.45        190.83        12.88 o
   3  -6  10         39.35         32.11         4.26 o
   4  -6  10        139.18        127.88         7.30 o
   5  -6  10         15.69         13.33         3.16 o
   6  -6  10          0.30         -1.86         3.01 o
  -7  -5  10         17.26         24.57         7.70 o
  -6  -5  10         37.78         48.34         6.45 o
  -5  -5  10          4.11          4.03         4.04 o
  -4  -5  10         63.38         60.87         7.68 o
  -3  -5  10        107.62        104.74         6.35 o
  -2  -5  10        422.50        426.14        12.27 o
  -1  -5  10       2171.47       2260.02        45.14 o
   0  -5  10        587.10        575.35        12.66 o
   1  -5  10         25.75         28.63         4.57 o
   2  -5  10        206.23        226.86         6.86 o
   3  -5  10         77.89         92.10         5.83 o
   4  -5  10         48.83         60.15         6.19 o
   5  -5  10          0.05          3.04         3.09 o
   6  -5  10          4.07          4.37         2.94 o
   7  -5  10         31.14         32.34         7.70 o
  -7  -4  10         19.11         23.43         4.34 o
  -6  -4  10          4.21         -3.82         3.82 o
  -5  -4  10        175.50        199.26        11.23 o
  -4  -4  10          0.08          3.23         5.42 o
  -3  -4  10          8.84          7.08         3.70 o
  -2  -4  10          5.57          3.69         5.21 o
  -1  -4  10        159.77        172.07         9.78 o
   0  -4  10          0.72         -0.19         3.89 o
   1  -4  10        813.38        826.45        17.41 o
   2  -4  10        103.25        106.52         5.83 o
   3  -4  10         89.47         82.44         5.64 o
   4  -4  10         12.57          9.60         3.66 o
   5  -4  10         28.35         29.87         6.10 o
   6  -4  10         23.62         27.63         4.47 o
   7  -4  10        186.52        204.38         9.15 o
  -7  -3  10         35.74         33.61         5.39 o
  -6  -3  10          5.39          3.26         3.82 o
  -5  -3  10          4.80          3.99         6.97 o
  -4  -3  10         63.38         52.82         7.03 o
  -3  -3  10         15.32         15.25         6.66 o
  -2  -3  10        620.92        627.79        13.39 o
  -1  -3  10         45.94         44.45         6.84 o
   0  -3  10        347.54        356.35        11.31 o
   1  -3  10          0.16         -3.36         3.76 o
   2  -3  10        516.90        489.22        11.23 o
   3  -3  10          1.91          1.72         3.15 o
   4  -3  10          5.09          1.24         3.51 o
   5  -3  10          5.69          6.02         3.34 o
   6  -3  10         65.79         78.03         5.71 o
   7  -3  10         13.33         17.64         7.80 o
   8  -3  10          0.29         -1.25         2.65 o
  -7  -2  10          1.67          6.65         3.85 o
  -6  -2  10          0.02         -1.29         3.58 o
  -5  -2  10        204.59        208.65         9.09 o
  -4  -2  10          6.96          9.02         4.55 o
  -3  -2  10        978.12        962.41        21.26 o
  -2  -2  10         61.34         63.51         8.22 o
  -1  -2  10        364.99        388.62        21.95 o
   0  -2  10        134.09        143.05         8.34 o
   1  -2  10         20.49         34.91         7.57 o
   2  -2  10          5.36          3.16         5.24 o
   3  -2  10        219.76        218.27         7.70 o
   4  -2  10        317.61        326.65         9.05 o
   5  -2  10        703.55        720.10        14.82 o
   6  -2  10        130.22        131.67        11.65 o
   7  -2  10          7.51         10.25         3.02 o
   8  -2  10        106.34         93.25         7.18 o
  -7  -1  10         41.60         44.75         6.05 o
  -6  -1  10          0.36         -1.01         3.90 o
  -5  -1  10         54.13         58.19         6.27 o
  -4  -1  10          1.13          1.66         4.32 o
  -3  -1  10        719.32        742.44        26.93 o
  -2  -1  10        295.07        294.75         9.99 o
  -1  -1  10        215.48        216.44         7.78 o
   0  -1  10         79.25         84.77         6.41 o
   1  -1  10          2.84          2.17         4.17 o
   2  -1  10         16.39         13.43         3.97 o
   3  -1  10        141.27        147.92         6.79 o
   4  -1  10        165.81        165.90         7.06 o
   5  -1  10         23.76         25.31         4.40 o
   6  -1  10          0.57          1.37         2.94 o
   7  -1  10          1.56         -0.10         2.80 o
   8  -1  10          9.31          7.30         2.59 o
  -7   0  10          4.39         -1.66         4.78 o
  -6   0  10         62.28         79.77        11.03 o
  -5   0  10         92.82         85.74         7.10 o
  -4   0  10        130.04        117.89         6.68 o
  -3   0  10        157.43        159.26         8.01 o
  -2   0  10        398.45        416.87        38.49 o
  -1   0  10          6.67          3.38         3.38 o
   0   0  10          0.00         -2.13         3.99 o
   1   0  10         45.32         45.67         6.25 o
   2   0  10        167.88        151.33         7.29 o
   3   0  10         87.46         81.20         5.68 o
   4   0  10        111.06        104.96         5.79 o
   5   0  10          9.16          8.88         3.33 o
   6   0  10        272.15        277.01        16.99 o
   7   0  10        253.88        259.29         7.51 o
   8   0  10         21.66         18.15         2.83 o
   9   0  10          8.60          6.24         2.65 o
  -7   1  10         30.17         18.10         4.99 o
  -6   1  10         94.34        100.36         8.11 o
  -5   1  10         15.67         20.38         4.09 o
  -4   1  10         43.70         51.29         4.97 o
  -3   1  10        186.76        184.06         8.81 o
  -2   1  10         72.64         53.65         6.76 o
  -1   1  10         42.52         52.23         5.32 o
   0   1  10         13.88         17.09         3.41 o
   1   1  10         59.91         56.62         5.41 o
   2   1  10         33.90         30.45         3.43 o
   3   1  10         28.55         34.51         5.49 o
   4   1  10         70.12         62.56         4.80 o
   5   1  10         53.79         56.59         7.09 o
   6   1  10          0.16          0.06         2.65 o
   7   1  10         20.39         18.86         3.30 o
   8   1  10        119.33        112.69         5.03 o
   9   1  10         34.11         35.72         7.47 o
  -7   2  10         57.59         52.84         5.20 o
  -6   2  10          0.42         -0.91         4.04 o
  -5   2  10        410.19        397.86         9.46 o
  -4   2  10         46.60         50.46         5.63 o
  -3   2  10        184.05        177.85         7.46 o
  -2   2  10         22.98         28.20         9.88 o
  -1   2  10         44.83         51.41         5.27 o
   0   2  10        470.38        442.43        10.17 o
   1   2  10         58.65         63.42         5.38 o
   2   2  10        309.44        296.83         9.17 o
   3   2  10          0.07         -3.15         3.15 o
   4   2  10        100.14         91.13         4.99 o
   5   2  10          0.49         -0.67         3.04 o
   6   2  10         56.57         67.75         5.20 o
   7   2  10          4.62          6.70         3.03 o
   8   2  10          0.02         -1.77         2.20 o
   9   2  10          0.53         -0.39         2.33 o
  -6   3  10          0.08          8.28         9.57 o
  -5   3  10         34.92         30.62         6.73 o
  -4   3  10         80.57         84.34         7.47 o
  -3   3  10        366.08        359.28         9.87 o
  -2   3  10         61.97         69.91         6.28 o
  -1   3  10        290.01        269.58         7.84 o
   0   3  10         34.05         45.89         4.77 o
   1   3  10         11.52         12.59         3.24 o
   2   3  10        349.15        366.77        10.04 o
   3   3  10          1.36          1.39         3.06 o
   4   3  10          6.15          5.39         3.00 o
   5   3  10         45.72         58.37         5.23 o
   6   3  10         39.03         39.83         4.05 o
   7   3  10          2.25          1.48         2.62 o
   8   3  10          0.01         -1.43         2.20 o
   9   3  10         21.64         21.51         4.48 o
  -6   4  10          0.99         -1.66         6.87 o
  -5   4  10          5.24          6.85         3.13 o
  -4   4  10        177.64        184.94         7.07 o
  -3   4  10         43.85         43.47         5.81 o
  -2   4  10        110.08        116.90         5.94 o
  -1   4  10         99.19         98.09        10.66 o
   0   4  10         55.83         54.48         5.49 o
   1   4  10        116.29        117.90         6.11 o
   2   4  10         40.54         41.69         7.68 o
   3   4  10        337.79        340.76         9.11 o
   4   4  10         90.36         83.48         5.37 o
   5   4  10         39.30         38.50         4.45 o
   6   4  10         97.37        120.04         5.35 o
   7   4  10          1.59          4.73         3.42 o
   8   4  10        183.51        183.00         5.32 o
   9   4  10         11.76         12.12         3.12 o
  -5   5  10          3.43          2.09         2.85 o
  -4   5  10         62.07         60.08         4.38 o
  -3   5  10         58.45         52.22        11.44 o
  -2   5  10         17.65         25.16         6.35 o
  -1   5  10        700.21        703.64        17.18 o
   0   5  10          5.09          5.54         4.19 o
   1   5  10       1539.37       1536.03        28.04 o
   2   5  10        246.17        222.17         7.74 o
   3   5  10         24.12         21.51         3.64 o
   4   5  10        726.83        696.18        13.93 o
   5   5  10         10.55         11.73         3.03 o
   6   5  10         45.81         51.02         4.74 o
   7   5  10         62.99         65.42         5.11 o
   8   5  10         19.58         20.30         3.11 o
   9   5  10         35.26         33.84         4.53 o
  -5   6  10          2.76          4.16         2.69 o
  -4   6  10          9.56          3.08         2.72 o
  -3   6  10          2.53          0.55         2.93 o
  -2   6  10          0.02          2.29         4.78 o
  -1   6  10          7.56          2.96         3.45 o
   0   6  10        169.55        169.48         8.23 o
   1   6  10          3.07          1.71         5.65 o
   2   6  10        293.53        272.97         8.18 o
   3   6  10         85.12         82.92         7.30 o
   4   6  10        127.28        121.31         8.64 o
   5   6  10         13.46         10.58         4.19 o
   6   6  10         16.53         20.45         3.63 o
   7   6  10         33.97         38.60         5.13 o
   8   6  10        110.89        103.00         5.70 o
   9   6  10         15.99         15.99         7.07 o
  -4   7  10          1.79          3.82         3.05 o
  -3   7  10         16.06         13.09         3.01 o
  -2   7  10         54.17         53.95         5.39 o
  -1   7  10         12.59          8.25         3.44 o
   0   7  10          1.34         -0.12         3.29 o
   1   7  10         86.13         78.41         5.66 o
   2   7  10        308.46        310.07         8.71 o
   3   7  10        673.80        658.07        18.02 o
   4   7  10        497.45        489.75        13.94 o
   5   7  10          8.81         12.22         5.70 o
   6   7  10         52.50         39.72         8.43 o
   7   7  10         29.20         21.20         3.73 o
   8   7  10          2.66          1.66         2.96 o
   9   7  10         49.45         44.73         5.62 o
  -4   8  10         47.87         52.84         5.41 o
  -3   8  10          0.04          5.94         5.72 o
  -2   8  10          4.82          2.64         2.84 o
  -1   8  10         55.73         63.23         5.44 o
   0   8  10         53.72         60.38         7.93 o
   1   8  10        231.03        232.61         7.52 o
   2   8  10         10.15          9.78         3.16 o
   3   8  10         97.97         88.28         7.30 o
   4   8  10         70.68         65.94         6.33 o
   5   8  10          6.25          1.62         9.88 o
   6   8  10        129.08        133.99         8.38 o
   7   8  10        119.15        119.18         8.74 o
   8   8  10         88.82         73.81         4.85 o
  -3   9  10         25.13         22.74         3.79 o
  -2   9  10          4.76          7.32         2.51 o
  -1   9  10         39.57         46.11         4.42 o
   0   9  10         28.81         33.34         5.63 o
   1   9  10         14.64         14.99         3.03 o
   2   9  10         18.02         15.16         3.50 o
   3   9  10         67.08         58.81         6.78 o
   4   9  10         87.75        103.65         6.27 o
   5   9  10         22.95         23.46         3.46 o
   6   9  10         26.91         34.95         4.36 o
   7   9  10         28.77         32.85         8.84 o
   8   9  10          3.07          3.07         2.28 o
  -2  10  10         13.52          9.31         2.64 o
  -1  10  10        193.50        214.52         7.18 o
   0  10  10        120.98        122.45         5.32 o
   1  10  10         24.87         34.91         4.14 o
   2  10  10          6.70          4.97         3.45 o
   3  10  10          0.58          0.46         3.60 o
   4  10  10          6.26          9.95         3.70 o
   5  10  10         26.98         23.30         3.34 o
   6  10  10          0.15         -2.57         2.57 o
   7  10  10          6.42          4.16         2.65 o
   0  11  10         84.97         89.17         5.82 o
   1  11  10         13.85          8.95         4.37 o
   2  11  10          0.90         -1.25         4.58 o
   3  11  10         19.22         16.51        10.92 o
   4  11  10         39.52         50.07         6.04 o
   5  11  10          2.01          0.11         7.70 o
   6  11  10          1.48          5.25         3.08 o
   2  12  10         83.57         77.39         6.87 o
   3  12  10         23.14         13.31         4.37 o
   4  12  10         90.83         91.12         7.91 o
  -3 -10  11         42.73         39.32         5.82 o
  -2 -10  11         97.55         95.70         7.07 o
  -1 -10  11          9.19         12.27         3.95 o
   0 -10  11         22.07         14.56         4.16 o
   1 -10  11         38.12         35.19         5.06 o
  -4  -9  11          0.79          4.58         4.16 o
  -3  -9  11         16.68         26.42         6.45 o
  -2  -9  11         22.26         36.61         6.45 o
  -1  -9  11         38.84         47.85         6.45 o
   0  -9  11         19.58         25.71         4.78 o
   1  -9  11          1.20          2.20         3.74 o
   2  -9  11         36.61         27.67         8.01 o
   3  -9  11        124.81        108.13         5.14 o
  -5  -8  11         11.26         16.43         5.20 o
  -4  -8  11          8.31          8.32         4.58 o
  -3  -8  11         11.72          6.45         4.78 o
  -2  -8  11         25.02         32.85        10.51 o
  -1  -8  11          8.08         10.82         4.99 o
   0  -8  11         20.39         25.83         5.04 o
   1  -8  11          0.00         -1.53         3.52 o
   2  -8  11         65.51         71.92         6.76 o
   3  -8  11         43.84         52.09         8.01 o
   4  -8  11         36.43         44.44         9.67 o
  -5  -7  11         33.58         45.35         6.91 o
  -4  -7  11         70.36         75.50         6.69 o
  -3  -7  11          1.64         -0.21         4.58 o
  -2  -7  11        149.54        145.03         6.72 o
  -1  -7  11          5.39          6.96         4.20 o
   0  -7  11         41.80         24.68         4.31 o
   1  -7  11        142.99        160.70         8.09 o
   2  -7  11          7.28          4.06         3.58 o
   3  -7  11         29.12         26.48         4.47 o
   4  -7  11         13.84          7.96         5.41 o
   5  -7  11         11.13          5.82         2.78 o
  -6  -6  11         29.62         23.30         6.87 o
  -5  -6  11         45.29         41.07         5.66 o
  -4  -6  11          9.17          7.28         4.27 o
  -3  -6  11         32.21         33.12         9.87 o
  -2  -6  11         11.13         10.01         3.50 o
  -1  -6  11         19.83         19.96         6.24 o
   0  -6  11         12.61         17.49         4.15 o
   1  -6  11        355.60        353.60         9.34 o
   2  -6  11          0.06         -1.49         3.79 o
   3  -6  11          0.29          1.37         3.37 o
   4  -6  11          5.22          2.47         3.08 o
   5  -6  11         13.06         17.30         3.64 o
   6  -6  11        122.59        127.26        10.82 o
  -6  -5  11         15.15         16.23         4.99 o
  -5  -5  11          1.10          0.42         6.24 o
  -4  -5  11          0.10         -4.91         4.91 o
  -3  -5  11         53.62         64.27        10.10 o
  -2  -5  11         21.18         19.27         3.47 o
  -1  -5  11        172.93        169.50         8.29 o
   0  -5  11         22.41         28.31         5.04 o
   1  -5  11         79.43         81.16         6.39 o
   2  -5  11         89.13         88.41         7.21 o
   3  -5  11         67.13         70.02         7.14 o
   4  -5  11        158.14        147.77         7.36 o
   5  -5  11          0.03         -2.87         2.87 o
   6  -5  11         57.99         68.01         8.32 o
  -6  -4  11          3.58          4.78         4.99 o
  -5  -4  11          0.57         -2.50         5.41 o
  -4  -4  11         11.16         14.71         5.23 o
  -3  -4  11          2.69          6.08         4.69 o
  -2  -4  11        183.29        172.99         6.76 o
  -1  -4  11        250.22        252.10         9.89 o
   0  -4  11        575.79        584.64        16.75 o
   1  -4  11        593.36        580.23        17.37 o
   2  -4  11        159.71        166.69         7.24 o
   3  -4  11         19.40         18.89         3.60 o
   4  -4  11         43.23         48.63         5.95 o
   5  -4  11         59.60         52.05         5.70 o
   6  -4  11         13.30          8.19         2.84 o
   7  -4  11          4.47          4.97         2.60 o
  -6  -3  11          3.28          9.15         5.20 o
  -5  -3  11         68.78         70.73         8.53 o
  -4  -3  11         54.84         47.43         6.94 o
  -3  -3  11          0.49          1.58         4.63 o
  -2  -3  11         44.59         48.43         5.71 o
  -1  -3  11        390.92        367.32         9.49 o
   0  -3  11          6.48          8.74         6.45 o
   1  -3  11        553.34        532.43        22.25 o
   2  -3  11          2.15         -0.82         4.21 o
   3  -3  11        379.03        405.75        10.01 o
   4  -3  11         16.03         14.59         3.72 o
   5  -3  11         15.04         18.47         3.29 o
   6  -3  11          7.25         11.10         6.29 o
   7  -3  11         35.37         42.14         4.68 o
  -6  -2  11          1.33          2.62         4.78 o
  -5  -2  11        128.48        136.66         9.99 o
  -4  -2  11          1.82          0.63         4.26 o
  -3  -2  11         53.92         76.40         5.78 o
  -2  -2  11          6.25         15.06         3.94 o
  -1  -2  11        280.50        296.51         8.48 o
   0  -2  11        360.49        345.36        19.97 o
   1  -2  11         56.09         47.26         5.66 o
   2  -2  11        582.12        565.34        12.13 o
   3  -2  11         49.81         47.64         5.33 o
   4  -2  11        565.34        584.00        12.25 o
   5  -2  11         38.39         32.15         5.60 o
   6  -2  11          0.19          0.23         2.73 o
   7  -2  11          0.12          3.49         2.67 o
   8  -2  11          7.67         15.56         5.20 o
  -6  -1  11         16.76         13.94         6.24 o
  -5  -1  11          2.18          3.95         5.82 o
  -4  -1  11          1.98          4.66         4.26 o
  -3  -1  11          0.32         -0.48         4.15 o
  -2  -1  11        330.16        347.21        10.45 o
  -1  -1  11        244.96        254.05         8.22 o
   0  -1  11        378.97        366.32         8.56 o
   1  -1  11         54.65         54.68         6.14 o
   2  -1  11         86.78         69.75         6.48 o
   3  -1  11        163.05        150.61         8.96 o
   4  -1  11        203.49        187.78         7.24 o
   5  -1  11         10.03          7.17         3.46 o
   6  -1  11        122.73        117.28         5.60 o
   7  -1  11         44.65         45.95         4.51 o
   8  -1  11          4.15          4.34         3.67 o
  -6   0  11          2.76         -5.82         7.91 o
  -5   0  11         62.16         91.03        18.92 o
  -4   0  11        396.08        407.82        23.20 o
  -3   0  11        334.49        312.50        10.22 o
  -2   0  11         15.86         13.66         3.64 o
  -1   0  11         18.95         19.93         3.49 o
   0   0  11         67.30         59.11         5.46 o
   1   0  11        156.98        154.06         8.53 o
   2   0  11         11.43          6.64         3.51 o
   3   0  11          0.57         -1.82         3.61 o
   4   0  11         84.96         84.67         5.82 o
   5   0  11          9.87          8.09         3.24 o
   6   0  11         78.87         84.37         5.32 o
   7   0  11          6.89          4.49         3.90 o
   8   0  11          2.19          3.15         2.21 o
  -6   1  11          3.67         -0.42         3.33 o
  -5   1  11         87.45        101.82         7.69 o
  -4   1  11        163.30        152.33         7.91 o
  -3   1  11        105.52         97.81         6.81 o
  -2   1  11          0.49         -3.09         3.09 o
  -1   1  11        205.01        205.28         7.01 o
   0   1  11        162.17        167.07         6.56 o
   1   1  11          4.16          2.13         3.32 o
   2   1  11        113.62         99.81         5.25 o
   3   1  11          0.22          2.38         2.82 o
   4   1  11          9.06          6.26         2.77 o
   5   1  11         46.02         43.32         4.42 o
   6   1  11         67.12         59.70         5.95 o
   7   1  11         24.53         43.86         5.20 o
   8   1  11          6.68          7.94         2.64 o
  -6   2  11          0.48         -4.37         4.37 o
  -5   2  11         39.64         47.22         8.53 o
  -4   2  11          2.14         -1.29         8.74 o
  -3   2  11          9.04          5.82         3.81 o
  -2   2  11        103.99         91.71         5.76 o
  -1   2  11        193.48        195.40         7.20 o
   0   2  11         86.85         68.95         5.44 o
   1   2  11         10.35          7.72         3.30 o
   2   2  11         22.22         25.32         3.73 o
   3   2  11        314.28        323.42         7.26 o
   4   2  11        498.48        494.77         8.91 o
   5   2  11         41.79         51.41         4.85 o
   6   2  11        452.74        462.86        19.45 o
   7   2  11         36.26         46.76         4.31 o
   8   2  11         76.94         80.47         5.48 o
  -6   3  11          5.51          0.83         2.91 o
  -5   3  11          1.09          1.59         2.96 o
  -4   3  11        335.93        362.08        12.79 o
  -3   3  11         98.55         89.66        13.94 o
  -2   3  11        171.67        178.93         6.73 o
  -1   3  11        639.95        661.53        13.48 o
   0   3  11        152.27        153.36         6.45 o
   1   3  11        794.33        796.38        15.17 o
   2   3  11        131.31        121.91         6.20 o
   3   3  11          7.76         11.25         3.36 o
   4   3  11          6.06          4.81         2.85 o
   5   3  11         82.56         68.71         5.68 o
   6   3  11          7.53         11.06         3.43 o
   7   3  11          0.51          0.92         2.46 o
   8   3  11         12.40         12.81         3.91 o
   9   3  11          7.25          3.74         3.33 o
  -5   4  11         26.23         25.95         4.34 o
  -4   4  11          0.09          0.47         2.91 o
  -3   4  11         18.57         14.95         3.23 o
  -2   4  11         58.30         54.93         5.95 o
  -1   4  11        273.82        271.28         8.07 o
   0   4  11        227.14        232.54        10.34 o
   1   4  11         35.94         30.90         4.58 o
   2   4  11        713.62        719.49        14.21 o
   3   4  11        122.91        131.07         6.29 o
   4   4  11        106.47        101.44         5.31 o
   5   4  11         27.23         28.25         3.72 o
   6   4  11         23.21         15.19         3.60 o
   7   4  11          0.59         -2.18         2.18 o
   8   4  11          3.13          8.58         2.15 o
   9   4  11         93.92         86.33         6.24 o
  -5   5  11          2.29          5.29         3.54 o
  -4   5  11          1.74          3.26         5.20 o
  -3   5  11          1.52          1.75         3.00 o
  -2   5  11        163.42        181.80        13.31 o
  -1   5  11        196.58        209.02         8.14 o
   0   5  11        265.74        265.10         8.07 o
   1   5  11         25.97         18.15         4.33 o
   2   5  11        112.09         97.25         8.85 o
   3   5  11         25.03         29.78         5.39 o
   4   5  11         76.82         68.42         5.89 o
   5   5  11         38.45         21.45         5.07 o
   6   5  11          3.58         -1.63         2.64 o
   7   5  11         23.91         23.06         4.11 o
   8   5  11          1.06          0.02         2.51 o
  -4   6  11        121.20        123.90         5.80 o
  -3   6  11         16.27         18.18         5.41 o
  -2   6  11         12.57         14.61         3.24 o
  -1   6  11        282.86        314.02        14.66 o
   0   6  11         93.36         87.87         5.99 o
   1   6  11         25.91         25.19         5.45 o
   2   6  11          9.66          5.72         3.68 o
   3   6  11         87.83         86.50         6.32 o
   4   6  11         57.53         48.43         6.84 o
   5   6  11        235.48        222.16        14.15 o
   6   6  11        107.68        108.83        10.91 o
   7   6  11         11.20          9.72         3.52 o
   8   6  11          0.83          1.81         2.63 o
  -4   7  11          7.58         10.23         2.75 o
  -3   7  11          7.19          8.95         3.64 o
  -2   7  11          0.16          0.39         2.60 o
  -1   7  11          0.01          0.54         2.87 o
   0   7  11         82.72         97.29         6.84 o
   1   7  11        172.67        166.30         7.90 o
   2   7  11         13.91         13.62         3.91 o
   3   7  11        149.27        148.79         7.14 o
   4   7  11          3.74         -1.25         6.03 o
   5   7  11          3.44         -0.21         4.78 o
   6   7  11        387.32        373.25        18.10 o
   7   7  11          8.94          3.20         4.11 o
   8   7  11         43.89         53.88         6.87 o
  -3   8  11         21.47         28.58         5.03 o
  -2   8  11         69.22         75.21         4.16 o
  -1   8  11         15.45         13.44         2.65 o
   0   8  11          7.19          7.25         3.38 o
   1   8  11         32.11         32.87         4.17 o
   2   8  11         21.43         19.56         3.42 o
   3   8  11         65.50         71.41         7.91 o
   4   8  11         13.28         48.26        13.11 o
   5   8  11         69.07         74.00         6.35 o
   6   8  11         14.26         12.28         3.38 o
   7   8  11         19.01         17.55         3.01 o
   8   8  11          2.45          2.70         2.21 o
  -2   9  11          4.81          7.31         2.69 o
  -1   9  11          0.68          1.95         2.80 o
   0   9  11         18.90         32.61         5.09 o
   1   9  11         14.97         14.16         5.39 o
   2   9  11        103.92        114.44         6.06 o
   3   9  11         26.82         33.36         6.34 o
   4   9  11        160.09        198.37         9.83 o
   5   9  11         14.99          5.79         6.68 o
   6   9  11          0.73          5.17         3.08 o
   7   9  11          0.32          2.65         2.70 o
  -1  10  11         13.28         10.35         2.99 o
   0  10  11          1.16          2.67         2.75 o
   1  10  11         59.81         65.93         5.41 o
   2  10  11        129.83        160.71         9.36 o
   3  10  11          5.52          6.20         3.65 o
   4  10  11          1.12         -3.74         3.74 o
   5  10  11         90.59         77.52        13.11 o
   6  10  11         49.82         59.91         6.87 o
   1  11  11          8.37         11.86         5.20 o
   2  11  11         24.53         36.82         7.70 o
   3  11  11          0.27         14.56         5.62 o
   4  11  11         31.12         35.51         6.13 o
  -2  -9  12         69.35         72.19         6.87 o
  -1  -9  12          3.32          3.54         3.74 o
   0  -9  12          3.88          0.40         5.10 o
   1  -9  12          0.03         -1.35         2.50 o
  -3  -8  12          0.05          1.04         4.16 o
  -2  -8  12         27.51         31.41         6.45 o
  -1  -8  12         53.97         69.04        10.40 o
   0  -8  12         48.52         54.09         6.87 o
   1  -8  12          0.06         -0.92         3.18 o
   2  -8  12          8.58         16.85         4.99 o
   3  -8  12        240.91        237.57         8.43 o
  -4  -7  12         58.97         62.41         8.95 o
  -3  -7  12         63.26         64.41         6.39 o
  -2  -7  12         68.65         69.04         9.60 o
  -1  -7  12          7.08          9.05         3.55 o
   0  -7  12          0.37          0.83         4.37 o
   1  -7  12        169.52        190.46        18.62 o
   2  -7  12         15.74         33.49         8.53 o
   3  -7  12         66.63         62.74         5.22 o
   4  -7  12         20.38         26.21         6.45 o
  -4  -6  12         13.11          5.40         4.44 o
  -3  -6  12         97.80        105.75         6.98 o
  -2  -6  12          5.33          7.26         4.07 o
  -1  -6  12          0.51         -1.74         3.46 o
   0  -6  12          2.43          9.11         9.78 o
   1  -6  12        162.58        178.41        21.85 o
   2  -6  12         18.86         12.08         3.64 o
   3  -6  12        120.96        136.21         7.14 o
   4  -6  12         42.76         52.21         5.20 o
   5  -6  12          6.97          3.22         2.35 o
  -5  -5  12         78.59         75.52         8.53 o
  -4  -5  12         33.67         36.20         7.70 o
  -3  -5  12         24.28         17.25         3.56 o
  -2  -5  12          7.19         -2.21         3.24 o
  -1  -5  12          1.77         -3.52         3.52 o
   0  -5  12         60.14         65.45        14.04 o
   1  -5  12        298.30        296.66        11.62 o
   2  -5  12          4.86          1.28         3.54 o
   3  -5  12         68.55         82.80         5.79 o
   4  -5  12          4.07          0.14         3.72 o
   5  -5  12          0.15          0.20         2.70 o
  -5  -4  12          6.98          2.91         4.99 o
  -4  -4  12         24.80         13.31         5.41 o
  -3  -4  12          0.00         -3.04         3.71 o
  -2  -4  12         56.39         46.17         6.66 o
  -1  -4  12        125.02        125.60         8.32 o
   0  -4  12         35.63         54.68        11.75 o
   1  -4  12        128.65        132.52         9.95 o
   2  -4  12          4.64          7.15         3.84 o
   3  -4  12          3.49          2.06         4.41 o
   4  -4  12        431.47        433.18         9.60 o
   5  -4  12          0.64         -0.20         2.87 o
   6  -4  12          8.76          0.74         3.19 o
  -5  -3  12         42.84         29.33         8.11 o
  -4  -3  12          0.21         -0.61         7.80 o
  -3  -3  12         18.16         12.28         4.14 o
  -2  -3  12        159.35        154.15         6.83 o
  -1  -3  12          0.03         -1.94         3.26 o
   0  -3  12         77.11         75.78         5.69 o
   1  -3  12         46.29         58.34         8.95 o
   2  -3  12         10.43          5.43         4.20 o
   3  -3  12          0.18          1.28         4.26 o
   4  -3  12        152.12        157.57         6.24 o
   5  -3  12        152.53        156.65        12.20 o
   6  -3  12         17.32         22.12         4.20 o
  -5  -2  12         14.23          7.82         4.69 o
  -4  -2  12          1.42         -0.62         3.32 o
  -3  -2  12         65.75         78.21         5.86 o
  -2  -2  12         23.13         15.36         3.94 o
  -1  -2  12        205.34        196.72         7.25 o
   0  -2  12        259.84        234.49         9.25 o
   1  -2  12         18.14         22.06         4.86 o
   2  -2  12          0.71          3.29         4.04 o
   3  -2  12         53.03         60.41         5.93 o
   4  -2  12         17.47         14.56         3.43 o
   5  -2  12        163.51        158.47         6.14 o
   6  -2  12        136.39        141.48         7.07 o
   7  -2  12          0.30         -3.33         3.33 o
  -5  -1  12          0.89         -4.54         4.54 o
  -4  -1  12         22.28         29.26         5.85 o
  -3  -1  12         30.07         32.57         6.00 o
  -2  -1  12         72.25         62.23         5.26 o
  -1  -1  12         51.76         48.94         6.93 o
   0  -1  12         24.74         32.44         4.38 o
   1  -1  12         36.13         38.92         4.76 o
   2  -1  12         44.34         39.92         4.59 o
   3  -1  12         13.10         13.40         3.73 o
   4  -1  12         47.41         40.22         6.24 o
   5  -1  12          4.97          7.30         2.73 o
   6  -1  12         47.25         41.81         4.80 o
   7  -1  12          0.02          2.10         2.44 o
  -6   0  12         43.86         40.98         6.24 o
  -5   0  12          1.39          0.93         3.43 o
  -4   0  12          0.30         -2.74         2.92 o
  -3   0  12        120.42        136.27         8.38 o
  -2   0  12          0.76         -0.22         3.60 o
  -1   0  12         81.48         84.36         5.62 o
   0   0  12        492.37        504.73        17.67 o
   1   0  12        297.52        277.96         8.02 o
   2   0  12        135.91        136.22         5.97 o
   3   0  12          9.42          9.77         3.07 o
   4   0  12        205.51        197.73         6.20 o
   5   0  12          3.58          3.86         2.90 o
   6   0  12          4.88          3.25         2.74 o
   7   0  12         43.08         53.66         5.05 o
   8   0  12          2.75          3.95         2.21 o
  -5   1  12          2.14          5.20         3.54 o
  -4   1  12         33.00         34.26         4.43 o
  -3   1  12         17.04         34.59         4.24 o
  -2   1  12        104.14         91.91         6.75 o
  -1   1  12          0.03          0.63         3.05 o
   0   1  12        121.94        127.79         6.10 o
   1   1  12          0.03          0.50         4.15 o
   2   1  12        379.29        350.08         8.43 o
   3   1  12         58.53         56.00         4.80 o
   4   1  12        122.32        130.37        10.93 o
   5   1  12          2.30          2.91         2.70 o
   6   1  12        154.76        165.05         7.28 o
   7   1  12         20.52         18.96         3.59 o
   8   1  12          0.96         -0.31         2.21 o
  -5   2  12          1.93         -1.91         3.29 o
  -4   2  12          1.74         10.71         3.24 o
  -3   2  12         22.78         24.71         4.57 o
  -2   2  12         33.59         31.70        11.13 o
  -1   2  12         44.06         48.23         4.91 o
   0   2  12        132.47        133.46         6.09 o
   1   2  12         38.21         36.55         5.17 o
   2   2  12        110.51        110.08         6.12 o
   3   2  12         16.52         16.61         4.45 o
   4   2  12          2.19          3.95         2.76 o
   5   2  12          1.67          0.54         3.54 o
   6   2  12          0.01          2.23         2.59 o
   7   2  12          1.92          2.12         2.43 o
   8   2  12         41.75         55.50         3.91 o
  -5   3  12         13.02         20.18         4.99 o
  -4   3  12          0.23         -2.64         2.64 o
  -3   3  12         84.95         92.74         5.73 o
  -2   3  12          0.98         -0.06         4.04 o
  -1   3  12         32.76         41.72         4.85 o
   0   3  12        477.43        465.26        10.50 o
   1   3  12        220.90        221.52         7.28 o
   2   3  12         59.87         51.13         5.31 o
   3   3  12          1.23         -2.03         3.12 o
   4   3  12        108.04        105.72        15.65 o
   5   3  12        121.50        121.75         6.37 o
   6   3  12        136.87        132.30         5.15 o
   7   3  12         17.04         15.23         2.34 o
   8   3  12         60.32         55.14         6.35 o
  -4   4  12          0.44          0.17         2.75 o
  -3   4  12          3.09          6.76         3.02 o
  -2   4  12         63.37         76.23         5.50 o
  -1   4  12         39.12         34.03         6.70 o
   0   4  12         87.24         88.58         5.62 o
   1   4  12         11.53          5.88         3.31 o
   2   4  12          6.43          5.68         3.26 o
   3   4  12        130.71        130.40         6.24 o
   4   4  12          0.15          5.32         3.95 o
   5   4  12        139.17        151.54         6.66 o
   6   4  12         44.52         30.79         4.71 o
   7   4  12         36.06         47.24         4.43 o
   8   4  12         21.60         14.86         3.21 o
  -4   5  12         48.98         60.13         8.01 o
  -3   5  12          0.03          0.23         2.49 o
  -2   5  12         43.94         61.37         5.14 o
  -1   5  12          0.60          5.12         3.14 o
   0   5  12         37.90         26.66         8.01 o
   1   5  12        722.80        747.83        19.65 o
   2   5  12        780.34        778.54        15.24 o
   3   5  12         12.12         14.83         3.58 o
   4   5  12        604.86        618.71        19.24 o
   5   5  12         18.39          7.38         3.77 o
   6   5  12         29.22         40.06         6.20 o
   7   5  12         49.93         43.41         4.86 o
   8   5  12         59.19         64.07         6.66 o
  -3   6  12          0.73          3.12         2.70 o
  -2   6  12          1.17          1.14         2.57 o
  -1   6  12          8.16          6.08         2.72 o
   0   6  12         19.92         17.29         4.03 o
   1   6  12         49.00         50.27         5.73 o
   2   6  12         14.84         13.24         3.90 o
   3   6  12         39.19         38.85         7.28 o
   4   6  12          3.40          2.69         4.89 o
   5   6  12         24.09         35.37         7.49 o
   6   6  12        176.13        169.18        15.08 o
   7   6  12         10.93         13.91         3.52 o
  -3   7  12         80.55         70.52         6.24 o
  -2   7  12        157.39        182.40        11.29 o
  -1   7  12          4.22          2.80         4.29 o
   0   7  12         42.85         53.53         4.68 o
   1   7  12          4.66          7.77         4.99 o
   2   7  12         39.83         56.31        14.87 o
   3   7  12          1.82         -4.37         6.45 o
   4   7  12          1.34          4.37         4.37 o
   5   7  12         35.09         30.94         4.85 o
   6   7  12         41.53         45.98         7.49 o
  -2   8  12         40.01         43.49         4.05 o
  -1   8  12        105.58        109.65         4.80 o
   0   8  12         36.85         47.49         4.12 o
   1   8  12         39.68         43.23         4.81 o
   2   8  12          4.25          1.30         3.23 o
   3   8  12         49.02         47.64         7.49 o
   4   8  12         19.99         30.37         7.49 o
   5   8  12          5.15          1.87         3.54 o
   6   8  12          0.15          0.82         3.15 o
   7   8  12         79.95        105.87         6.66 o
   0   9  12          4.94          5.79         2.59 o
   1   9  12         66.84         80.48        10.11 o
   2   9  12         11.40         10.68         3.57 o
   3   9  12          1.44         -1.46         4.99 o
   4   9  12          0.01          0.62         3.74 o
   5   9  12        191.03        171.40         8.53 o
   6   9  12         54.32         43.48         6.24 o
   2  10  12          7.34         14.56         4.58 o
   3  10  12          1.44         -3.95         3.95 o
   4  10  12          3.92          5.82         3.54 o
  -1  -8  13          3.70          7.91         3.95 o
   0  -8  13          0.51          1.30         3.64 o
  -2  -7  13         28.03         28.50         7.49 o
  -1  -7  13          0.00          8.25         3.73 o
   0  -7  13         99.60        103.04         5.71 o
   1  -7  13         21.85         42.68         5.04 o
   2  -7  13         16.16          6.50         2.42 o
  -2  -6  13          0.13          3.10         3.62 o
  -1  -6  13        105.37        119.83         5.40 o
   0  -6  13          3.83          5.29         2.86 o
   1  -6  13          4.12          3.71         2.78 o
   2  -6  13         19.49         16.15         4.47 o
   3  -6  13          0.02         -0.17         3.29 o
  -3  -5  13          8.29         11.65         6.24 o
  -2  -5  13          0.00          2.01         3.05 o
  -1  -5  13         72.52         82.38        11.57 o
   0  -5  13         78.55         75.49         4.97 o
   1  -5  13         24.14         24.06         6.95 o
   2  -5  13         48.12         55.90         6.33 o
   3  -5  13        287.35        320.10         9.75 o
   4  -5  13         63.71         55.80         3.80 o
  -4  -4  13         27.17         29.54         7.49 o
  -3  -4  13         41.89         55.12         6.19 o
  -2  -4  13          7.02         10.58         3.29 o
  -1  -4  13         29.48         28.54         4.37 o
   0  -4  13         58.26         59.62         4.90 o
   1  -4  13        105.90        110.82         7.20 o
   2  -4  13         37.21         41.36         7.66 o
   3  -4  13        122.52        112.59         6.02 o
   4  -4  13         79.42         69.92         5.98 o
   5  -4  13         46.25         48.41         4.65 o
  -4  -3  13          4.84          5.82         4.99 o
  -3  -3  13         89.78        106.89         6.72 o
  -2  -3  13          7.47         11.22         5.72 o
  -1  -3  13         46.16         45.01         5.06 o
   0  -3  13         78.43         85.29         5.43 o
   1  -3  13        253.26        261.61         7.44 o
   2  -3  13         27.16         27.80         4.63 o
   3  -3  13         16.53         13.56         2.60 o
   4  -3  13          6.57          7.09         2.39 o
   5  -3  13          0.01          3.55         2.89 o
   6  -3  13         52.07         26.21         5.41 o
  -4  -2  13          6.71          0.00         5.20 o
  -3  -2  13         28.75         26.74         4.89 o
  -2  -2  13          3.44          2.64         3.35 o
  -1  -2  13          0.16         -2.53         3.68 o
   0  -2  13          2.69          2.97         3.19 o
   1  -2  13          0.00          3.20         3.62 o
   2  -2  13        163.08        171.87         6.84 o
   3  -2  13          5.74          1.44         2.57 o
   4  -2  13         19.90         13.51         3.15 o
   5  -2  13          2.66         -0.75         2.26 o
   6  -2  13          0.09         -2.38         6.87 o
  -4  -1  13          3.34          5.03         3.48 o
  -3  -1  13         11.26         17.00         6.41 o
  -2  -1  13         45.42         56.19         5.10 o
  -1  -1  13         30.68         17.93         5.30 o
   0  -1  13        321.61        320.18        10.22 o
   1  -1  13         24.40         20.10         5.04 o
   2  -1  13        322.80        298.48        11.23 o
   3  -1  13         83.46         78.22         4.94 o
   4  -1  13        129.07        133.14         5.34 o
   5  -1  13         20.04         13.33         2.46 o
   6  -1  13         10.47         15.59         6.32 o
  -4   0  13         11.61         14.24         3.52 o
  -3   0  13          7.61          4.21         2.96 o
  -2   0  13        118.87        126.46        11.33 o
  -1   0  13          5.44          6.74         2.97 o
   0   0  13          5.14          0.04         4.25 o
   1   0  13         78.30         70.14         6.46 o
   2   0  13         17.73         10.85         4.01 o
   3   0  13         43.20         34.49         3.99 o
   4   0  13          4.07          1.56         2.74 o
   5   0  13          1.33          2.56         2.49 o
   6   0  13         14.66          6.35         2.52 o
   7   0  13         37.84         50.97         4.19 o
  -4   1  13         21.29         20.20         7.49 o
  -3   1  13          9.90         11.98         2.80 o
  -2   1  13          0.87          2.68         2.69 o
  -1   1  13        150.70        169.31         6.10 o
   0   1  13         23.21         21.33         3.68 o
   1   1  13          0.73         -3.40         3.40 o
   2   1  13         15.41         11.37         4.48 o
   3   1  13         36.54         29.96         6.76 o
   4   1  13          1.57          0.49         2.56 o
   5   1  13          1.85          1.91         2.95 o
   6   1  13         42.49         39.53         4.52 o
   7   1  13         38.02         38.49         3.75 o
  -4   2  13          4.41          0.66         2.69 o
  -3   2  13         48.58         53.96         4.59 o
  -2   2  13         89.78        111.85         6.35 o
  -1   2  13          1.88          2.28         2.84 o
   0   2  13        136.48        133.89         5.90 o
   1   2  13          5.43          6.66         4.20 o
   2   2  13        179.23        187.24         6.90 o
   3   2  13        264.28        258.26         8.16 o
   4   2  13         78.61         74.46         5.13 o
   5   2  13          4.37          7.82         2.93 o
   6   2  13         61.04         53.80         4.55 o
   7   2  13          0.20         -2.20         2.29 o
  -4   3  13         22.54         29.74         4.00 o
  -3   3  13          2.79          3.33         3.12 o
  -2   3  13         51.00         54.76         5.06 o
  -1   3  13        171.30        182.39         8.93 o
   0   3  13         56.65         63.78         5.12 o
   1   3  13         95.76        101.52         6.57 o
   2   3  13         13.65          4.07         3.13 o
   3   3  13        120.48        116.27         5.71 o
   4   3  13          5.74          2.83         3.06 o
   5   3  13        106.52        111.08         6.62 o
   6   3  13          6.64          2.69         3.00 o
   7   3  13          2.32          5.27         3.75 o
  -3   4  13          9.25          9.36         2.57 o
  -2   4  13         16.75         15.18         2.87 o
  -1   4  13         64.18         71.01         5.86 o
   0   4  13         22.83         20.09         3.45 o
   1   4  13         47.26         53.84         4.80 o
   2   4  13         62.94         46.74         5.14 o
   3   4  13          4.05          3.35         3.12 o
   4   4  13        272.17        277.71        11.23 o
   5   4  13          8.23         -1.04         4.89 o
   6   4  13         49.55         47.86         5.88 o
   7   4  13         26.98         23.09         5.20 o
  -3   5  13         52.46         45.45         5.10 o
  -2   5  13         58.84         69.31         8.32 o
  -1   5  13          2.38          1.28         2.69 o
   0   5  13         12.68         11.30         3.43 o
   1   5  13          0.83         -3.42         3.54 o
   2   5  13          8.63          8.04         4.18 o
   3   5  13          4.57          0.56         3.45 o
   4   5  13        162.15        158.58         7.67 o
   5   5  13          0.23         -3.29         3.29 o
   6   5  13          0.46          5.89         4.06 o
   7   5  13         25.55         26.00         6.45 o
  -2   6  13         83.82         83.60         4.38 o
  -1   6  13         12.12         13.33         2.81 o
   0   6  13         10.32         18.81         4.89 o
   1   6  13         32.49         22.88         4.78 o
   2   6  13         69.95         79.01         5.81 o
   3   6  13          9.24         10.14         3.62 o
   4   6  13         30.06         46.39         7.91 o
   5   6  13          6.54          4.37         3.54 o
   6   6  13          2.24          3.74         4.16 o
  -1   7  13          0.86          0.00         2.19 o
   0   7  13          1.24          1.29         2.69 o
   1   7  13         16.89         12.27         3.46 o
   2   7  13          0.07          3.55         3.29 o
   4   7  13         30.48         20.60         4.58 o
   5   7  13          1.42         -4.58         4.58 o
   6   7  13          7.63          5.82         3.54 o
   0   8  13          4.65          3.89         2.55 o
   1   8  13          2.96          0.77         3.16 o
   2   8  13         10.80          7.91         3.54 o
   3   8  13          0.01          0.62         3.33 o
   4   8  13         55.94         74.06         6.66 o
   5   8  13        136.44        151.84         7.70 o
   2   9  13          0.42          3.12         3.95 o
   3   9  13          0.99          1.46         3.54 o
   4   9  13          1.94         -1.25         3.54 o
  -1  -6  14         17.38         13.52         4.58 o
   0  -6  14          0.21          3.49         9.78 o
   1  -6  14         48.48         46.43         4.78 o
  -2  -5  14          6.70          6.24         5.82 o
  -1  -5  14          0.33         -4.46         9.47 o
   0  -5  14         61.74         61.55        12.48 o
   1  -5  14         81.92         90.63         9.67 o
   2  -5  14         31.69         32.98         4.78 o
   3  -5  14        111.57        110.12         4.89 o
  -2  -4  14         23.63         40.59        12.07 o
  -1  -4  14          6.61          0.09         3.05 o
   0  -4  14         10.98         15.39         4.36 o
   1  -4  14         44.71         40.63         6.83 o
   2  -4  14         44.46         47.77         5.52 o
   3  -4  14          0.92         -2.39         4.26 o
   4  -4  14         11.62         14.11         8.63 o
  -3  -3  14          5.56          7.07         5.20 o
  -2  -3  14          0.00          2.28         3.85 o
  -1  -3  14          6.20          9.13         3.27 o
   0  -3  14          7.26          7.17         5.03 o
   1  -3  14         13.94         16.05         3.18 o
   2  -3  14         11.71          8.49         3.15 o
   3  -3  14         45.68         48.09         4.21 o
   4  -3  14          3.32          5.29         4.34 o
  -3  -2  14         14.45         16.93        13.11 o
  -2  -2  14         52.49         48.30         6.14 o
  -1  -2  14         87.30        112.54         6.47 o
   0  -2  14         13.34         10.62         3.12 o
   1  -2  14         17.58         14.66         3.07 o
   2  -2  14         40.30         39.34         5.88 o
   3  -2  14          5.97          9.81         2.81 o
   4  -2  14          0.76          0.89         2.77 o
   5  -2  14          3.60          5.50         3.54 o
  -3  -1  14          8.16          6.38         3.35 o
  -2  -1  14         89.43         95.62         5.44 o
  -1  -1  14        114.06        115.85         7.70 o
   0  -1  14         45.99         34.12         4.78 o
   1  -1  14         54.35         60.70         5.71 o
   2  -1  14        232.79        227.53         9.30 o
   3  -1  14         15.17         28.34         8.74 o
   4  -1  14         28.05         32.86         3.79 o
   5  -1  14         14.01          5.20         3.82 o
  -3   0  14         54.44         75.75        17.37 o
  -2   0  14         92.64         97.80         5.18 o
  -1   0  14          1.03          4.38         3.79 o
   0   0  14          2.11         -1.40         3.21 o
   1   0  14         13.40         13.58         3.39 o
   2   0  14        123.19        136.60        12.38 o
   3   0  14         33.99         50.37         5.03 o
   4   0  14         13.08          8.32         3.00 o
   5   0  14          1.27          2.64         3.60 o
   6   0  14          0.51          3.06         3.01 o
  -3   1  14         24.77         19.63         3.85 o
  -2   1  14        114.53        127.24         9.70 o
  -1   1  14        116.47        105.55         5.12 o
   0   1  14         34.68         38.79         4.59 o
   1   1  14         10.17          1.98         2.85 o
   2   1  14          7.02          9.84         3.38 o
   3   1  14          0.99          4.71         3.40 o
   4   1  14         70.98         55.89         8.99 o
   5   1  14          0.67         -2.86         2.94 o
   6   1  14         12.21          4.84         3.31 o
  -3   2  14          0.37          3.22         2.64 o
  -2   2  14          1.16          1.01         3.04 o
  -1   2  14         11.58          6.13         3.08 o
   0   2  14         22.08         16.21         3.19 o
   1   2  14         40.72         55.50         5.13 o
   2   2  14         43.05         42.03         4.62 o
   3   2  14         13.52          7.32         3.03 o
   4   2  14          0.04          4.85         3.58 o
   5   2  14         33.87         20.39         5.41 o
   6   2  14         14.79         23.09         7.91 o
  -2   3  14          0.10         -1.93         2.40 o
  -1   3  14         11.04          8.88         2.69 o
   0   3  14         21.27         32.50         4.10 o
   1   3  14         34.36         27.87         5.20 o
   2   3  14         10.79          8.69         2.88 o
   3   3  14         89.41         97.02         5.70 o
   4   3  14          0.10         -3.85         3.85 o
   5   3  14         23.82         25.87         6.55 o
  -2   4  14         12.25         13.89         2.42 o
  -1   4  14        132.63        136.30         5.36 o
   0   4  14         27.82         28.65         5.62 o
   1   4  14        138.81        123.41         5.86 o
   2   4  14         79.51         79.29         5.73 o
   3   4  14          9.00          7.09         3.13 o
   4   4  14         27.70         26.95         4.85 o
   5   4  14          0.40         -1.52         3.95 o
  -1   5  14         27.21         25.38         3.68 o
   0   5  14         20.91         19.89         3.33 o
   1   5  14         30.84         33.72         4.47 o
   2   5  14         13.83         14.24         3.01 o
   3   5  14         60.59         69.68         5.95 o
   4   5  14          6.77          6.24         3.74 o
   5   5  14        174.90        182.01         9.15 o
   0   6  14         51.69         52.28         4.12 o
   1   6  14          4.61          4.26         3.64 o
   2   6  14          4.02          8.35         2.90 o
   3   6  14          4.91          7.07         3.74 o
   5   6  14        137.40        137.28         8.11 o
   1   7  14         30.79         36.67         5.72 o
   2   7  14          5.17          2.29         3.33 o
   3   7  14          5.99          6.66         3.33 o
   4   7  14         83.26         73.64         5.82 o
  -1  -3  15         17.80          9.36         3.95 o
   0  -3  15          0.12         -1.66         3.12 o
   1  -3  15          2.93          4.78         3.12 o
   2  -3  15          0.01         -0.21         3.12 o
  -1  -2  15         17.80         11.60         3.08 o
   0  -2  15         37.38         43.44         5.58 o
   1  -2  15         21.31         11.76         3.54 o
   2  -2  15          7.10          4.60         3.33 o
   3  -2  15         14.70         27.46         5.82 o
  -1  -1  15         30.53         34.17         5.72 o
   0  -1  15          9.15          5.36         2.83 o
   1  -1  15          0.79         -1.82         2.68 o
   2  -1  15         41.58         46.49         4.64 o
   3  -1  15         26.49         30.14         5.10 o
  -1   0  15         10.93         19.29         4.15 o
   0   0  15          5.16         10.36         2.86 o
   1   0  15         33.24         33.50        10.61 o
   2   0  15         10.91         13.92         3.15 o
   3   0  15          0.01          2.55         3.12 o
  -1   1  15         56.52         52.01         5.41 o
   0   1  15        190.53        205.84         7.08 o
   1   1  15         38.69         32.93         4.68 o
   2   1  15         46.53         50.17         4.99 o
   3   1  15          9.07         11.08         3.40 o
   4   1  15          0.35          5.82         4.78 o
  -1   2  15          1.52         -0.21         2.91 o
   0   2  15          0.13          0.49         2.68 o
   1   2  15         30.31         35.43         5.80 o
   2   2  15         19.38         10.85         3.08 o
   3   2  15         90.27         99.57         6.15 o
  -1   3  15          7.46          1.58         3.85 o
   0   3  15         12.94         17.78         4.37 o
   1   3  15          0.16          1.99         3.16 o
   2   3  15         30.18         29.65        13.52 o
   3   3  15         10.32          0.31         7.59 o
   0   4  15         20.69         24.58         8.53 o
   1   4  15         23.96         36.69         4.11 o
   2   4  15          4.08          2.70         2.79 o
   3   4  15         17.26         10.82         4.37 o
   2   5  15          1.34          6.03         3.95 o
   3   5  15          0.29         -3.54         3.54 o
                                                
